# Supplementary material for: Interaction of the NRF2 and p63 transcription factors promotes keratinocyte proliferation in the epidermis
Source: Nucleic Acids Res. 2021 Mar 25;49(7):3748–63. doi: 10.1093/nar/gkab167 (PMC8053124; doi:10.1093/nar/gkab167)
Supplement: gkab167_Supplemental_Files [file gkab167_supplemental_files.zip]

Archive with 15 entries (15 files):
- Suppl.Fig.-corr.2.pdf
- Suppl.File1motifSearch.py
- Suppl.File2REARE-distances.R
- Suppl.File3TSS-Pair-distance.R
- Suppl.File4Pair-Peak-Combinator.py
- Suppl.File5getREAREsequence.py
- Suppl.Table S1.Primers.xlsx
- Suppl.Table S2.MotifPositions.xls
- Suppl.Table S3.TSS-REARE.xlsx
- Suppl.Table S4.Peaks.xls
- Suppl.Table S5.KP.xlsx
- Suppl.Table S6.DK.xlsx
- Suppl.Table S7.KP_unique.xlsx
- Suppl.Table S8.DK_unique.xlsx
- Suppl.Table S9.common.xlsx
