# Supplementary material for: Interaction of the NRF2 and p63 transcription factors promotes keratinocyte proliferation in the epidermis
Source: Nucleic Acids Res. 2021 Mar 25;49(7):3748–63. doi: 10.1093/nar/gkab167 (PMC8053124; doi:10.1093/nar/gkab167)
Supplement: gkab167_Supplemental_Files [file gkab167_supplemental_files.zip › Suppl.File2REARE-distances.R]

rm(list=ls())
# call this file with
#   6;  motifs
#   7;  motif positions (csv)
#   8;  label
#   9;  of random samplings or 0 for REARE

# library(ggplot2)

gen <- function(Nrf,p63,Genome,i){
  tmp <- data.frame()
  for(cr in c(1:24)){
    print(paste("Pairing on chromosome",cr),quote=F)
    cL <- ChrLengths37[cr]
    dNrf <- round(runif(Nrf*cL/Genome,min=1,max=cL))
    dp63 <- round(runif(p63*cL/Genome,min=1,max=cL))
    run <- paste("Random",i,sep="")
    
    ##pair closest RE and ARE
    for(p in dp63){
      m <- which.min(abs(dNrf-p))
      fM <- 2
      if(min(p,dNrf[m]) == p){  # if first position is p63
        fM <- 1                 # set first motif value to 1
      }
      tmp <- rbind(tmp,c(cr,fM,min(p,dNrf[m]),min(p,dNrf[m]),max(p,dNrf[m]),max(p,dNrf[m]),abs(p-dNrf[m]),1,1,i))
    }
  }
  names(tmp) <- c("chromosome","firstMotif","start1","end1","start2","end2","distance","run")
  return(tmp)
}


print("Reading of arguments ...",quote=F)
args <- commandArgs()

print("Reading of input files ...",quote=F)
raw <-read.csv(args[7],header=F,stringsAsFactors=F)
names(raw) <- c("chromosome","sequence","start","end","motif","label")
raw$chromosome <- as.character(raw$chromosome)
raw$motif <- as.character(raw$motif)

motifs <- read.table(args[6],stringsAsFactors = F)

RE <- subset(raw,motif==motifs[2,1])
ARE <- subset(raw,motif==motifs[4,1])

if(args[9]==0){
  pairs <- data.frame()
  allSeqs <- c()
  tmp <- 0  #counts how often the ARE paired to the start of RE != ARE paired to end of RE
  print("Pairing of REs with AREs",quote=F)
  print("------------------------",quote=F)
  for (chrom in c(1:24)){
    #conversion of chromosome number into string format
    if(chrom==23){
      chro <- "X"
    }
    else if(chrom==24){
      chro <- "Y"
    }
    else{
      chro <- chrom
    }
    ch <- paste("chr",chro,sep="")
    print(paste("Analysis of :",ch),quote=F)
    REt <- subset(RE,RE$chromosome==ch)       #subset of all REs of 1 chromosome
    REt <- REt[with(REt, order(start)),]      #order according to start
    AREt <- subset(ARE,ARE$chromosome==ch)    #subset of all AREs of 1 chromosome
    AREt <- AREt[with(AREt, order(start)),]   #order according to start
    if(length(REt[,1])==0 | length(AREt[,1])==0){
      next
    }
    for(h in c(1:length(REt[,1]))){
      hit <- REt[h,]
      defP <- which.min(abs((hit$end+hit$start)/2-(AREt$end+AREt$start)/2))

      #first motif == 1 -> RE first
      if(hit$start<AREt[defP,]$start){ 
        allSeqs <- c(allSeqs,paste(hit$sequence,AREt$sequence[defP],sep="..."))
        pairs <- rbind(pairs,c(chrom,1,hit$start,hit$end,AREt[defP,]$start,AREt[defP,]$end,(AREt[defP,]$start-hit$end-1),AREt[defP,]$label,hit$label))
      }   
      else{ #first motif == 2 -> ARE first
        allSeqs <- c(allSeqs,paste(AREt$sequence[defP],hit$sequence,sep="..."))
        pairs <- rbind(pairs,c(chrom,2,AREt[defP,]$start,AREt[defP,]$end,hit$start,hit$end,(hit$start-AREt[defP,]$end-1),AREt[defP,]$label,hit$label))
      }
    }
  }
  print("number of pairings with different p-start and p-end pairing:")
  print(tmp)
  
  pairs$sequence <- allSeqs
  names(pairs) <- c("chromosome","firstMotif","start1","end1","start2","end2","distance","sequence")
  
  pairs <- subset(pairs,chromosome != 0)
  
  write.table(pairs,paste(args[8],"_REAREPairDistances.csv",sep=""),sep=",",quote=F,row.names=F,col.names=F)

  
  #number of pairs with distances above certain values
  print("# of pairs with distance above 1M, 100k, 50k, 10k base pairs:")
  length(subset(pairs,distance>1000000)[,1])  # 1Mbp
  length(subset(pairs,distance>100000)[,1])  # 100'000bp
  length(subset(pairs,distance>50000)[,1])  # 50'000bp
  length(subset(pairs,distance>10000)[,1])  # 10'000bp
} else{
  ######## random statistic
  Nrf <- length(ARE[,1])
  p63 <- length(RE[,1])
  Genome <- 3095677412#3088269832 #GRCh37: 3'095'677'412
  ChrLengths37 <- c(249250621,243199373,198022430,191154276,180915260,171115067,159138663,146364022,141213431,135534747,135006516,133851895,115169878,107349540,102531392,90354753,81195210,78077248,59128983,63025520,48129895,51304566,155270560,59373566)
  
  ## sample from uniform distribution
  print("generation of simulated data ...",quote=F)
  dDist <- data.frame()
  for(i in c(1:strtoi(args[9]))){
    dDist <- rbind(dDist,gen(Nrf,p63,Genome,i))
  }
  write.table(dDist,paste(args[8],"_RandomPairDistances.csv",sep=""),sep=",",col.names=F,row.names=F,quote=F)
    
}
