# Supplementary material for: Interaction of the NRF2 and p63 transcription factors promotes keratinocyte proliferation in the epidermis
Source: Nucleic Acids Res. 2021 Mar 25;49(7):3748–63. doi: 10.1093/nar/gkab167 (PMC8053124; doi:10.1093/nar/gkab167)
Supplement: gkab167_Supplemental_Files [file gkab167_supplemental_files.zip › Suppl.File3TSS-Pair-distance.R]

rm(list=ls())
# arguments:
#   6:  TSS.bed
#   7:  label
#   8:  -random
#   9:  randomPairs if 8 == "-random"

args <- commandArgs()

## Define TSS used in analysis:
TSS <- read.delim(args[6],sep="\t",header=F,stringsAsFactors = F)
names(TSS) <- c("GeneID","Chromosome","Position","Strand","Gene")


if(args[8]=="-random"){
  REAREsmall <- read.csv(args[9],header=F,stringsAsFactors = F)
  #names(REARErandomRaw) <- c("chromosome","firstMotif","start1","end1","start2","end2","distance","run")
  #REAREsmall <- REARErandomRaw[,c(1:7)]
  out <- paste(args[7],"_TSSPair_Random.csv",sep="")
  outdouble <- paste(args[7],"_TSSPair_Random_double.csv",sep="")
} else{
  REAREsmall <- read.csv(args[8],header=F,stringsAsFactors = F)[,c(1:9)]
  REAREsmall$run <- c(0)
  out <- paste(args[7],"_TSSPair_REARE.csv",sep="")
  outdouble <- paste(args[7],"_TSSPair_REARE_double.csv",sep="")
}
names(REAREsmall) <- c("chromosome","firstMotif","start1","end1","start2","end2","distance","label1","label2","run")

chrNr <- c(1:24)
rawDist <- data.frame()
rawDistGene <- c()
counter = 0
double <- data.frame()
doubleGene <- c()

for(r in unique(REAREsmall$run)){
  print(paste(">>>>> Analysis of run: ",r,sep=""),quote=F)
  rREAREsmall <- subset(REAREsmall,run==r)
  print(paste("Number of pairs found: ",length(rREAREsmall[,1]),sep=""),quote=F)
  for(chrom in chrNr){
    if(chrom==23){
      c <- "X"
    }
    else if(chrom==24){
      c <- "Y"
    }
    else{
      c <- chrom
    }
    ch <- paste("chr",c,sep="")
    print(paste("> Chromosome:",ch),quote=F)
    sTSS <- subset(TSS,Chromosome==ch)
    sREAREsmall <- subset(rREAREsmall,chromosome==chrom)
    
    print(paste("# of pairs:",length(sREAREsmall[,1])),quote=F)
    print(paste("# of TSS  :",length(sTSS[,1])),quote=F)
    for(t in c(1:length(sTSS[,1]))){
      tp <- sTSS$Position[t]  #tp -> position of TSS on genome
      #find closest REARE positions
      r_start <- which.min(abs(sREAREsmall$start1-tp))
      r_end <- which.min(abs(sREAREsmall$end2-tp))
  
      #find closest REARE end to TSS -> rp: position of motif on genome
      if (abs(sREAREsmall$start1[r_start]-tp)<abs(sREAREsmall$end2[r_end]-tp)){
        rps <- sREAREsmall$start1[r_start]
        rpe <- sREAREsmall$end2[r_start]
        rp <- sREAREsmall$start1[r_start]
      }
      else {
        rps <- sREAREsmall$start1[r_end]
        rpe <- sREAREsmall$end2[r_end]
        rp <- sREAREsmall$end2[r_end]
      }
      
      rawDistGene <- c(rawDistGene,sTSS$GeneID[t])
      
      d <- tp-rp
      if(sTSS$Strand[t]=="-"){
        relDist <- -d
      } else {
        relDist <- d
      }
      
      rawDist <- rbind(rawDist, c(chrom,rps,rpe,tp,relDist,r))
      if(r_start!=r_end){
        counter <- counter + 1
        #doubleGene <- c(doubleGene,sTSS$GeneID[t])
        #double <- rbind(double,c(chrom,rp,tp,relDist,r))
      }
    }
  }
}
rawDist$Gene <- rawDistGene
names(rawDist) <- c("Chromosome","REAREstart","REAREend","TSS","Distance","run","Gene")
# 
# double$Gene <- doubleGene
# names(double) <- c("Chromosome","REARE","TSS","Distance","run","Gene")

print("... Saving of data ...",quote=F)
write.table(rawDist,file=out,row.names=F,col.names=F,sep=",",quote=F)
#write.table(double,file=outdouble,row.names=F,col.names=F,sep=",",quote=F)
print("... data saved in:",quote=F)
print(out,quote=F)
print("> Double assignment:",quote=F)
print(counter)
#print("... double assignments saved in:",quote=F)
#print(outdouble,quote=F)
