# Supplementary material for: Interaction of the NRF2 and p63 transcription factors promotes keratinocyte proliferation in the epidermis
Source: Nucleic Acids Res. 2021 Mar 25;49(7):3748–63. doi: 10.1093/nar/gkab167 (PMC8053124; doi:10.1093/nar/gkab167)
Supplement: gkab167_Supplemental_Files [file gkab167_supplemental_files.zip › Suppl.File5getREAREsequence.py]

from Bio.Data import IUPACData
from Bio.Seq import Seq
from Bio import SeqIO
import os
import sys
import re, itertools


class FileUtilities(object):
	@staticmethod
	def getseq(file):
		with open(file, 'rU') as f:
			return str(SeqIO.read(f, 'fasta').seq)

class Pair:
	def __init__(self,start1,end1,start2,end2,firstM,label1,label2,motSeq):
		self.start1 = start1
		self.end1 = end1
		self.start2 = start2
		self.end2 = end2
		self.firstM = firstM
		self.label1 = label1
		self.label2 = label2
		self.motSeq = motSeq

	def __str__(self):
		return 'Start1={0}, End1={1}, Start2={2}, End2={3}, First Motif={4}, Label1={5}, Label2={6} Motif Sequence={7}'

def readPairs(File):
	Chrom = range(1,25)
	validChrom = ['chr'+str(i) for i in range(1,23)] + ['chrX', 'chrY']
	PairInfo = {}
	with open(File) as f:
		line = f.readlines()
		for l in line:
			elements = l.split(",")
			chrom = validChrom[int(elements[0])-1]
			start1 = int(elements[2])
			end1 = int(elements[3])
			start2 = int(elements[4])
			end2 = int(elements[5])
			label1 = int(elements[7])
			label2 = int(elements[8])
			firstM = int(elements[1])
			motSeq = elements[9]
			if chrom in validChrom:
				if chrom not in PairInfo.keys():
					PairInfo[chrom] = [Pair(start1,end1,start2,end2,firstM,label1,label2,motSeq)]
				else:
					PairInfo[chrom].append(Pair(start1,end1,start2,end2,firstM,label1,label2,motSeq))
	return(PairInfo)

def main():
	## load files for genome and motifs
	# 1: path to genome
	# 2: REARE positions
	# 3: length of flanking sequence
	# 4: savefile label

	print("** Read input files:")

	#define outputfile
	Seqfile = sys.argv[4]+"_sequences.csv"
	Seqs = open(Seqfile, "w")

    #load sequences to search for and safe them in dictionary
	print('* Read Pair Positions')
	PairFile = sys.argv[2]
	PairChr = readPairs(PairFile)
	print("> Pairs: "+PairFile)

	#save flanking region Length
	flankLength = int(sys.argv[3])
	print("* Flanking region length: "+str(flankLength))

	#read in all chromosome-datasets
	print('* Genome-generation ...')
	chrSeq = {}
	fileCounter = 0
	for subdir, dirs, files in os.walk(sys.argv[1]):
		for file in files:
			if (file.endswith('.fa')):
				sys.stdout.write('.')
				fileCounter += 1
				if (fileCounter % 5) == 0:
					sys.stdout.write('|')
				filePath = os.path.join(subdir, file)
				chrNr = filePath.replace('.fa', '').split('/')[-1]
				sequence = FileUtilities().getseq(filePath)
				chrSeq[chrNr] = sequence
	sys.stdout.write('\n')

	print("** Getting sequences")
	validChrom = ['chr'+str(i) for i in range(1,23)] + ['chrX', 'chrY']
	for c in validChrom:
		print("> Retrieving of "+c)
		for p in PairChr[c]:
			Seqs.write(c+","+str(p.start1)+","+str(p.end2)+","+chrSeq[c][(p.start1-flankLength):(p.end2+flankLength)]+"\n")

	print('----------------------------------')
	print("\nSequences saved in: "+Seqfile)
	Seqs.close()

main()
