# Supplementary material for: Interaction of the NRF2 and p63 transcription factors promotes keratinocyte proliferation in the epidermis
Source: Nucleic Acids Res. 2021 Mar 25;49(7):3748–63. doi: 10.1093/nar/gkab167 (PMC8053124; doi:10.1093/nar/gkab167)
Supplement: gkab167_Supplemental_Files [file gkab167_supplemental_files.zip › Suppl.Table S1.Primers.xlsx]

## Sheet: Checklist - Checklist
Checklist
Gene Name	Primer Sequence
RNA primers for RT-qPCR
RPL27	FW TCACCTAATGCCCACAAGGTA
RPL27	RV CCACTTGTTCTTGCCTGTCTT
NQO1	FW GTGATATTCCAGTTCCCCCTGC
NQO1	RV AAGCACTGCCTTCTTACTCCGG
CDK12	FW TTCAACGTTGCCTCCTTTGC
CDK12	RV TGCTTTATGTTTAGATCAAGGGGG
pri-CDK12	FW CGTGTTAGCCAGGATGGTCT
pri-CDK12	RV GAGAAACTGGATGCAGGGATA
BTBD10	FW AGAACGGAGTCTCAGCTCAC
BTBD10	RV AGAACTGTTAGGAAGGTTAGTTGA
FAM200B	FW TTTTAATCAAACTGGAACAAATTGCT
FAM200B	RV TCAACAGATGAACTTGAACATGCT
PRDX1	FW GTGATTGGTGCTTCTGTGGA
PRDX1	RV AAAAGGCCCCTGAACGAGAT
pri-PRDX1	FW CAGTAGGAGTGTGGAGACCA
pri-PRDX1	RV CCCTGGGAAAAGAGATGAAAGG
TP63	FW CAGCACCAGCACTTACTTCAGA
TP63	RV CCACCTCGGTAAGAAACTGA
NRF2	FW CCAGGTTGCCCACATTC
NRF2	RV TCCCAAACTTGGTCAATGTCC
pri-miR29ab1	FW ATTCCATTGTGCCTGGGTTA
pri-miR29ab1	RV AACCGATTTCAGATGGTGCT
gDNA primers for ChIP
RE-ARE enh1	FW CCCATACCCGGCTAATTTTT
RE-ARE enh1	RV GTTGCTTGAGCCCAGTAGG
RE-ARE enh2	FW GCAATTGGTGGTAACTTAACAGA
RE-ARE enh2	RV CTCCAAGGGGGTGTCCTTAT
CDK12 enhancer	FW GGCTGGTCTCAAACTCCTGA
CDK12 enhancer	RV AGGAATTCGTGAGCCCAGAA
CDK12 promoter	FW CGTGTTAGCCAGGATGGTCT
CDK12 promoter	RV GAGAAACTGGATGCAGGGATA
MIR34RE	FW AAAGACGCGGCTTCCATC
MIR34RE	RV CGTGGCTTCCAGGTTCTG
NQO1 ARE	FW GTGATATTCCAGTTCCCCCTGC
NQO1 ARE	RV AAGCACTGCCTTCTTACTCCGG
Alox12 RE	FW TAGCTGATCCAAACGCACAC
Alox12 RE	RV GGGCCAGGTCCAAAACTTTA
Mir29ab1-RE-ARE	FW GGACATCGCAGTGGTTAGAA
Mir29ab1-RE-ARE	RV AACAAACTGGGAATGCTGTC
ns1	FW GCTTTTGCTGGAGGAGACAG
ns1	RV GGGACAGACGCATTCTCACT
ns2	FW TCATCTACCCCTGCCTGTTC
ns2	RV CCCAAGACAATTAGCCCTTTC
