# Supplementary material for: Interaction of the NRF2 and p63 transcription factors promotes keratinocyte proliferation in the epidermis
Source: Nucleic Acids Res. 2021 Mar 25;49(7):3748–63. doi: 10.1093/nar/gkab167 (PMC8053124; doi:10.1093/nar/gkab167)
Supplement: gkab167_Supplemental_Files [file gkab167_supplemental_files.zip › Suppl.Table S2.MotifPositions.xls]

## Sheet: Sheet 1 - Suppl.Table S2.MotifP
chr1	ATGATTTTGCT	11745	11755	RTGABHNDGCW	1
chr1	ATGAGAAGGCA	19305	19315	RTGABHNDGCW	1
chr1	GTGATTATGCA	38673	38683	RTGABHNDGCW	1
chr1	ATGAGAAGGCT	63840	63850	RTGABHNDGCW	1
chr1	GTGAGATAGCA	65270	65280	RTGABHNDGCW	1
chr1	ATGACAGAGCA	77152	77162	RTGABHNDGCW	1
chr1	GTGATAATGCT	97300	97310	RTGABHNDGCW	1
chr1	ATGACATGGCA	98521	98531	RTGABHNDGCW	1
chr1	GTGACACAGCA	101315	101325	RTGABHNDGCW	1
chr1	GTGACAGAGCT	108525	108535	RTGABHNDGCW	1
chr1	ATGACCCAGCA	108889	108899	RTGABHNDGCW	1
chr1	GTGATTTTGCT	111600	111610	RTGABHNDGCW	1
chr1	GTGAGTGAGCT	114053	114063	RTGABHNDGCW	1
chr1	GTGAGCTAGCA	114268	114278	RTGABHNDGCW	1
chr1	ATGACAAGGCA	115590	115600	RTGABHNDGCW	1
chr1	GTGACTCAGCA	118713	118723	RTGABHNDGCW	1
chr1	ATGATAAGGCT	129011	129021	RTGABHNDGCW	1
chr1	GTGACAGAGCA	130262	130272	RTGABHNDGCW	1
chr1	GTGACAGGGCA	146488	146498	RTGABHNDGCW	1
chr1	ATGAGCAGGCA	163295	163305	RTGABHNDGCW	1
chr1	ATGATCTTGCT	165350	165360	RTGABHNDGCW	1
chr1	ATGACAGAGCA	168744	168754	RTGABHNDGCW	1
chr1	ATGATCCTGCA	175124	175134	RTGABHNDGCW	1
chr1	ATGACACAGCA	235200	235210	RTGABHNDGCW	1
chr1	GTGATAATGCT	243635	243645	RTGABHNDGCW	1
chr1	ATGACATGGCA	244856	244866	RTGABHNDGCW	1
chr1	GTGACACAGCA	247632	247642	RTGABHNDGCW	1
chr1	GTGACAGAGCT	254840	254850	RTGABHNDGCW	1
chr1	ATGACCCAGCA	255210	255220	RTGABHNDGCW	1
chr1	GTGATTTTGCT	257917	257927	RTGABHNDGCW	1
chr1	GTGAGTGAGCT	260370	260380	RTGABHNDGCW	1
chr1	GTGAGCTAGCA	260585	260595	RTGABHNDGCW	1
chr1	ATGACAAGGCA	261905	261915	RTGABHNDGCW	1
chr1	GTGACTCAGCA	265034	265044	RTGABHNDGCW	1
chr1	GTGAGTAAGCA	322229	322239	RTGABHNDGCW	1
chr1	GTGATTTAGCT	346199	346209	RTGABHNDGCW	1
chr1	GTGATAGTGCT	347644	347654	RTGABHNDGCW	1
chr1	ATGACCCGGCT	347688	347698	RTGABHNDGCW	1
chr1	ATGAGCTTGCT	348816	348826	RTGABHNDGCW	1
chr1	ATGAGAGGGCA	349423	349433	RTGABHNDGCW	1
chr1	ATGATTCTGCT	353395	353405	RTGABHNDGCW	1
chr1	GTGACATTGCA	367550	367560	RTGABHNDGCW	1
chr1	ATGATATGGCT	368626	368636	RTGABHNDGCW	1
chr1	ATGATTTGGCT	373759	373769	RTGABHNDGCW	1
chr1	GTGAGAGAGCA	398705	398715	RTGABHNDGCW	1
chr1	GTGACAGAGCA	415223	415233	RTGABHNDGCW	1
chr1	ATGATATGGCT	432536	432546	RTGABHNDGCW	1
chr1	GTGACAAAGCA	433818	433828	RTGABHNDGCW	1
chr1	GTGACAGAGCA	448276	448286	RTGABHNDGCW	1
chr1	GTGACAGAGCA	450984	450994	RTGABHNDGCW	1
chr1	ATGAGTGAGCA	451571	451581	RTGABHNDGCW	1
chr1	ATGAGTGAGCA	451671	451681	RTGABHNDGCW	1
chr1	ATGAGTGAGCA	451783	451793	RTGABHNDGCW	1
chr1	ATGAGAGTGCA	456996	457006	RTGABHNDGCW	1
chr1	ATGAGCTGGCT	458445	458455	RTGABHNDGCW	1
chr1	GTGATTGTGCT	458771	458781	RTGABHNDGCW	1
chr1	GTGAGTGGGCT	464074	464084	RTGABHNDGCW	1
chr1	ATGAGTCAGCT	464094	464104	RTGABHNDGCW	1
chr1	GTGAGAAAGCT	468349	468359	RTGABHNDGCW	1
chr1	GTGACAGAGCA	526013	526023	RTGABHNDGCW	1
chr1	GTGACAGAGCA	526323	526333	RTGABHNDGCW	1
chr1	ATGACTCAGCA	540677	540687	RTGABHNDGCW	1
chr1	GTGAGCCAGCT	541831	541841	RTGABHNDGCW	1
chr1	GTGAGTGGGCA	554907	554917	RTGABHNDGCW	1
chr1	GTGAGCTTGCA	556240	556250	RTGABHNDGCW	1
chr1	GTGAGTCAGCT	557212	557222	RTGABHNDGCW	1
chr1	GTGATTAAGCT	559423	559433	RTGABHNDGCW	1
chr1	GTGATAATGCT	578869	578879	RTGABHNDGCW	1
chr1	ATGACATGGCA	580089	580099	RTGABHNDGCW	1
chr1	GTGACACAGCA	582850	582860	RTGABHNDGCW	1
chr1	ATGATACTGCA	594054	594064	RTGABHNDGCW	1
chr1	GTGACCCAGCA	602002	602012	RTGABHNDGCW	1
chr1	GTGATACAGCA	602284	602294	RTGABHNDGCW	1
chr1	ATGATCCAGCA	619320	619330	RTGABHNDGCW	1
chr1	GTGACAGAGCA	621805	621815	RTGABHNDGCW	1
chr1	GTGATTTTGCT	637965	637975	RTGABHNDGCW	1
chr1	GTGAGTGAGCT	640418	640428	RTGABHNDGCW	1
chr1	GTGAGCTAGCA	640633	640643	RTGABHNDGCW	1
chr1	ATGACAAGGCA	641953	641963	RTGABHNDGCW	1
chr1	GTGACTCAGCA	645082	645092	RTGABHNDGCW	1
chr1	ATGATAAGGCT	655368	655378	RTGABHNDGCW	1
chr1	GTGACAGAGCA	656620	656630	RTGABHNDGCW	1
chr1	ATGACAGAGCA	666288	666298	RTGABHNDGCW	1
chr1	GTGACAGAGCA	669696	669706	RTGABHNDGCW	1
chr1	GTGACAGAGCA	673103	673113	RTGABHNDGCW	1
chr1	GTGACAGGGCA	682177	682187	RTGABHNDGCW	1
chr1	ATGAGCAGGCA	699135	699145	RTGABHNDGCW	1
chr1	ATGATCTTGCT	701176	701186	RTGABHNDGCW	1
chr1	ATGACAGAGCA	704572	704582	RTGABHNDGCW	1
chr1	ATGATCCTGCA	710898	710908	RTGABHNDGCW	1
chr1	GTGACAGGGCA	720700	720710	RTGABHNDGCW	1
chr1	ATGAGAGAGCA	739935	739945	RTGABHNDGCW	1
chr1	ATGAGAGGGCT	743416	743426	RTGABHNDGCW	1
chr1	ATGATCCAGCA	747840	747850	RTGABHNDGCW	1
chr1	ATGAGACGGCT	769157	769167	RTGABHNDGCW	1
chr1	ATGACCGTGCT	771173	771183	RTGABHNDGCW	1
chr1	ATGATAGAGCA	773821	773831	RTGABHNDGCW	1
chr1	GTGATACTGCA	781729	781739	RTGABHNDGCW	1
chr1	GTGATCCTGCT	782961	782971	RTGABHNDGCW	1
chr1	GTGATAAAGCA	788153	788163	RTGABHNDGCW	1
chr1	GTGAGAAAGCA	791198	791208	RTGABHNDGCW	1
chr1	GTGAGAGGGCA	794087	794097	RTGABHNDGCW	1
chr1	GTGACCTTGCA	799575	799585	RTGABHNDGCW	1
chr1	ATGAGTATGCA	807106	807116	RTGABHNDGCW	1
chr1	ATGATTTGGCT	820134	820144	RTGABHNDGCW	1
chr1	GTGAGTTTGCT	825202	825212	RTGABHNDGCW	1
chr1	ATGAGTGAGCA	826339	826349	RTGABHNDGCW	1
chr1	ATGATTGTGCT	830910	830920	RTGABHNDGCW	1
chr1	ATGAGAGGGCA	851489	851499	RTGABHNDGCW	1
chr1	GTGACATGGCA	855450	855460	RTGABHNDGCW	1
chr1	GTGAGTGGGCA	857018	857028	RTGABHNDGCW	1
chr1	GTGAGAATGCT	866846	866856	RTGABHNDGCW	1
chr1	GTGACCCTGCA	874017	874027	RTGABHNDGCW	1
chr1	GTGAGCTGGCT	903406	903416	RTGABHNDGCW	1
chr1	ATGAGAAGGCT	919296	919306	RTGABHNDGCW	1
chr1	GTGAGCGGGCT	949691	949701	RTGABHNDGCW	1
chr1	GTGACTCTGCT	979464	979474	RTGABHNDGCW	1
chr1	GTGAGCCGGCT	979820	979830	RTGABHNDGCW	1
chr1	ATGAGCTGGCA	990358	990368	RTGABHNDGCW	1
chr1	GTGACCTGGCT	1024480	1024490	RTGABHNDGCW	1
chr1	ATGACCCAGCT	1087961	1087971	RTGABHNDGCW	1
chr1	ATGACCCAGCT	1088004	1088014	RTGABHNDGCW	1
chr1	ATGACCCGGCT	1088133	1088143	RTGABHNDGCW	1
chr1	ATGACCCAGCT	1088262	1088272	RTGABHNDGCW	1
chr1	ATGACCCAGCT	1088348	1088358	RTGABHNDGCW	1
chr1	ATGACCCAGCT	1088391	1088401	RTGABHNDGCW	1
chr1	ATGACCTGGCT	1088477	1088487	RTGABHNDGCW	1
chr1	ATGACCCAGCT	1088778	1088788	RTGABHNDGCW	1
chr1	ATGACCCAGCT	1088864	1088874	RTGABHNDGCW	1
chr1	ATGACCCGGCT	1088907	1088917	RTGABHNDGCW	1
chr1	GTGACCTGGCA	1101077	1101087	RTGABHNDGCW	1
chr1	GTGACCTGGCT	1103723	1103733	RTGABHNDGCW	1
chr1	GTGACCCTGCT	1112126	1112136	RTGABHNDGCW	1
chr1	GTGACACAGCA	1145461	1145471	RTGABHNDGCW	1
chr1	GTGACCCAGCA	1152198	1152208	RTGABHNDGCW	1
chr1	GTGACTGGGCT	1161409	1161419	RTGABHNDGCW	1
chr1	GTGAGCAGGCT	1189951	1189961	RTGABHNDGCW	1
chr1	ATGATTTAGCA	1196292	1196302	RTGABHNDGCW	1
chr1	GTGACAGTGCA	1202184	1202194	RTGABHNDGCW	1
chr1	GTGACCGGGCA	1271973	1271983	RTGABHNDGCW	1
chr1	ATGACTCAGCT	1272293	1272303	RTGABHNDGCW	1
chr1	ATGAGTGTGCA	1296222	1296232	RTGABHNDGCW	1
chr1	GTGACAAAGCA	1301177	1301187	RTGABHNDGCW	1
chr1	GTGATTGTGCA	1301444	1301454	RTGABHNDGCW	1
chr1	GTGAGCCAGCT	1309642	1309652	RTGABHNDGCW	1
chr1	ATGACACAGCA	1316054	1316064	RTGABHNDGCW	1
chr1	ATGACCAGGCT	1344391	1344401	RTGABHNDGCW	1
chr1	GTGATTCTGCA	1358144	1358154	RTGABHNDGCW	1
chr1	ATGAGTGAGCA	1361508	1361518	RTGABHNDGCW	1
chr1	GTGAGTGGGCT	1367377	1367387	RTGABHNDGCW	1
chr1	ATGACAGAGCT	1388557	1388567	RTGABHNDGCW	1
chr1	ATGACCTGGCT	1397640	1397650	RTGABHNDGCW	1
chr1	GTGAGACTGCA	1425752	1425762	RTGABHNDGCW	1
chr1	GTGACTGAGCT	1440200	1440210	RTGABHNDGCW	1
chr1	ATGACTTGGCT	1464259	1464269	RTGABHNDGCW	1
chr1	GTGACTCAGCT	1478114	1478124	RTGABHNDGCW	1
chr1	GTGACACTGCA	1482365	1482375	RTGABHNDGCW	1
chr1	ATGAGCGAGCA	1482824	1482834	RTGABHNDGCW	1
chr1	ATGAGACTGCT	1497496	1497506	RTGABHNDGCW	1
chr1	GTGAGTCTGCA	1499174	1499184	RTGABHNDGCW	1
chr1	GTGATCTTGCT	1504985	1504995	RTGABHNDGCW	1
chr1	GTGACCGAGCA	1534327	1534337	RTGABHNDGCW	1
chr1	GTGAGCCAGCA	1571614	1571624	RTGABHNDGCW	1
chr1	GTGAGCAGGCA	1579112	1579122	RTGABHNDGCW	1
chr1	GTGACTTTGCA	1582324	1582334	RTGABHNDGCW	1
chr1	GTGACAGAGCA	1598522	1598532	RTGABHNDGCW	1
chr1	ATGAGCCTGCA	1616784	1616794	RTGABHNDGCW	1
chr1	GTGACAGGGCA	1616926	1616936	RTGABHNDGCW	1
chr1	GTGACACAGCA	1622151	1622161	RTGABHNDGCW	1
chr1	GTGAGCCAGCA	1634834	1634844	RTGABHNDGCW	1
chr1	GTGAGCAGGCA	1642327	1642337	RTGABHNDGCW	1
chr1	GTGACTTTGCA	1645556	1645566	RTGABHNDGCW	1
chr1	GTGACAGAGCA	1664895	1664905	RTGABHNDGCW	1
chr1	GTGACACAGCA	1675426	1675436	RTGABHNDGCW	1
chr1	GTGAGAGGGCT	1695901	1695911	RTGABHNDGCW	1
chr1	GTGATTGTGCT	1699944	1699954	RTGABHNDGCW	1
chr1	ATGACTAAGCA	1705513	1705523	RTGABHNDGCW	1
chr1	ATGACAGAGCT	1726473	1726483	RTGABHNDGCW	1
chr1	GTGACAGAGCA	1734180	1734190	RTGABHNDGCW	1
chr1	GTGACTCAGCT	1737749	1737759	RTGABHNDGCW	1
chr1	ATGACTGTGCA	1744007	1744017	RTGABHNDGCW	1
chr1	ATGATTCTGCA	1744128	1744138	RTGABHNDGCW	1
chr1	ATGACCTTGCT	1765166	1765176	RTGABHNDGCW	1
chr1	GTGACAGAGCA	1771270	1771280	RTGABHNDGCW	1
chr1	GTGATAGAGCA	1771644	1771654	RTGABHNDGCW	1
chr1	GTGAGTCTGCA	1773033	1773043	RTGABHNDGCW	1
chr1	GTGACAGAGCA	1775611	1775621	RTGABHNDGCW	1
chr1	GTGACACAGCA	1786738	1786748	RTGABHNDGCW	1
chr1	GTGACAGAGCA	1792864	1792874	RTGABHNDGCW	1
chr1	ATGACTAGGCA	1798778	1798788	RTGABHNDGCW	1
chr1	GTGACAGAGCA	1813843	1813853	RTGABHNDGCW	1
chr1	GTGACAGGGCA	1814337	1814347	RTGABHNDGCW	1
chr1	GTGACACAGCA	1814695	1814705	RTGABHNDGCW	1
chr1	GTGAGCTAGCA	1832360	1832370	RTGABHNDGCW	1
chr1	ATGACCCAGCT	1840160	1840170	RTGABHNDGCW	1
chr1	GTGACTGTGCA	1842933	1842943	RTGABHNDGCW	1
chr1	ATGAGCCTGCT	1847985	1847995	RTGABHNDGCW	1
chr1	ATGAGTAGGCT	1852978	1852988	RTGABHNDGCW	1
chr1	GTGAGCAAGCT	1860051	1860061	RTGABHNDGCW	1
chr1	GTGACAGAGCA	1862846	1862856	RTGABHNDGCW	1
chr1	GTGACAGAGCA	1863153	1863163	RTGABHNDGCW	1
chr1	GTGACAGAGCA	1868323	1868333	RTGABHNDGCW	1
chr1	GTGACCAGGCA	1885698	1885708	RTGABHNDGCW	1
chr1	GTGACAGAGCA	1894305	1894315	RTGABHNDGCW	1
chr1	GTGACCGAGCT	1897548	1897558	RTGABHNDGCW	1
chr1	GTGACAAGGCT	1910543	1910553	RTGABHNDGCW	1
chr1	GTGACAAGGCT	1910601	1910611	RTGABHNDGCW	1
chr1	GTGACAAGGCT	1910775	1910785	RTGABHNDGCW	1
chr1	GTGACAAGGCT	1910833	1910843	RTGABHNDGCW	1
chr1	GTGAGCGGGCA	1911997	1912007	RTGABHNDGCW	1
chr1	ATGACCAGGCT	1921103	1921113	RTGABHNDGCW	1
chr1	GTGACAGAGCA	1925581	1925591	RTGABHNDGCW	1
chr1	GTGACATGGCT	1926560	1926570	RTGABHNDGCW	1
chr1	GTGACAGAGCA	1928337	1928347	RTGABHNDGCW	1
chr1	ATGATAGGGCT	1936989	1936999	RTGABHNDGCW	1
chr1	ATGACTGAGCA	1940940	1940950	RTGABHNDGCW	1
chr1	GTGAGCATGCA	1944747	1944757	RTGABHNDGCW	1
chr1	GTGAGCGGGCT	1957178	1957188	RTGABHNDGCW	1
chr1	GTGACACTGCT	1960335	1960345	RTGABHNDGCW	1
chr1	GTGAGCCAGCT	1970583	1970593	RTGABHNDGCW	1
chr1	GTGAGTGGGCA	1991851	1991861	RTGABHNDGCW	1
chr1	GTGAGATTGCT	1994722	1994732	RTGABHNDGCW	1
chr1	GTGATTGAGCA	2010688	2010698	RTGABHNDGCW	1
chr1	ATGACACAGCT	2018276	2018286	RTGABHNDGCW	1
chr1	GTGACTTGGCT	2024885	2024895	RTGABHNDGCW	1
chr1	GTGATTCTGCT	2050755	2050765	RTGABHNDGCW	1
chr1	GTGAGCAGGCA	2062672	2062682	RTGABHNDGCW	1
chr1	GTGACAGTGCA	2074905	2074915	RTGABHNDGCW	1
chr1	ATGACCAAGCA	2076851	2076861	RTGABHNDGCW	1
chr1	ATGATTTTGCT	2093149	2093159	RTGABHNDGCW	1
chr1	GTGAGTGAGCA	2114324	2114334	RTGABHNDGCW	1
chr1	ATGAGTGGGCT	2114366	2114376	RTGABHNDGCW	1
chr1	ATGAGACGGCT	2115679	2115689	RTGABHNDGCW	1
chr1	GTGACAGAGCA	2133138	2133148	RTGABHNDGCW	1
chr1	GTGACACTGCA	2149323	2149333	RTGABHNDGCW	1
chr1	GTGACTGTGCA	2163350	2163360	RTGABHNDGCW	1
chr1	ATGACTGAGCT	2165169	2165179	RTGABHNDGCW	1
chr1	ATGAGCCTGCT	2167132	2167142	RTGABHNDGCW	1
chr1	GTGAGTCTGCT	2182499	2182509	RTGABHNDGCW	1
chr1	GTGAGAAAGCT	2183699	2183709	RTGABHNDGCW	1
chr1	ATGACTGGGCA	2200738	2200748	RTGABHNDGCW	1
chr1	GTGATTGAGCA	2207567	2207577	RTGABHNDGCW	1
chr1	GTGACAGAGCA	2211792	2211802	RTGABHNDGCW	1
chr1	GTGAGAAAGCA	2220592	2220602	RTGABHNDGCW	1
chr1	GTGACAGAGCA	2227812	2227822	RTGABHNDGCW	1
chr1	GTGATTTTGCT	2233416	2233426	RTGABHNDGCW	1
chr1	GTGAGTCTGCT	2288569	2288579	RTGABHNDGCW	1
chr1	GTGACAGAGCA	2294280	2294290	RTGABHNDGCW	1
chr1	ATGATTTGGCT	2296783	2296793	RTGABHNDGCW	1
chr1	ATGACAGAGCA	2300770	2300780	RTGABHNDGCW	1
chr1	GTGATCCAGCA	2303386	2303396	RTGABHNDGCW	1
chr1	ATGACAGAGCT	2318630	2318640	RTGABHNDGCW	1
chr1	GTGACCTGGCA	2319772	2319782	RTGABHNDGCW	1
chr1	GTGACCAGGCA	2324639	2324649	RTGABHNDGCW	1
chr1	ATGACATGGCT	2341500	2341510	RTGABHNDGCW	1
chr1	GTGAGTCAGCT	2355100	2355110	RTGABHNDGCW	1
chr1	GTGACACGGCT	2367069	2367079	RTGABHNDGCW	1
chr1	GTGACCGTGCT	2375702	2375712	RTGABHNDGCW	1
chr1	GTGAGAGAGCT	2376727	2376737	RTGABHNDGCW	1
chr1	GTGACTGAGCT	2379022	2379032	RTGABHNDGCW	1
chr1	ATGAGCCAGCA	2381181	2381191	RTGABHNDGCW	1
chr1	GTGACTGTGCT	2391483	2391493	RTGABHNDGCW	1
chr1	GTGAGTGGGCA	2413854	2413864	RTGABHNDGCW	1
chr1	GTGACCTGGCT	2417530	2417540	RTGABHNDGCW	1
chr1	GTGACAGTGCT	2423289	2423299	RTGABHNDGCW	1
chr1	GTGACAGTGCT	2423454	2423464	RTGABHNDGCW	1
chr1	ATGACCCTGCT	2431052	2431062	RTGABHNDGCW	1
chr1	ATGACATGGCT	2432117	2432127	RTGABHNDGCW	1
chr1	GTGACTGAGCA	2444698	2444708	RTGABHNDGCW	1
chr1	GTGAGATAGCT	2450232	2450242	RTGABHNDGCW	1
chr1	GTGATCTTGCT	2453588	2453598	RTGABHNDGCW	1
chr1	ATGATTAAGCT	2464975	2464985	RTGABHNDGCW	1
chr1	GTGAGTGTGCA	2473401	2473411	RTGABHNDGCW	1
chr1	ATGACCCTGCA	2495731	2495741	RTGABHNDGCW	1
chr1	GTGAGCGGGCA	2496209	2496219	RTGABHNDGCW	1
chr1	GTGACCCAGCT	2512368	2512378	RTGABHNDGCW	1
chr1	ATGATCCAGCT	2525874	2525884	RTGABHNDGCW	1
chr1	ATGAGTCGGCT	2541759	2541769	RTGABHNDGCW	1
chr1	ATGACAGAGCT	2552108	2552118	RTGABHNDGCW	1
chr1	ATGACCCAGCA	2556890	2556900	RTGABHNDGCW	1
chr1	GTGAGTGTGCA	2562014	2562024	RTGABHNDGCW	1
chr1	GTGATTGTGCA	2562158	2562168	RTGABHNDGCW	1
chr1	GTGACTGTGCA	2562319	2562329	RTGABHNDGCW	1
chr1	GTGATTGTGCA	2562424	2562434	RTGABHNDGCW	1
chr1	GTGACCAGGCT	2570914	2570924	RTGABHNDGCW	1
chr1	GTGATTCGGCT	2699350	2699360	RTGABHNDGCW	1
chr1	GTGATTGGGCA	2704331	2704341	RTGABHNDGCW	1
chr1	ATGATTATGCA	2713765	2713775	RTGABHNDGCW	1
chr1	GTGACAGGGCA	2746071	2746081	RTGABHNDGCW	1
chr1	GTGATAGAGCA	2753937	2753947	RTGABHNDGCW	1
chr1	GTGACTTAGCA	2755633	2755643	RTGABHNDGCW	1
chr1	GTGACAGAGCA	2770160	2770170	RTGABHNDGCW	1
chr1	ATGAGCGGGCA	2773078	2773088	RTGABHNDGCW	1
chr1	ATGACCCAGCT	2787925	2787935	RTGABHNDGCW	1
chr1	GTGACCAGGCA	2794253	2794263	RTGABHNDGCW	1
chr1	GTGACCAGGCA	2797820	2797830	RTGABHNDGCW	1
chr1	GTGACCAAGCA	2806352	2806362	RTGABHNDGCW	1
chr1	ATGACCCAGCT	2807634	2807644	RTGABHNDGCW	1
chr1	GTGAGCAGGCA	2840808	2840818	RTGABHNDGCW	1
chr1	GTGAGCAGGCA	2853414	2853424	RTGABHNDGCW	1
chr1	GTGACTATGCA	2861968	2861978	RTGABHNDGCW	1
chr1	ATGATTCAGCT	2871430	2871440	RTGABHNDGCW	1
chr1	GTGACCAGGCA	2901274	2901284	RTGABHNDGCW	1
chr1	GTGATCCGGCT	2904654	2904664	RTGABHNDGCW	1
chr1	GTGACAGGGCT	2920720	2920730	RTGABHNDGCW	1
chr1	GTGATAAAGCT	2922375	2922385	RTGABHNDGCW	1
chr1	ATGAGTGAGCT	2925093	2925103	RTGABHNDGCW	1
chr1	GTGAGTTGGCA	2926490	2926500	RTGABHNDGCW	1
chr1	GTGACTCTGCA	2929629	2929639	RTGABHNDGCW	1
chr1	ATGAGACGGCA	2930177	2930187	RTGABHNDGCW	1
chr1	ATGACTGAGCA	2932042	2932052	RTGABHNDGCW	1
chr1	GTGACTGAGCT	2952097	2952107	RTGABHNDGCW	1
chr1	GTGACTCTGCT	2955029	2955039	RTGABHNDGCW	1
chr1	GTGACAGAGCA	2960808	2960818	RTGABHNDGCW	1
chr1	ATGACAAGGCA	2965577	2965587	RTGABHNDGCW	1
chr1	ATGACCCAGCA	2988390	2988400	RTGABHNDGCW	1
chr1	GTGATTTGGCA	2997090	2997100	RTGABHNDGCW	1
chr1	GTGAGACAGCT	3013428	3013438	RTGABHNDGCW	1
chr1	GTGATCCTGCA	3027872	3027882	RTGABHNDGCW	1
chr1	GTGACTGGGCA	3033437	3033447	RTGABHNDGCW	1
chr1	GTGACCTGGCT	3036169	3036179	RTGABHNDGCW	1
chr1	GTGAGTGTGCA	3045676	3045686	RTGABHNDGCW	1
chr1	ATGACCAGGCT	3079155	3079165	RTGABHNDGCW	1
chr1	GTGATCCTGCT	3103633	3103643	RTGABHNDGCW	1
chr1	GTGAGCTTGCA	3108710	3108720	RTGABHNDGCW	1
chr1	ATGACCAGGCT	3108948	3108958	RTGABHNDGCW	1
chr1	ATGAGATGGCA	3120050	3120060	RTGABHNDGCW	1
chr1	ATGAGCAAGCT	3122880	3122890	RTGABHNDGCW	1
chr1	GTGACAGAGCA	3125206	3125216	RTGABHNDGCW	1
chr1	ATGAGTGGGCA	3172844	3172854	RTGABHNDGCW	1
chr1	GTGAGAAAGCT	3178050	3178060	RTGABHNDGCW	1
chr1	ATGAGACAGCT	3188536	3188546	RTGABHNDGCW	1
chr1	GTGACCCAGCT	3192501	3192511	RTGABHNDGCW	1
chr1	GTGACTGGGCT	3196109	3196119	RTGABHNDGCW	1
chr1	GTGATATTGCA	3217844	3217854	RTGABHNDGCW	1
chr1	ATGAGAGTGCA	3218547	3218557	RTGABHNDGCW	1
chr1	ATGATTCAGCT	3242996	3243006	RTGABHNDGCW	1
chr1	GTGAGCGTGCA	3262567	3262577	RTGABHNDGCW	1
chr1	GTGACCATGCA	3263405	3263415	RTGABHNDGCW	1
chr1	GTGACACTGCA	3286766	3286776	RTGABHNDGCW	1
chr1	GTGAGAGTGCA	3325324	3325334	RTGABHNDGCW	1
chr1	GTGAGCAGGCT	3330426	3330436	RTGABHNDGCW	1
chr1	GTGAGCAGGCA	3335413	3335423	RTGABHNDGCW	1
chr1	ATGATAGTGCA	3336267	3336277	RTGABHNDGCW	1
chr1	GTGAGCCAGCA	3342614	3342624	RTGABHNDGCW	1
chr1	ATGAGCCTGCA	3359633	3359643	RTGABHNDGCW	1
chr1	GTGATTTTGCT	3364200	3364210	RTGABHNDGCW	1
chr1	ATGACAGGGCA	3373217	3373227	RTGABHNDGCW	1
chr1	GTGATTCGGCA	3377843	3377853	RTGABHNDGCW	1
chr1	GTGACCTGGCT	3380584	3380594	RTGABHNDGCW	1
chr1	GTGAGTGGGCT	3386741	3386751	RTGABHNDGCW	1
chr1	GTGAGTGGGCT	3387299	3387309	RTGABHNDGCW	1
chr1	GTGAGTGTGCA	3389550	3389560	RTGABHNDGCW	1
chr1	GTGACCCGGCT	3390060	3390070	RTGABHNDGCW	1
chr1	GTGACCCTGCT	3395115	3395125	RTGABHNDGCW	1
chr1	GTGACCGGGCA	3396083	3396093	RTGABHNDGCW	1
chr1	GTGAGAATGCT	3399115	3399125	RTGABHNDGCW	1
chr1	ATGAGTCTGCA	3402104	3402114	RTGABHNDGCW	1
chr1	GTGACCTGGCT	3422554	3422564	RTGABHNDGCW	1
chr1	GTGAGACAGCA	3450948	3450958	RTGABHNDGCW	1
chr1	GTGACCAAGCA	3459878	3459888	RTGABHNDGCW	1
chr1	GTGACTGGGCT	3464441	3464451	RTGABHNDGCW	1
chr1	ATGACAGGGCA	3495082	3495092	RTGABHNDGCW	1
chr1	GTGACTCGGCA	3495208	3495218	RTGABHNDGCW	1
chr1	GTGACACGGCT	3496426	3496436	RTGABHNDGCW	1
chr1	ATGAGAAAGCT	3499299	3499309	RTGABHNDGCW	1
chr1	GTGATTAGGCA	3499431	3499441	RTGABHNDGCW	1
chr1	ATGATTGAGCA	3502823	3502833	RTGABHNDGCW	1
chr1	ATGAGTGAGCT	3502985	3502995	RTGABHNDGCW	1
chr1	GTGACCCTGCT	3505570	3505580	RTGABHNDGCW	1
chr1	ATGAGCCAGCA	3507728	3507738	RTGABHNDGCW	1
chr1	GTGACCCTGCA	3515888	3515898	RTGABHNDGCW	1
chr1	ATGAGCCTGCA	3523118	3523128	RTGABHNDGCW	1
chr1	GTGAGCTGGCT	3536720	3536730	RTGABHNDGCW	1
chr1	GTGAGACAGCA	3548746	3548756	RTGABHNDGCW	1
chr1	GTGACAGAGCA	3552362	3552372	RTGABHNDGCW	1
chr1	GTGACAGAGCA	3554375	3554385	RTGABHNDGCW	1
chr1	GTGAGCCTGCA	3555813	3555823	RTGABHNDGCW	1
chr1	ATGACCCAGCA	3557965	3557975	RTGABHNDGCW	1
chr1	GTGATCCTGCA	3558945	3558955	RTGABHNDGCW	1
chr1	ATGAGAAAGCA	3564134	3564144	RTGABHNDGCW	1
chr1	GTGATTTTGCT	3572080	3572090	RTGABHNDGCW	1
chr1	GTGAGTAAGCA	3583293	3583303	RTGABHNDGCW	1
chr1	GTGATTCAGCT	3583522	3583532	RTGABHNDGCW	1
chr1	GTGAGACTGCA	3601463	3601473	RTGABHNDGCW	1
chr1	GTGACAAAGCA	3604794	3604804	RTGABHNDGCW	1
chr1	GTGAGCGTGCA	3608502	3608512	RTGABHNDGCW	1
chr1	GTGACAGGGCA	3627554	3627564	RTGABHNDGCW	1
chr1	GTGACTGTGCA	3633195	3633205	RTGABHNDGCW	1
chr1	GTGAGCAAGCA	3647178	3647188	RTGABHNDGCW	1
chr1	GTGACAGGGCA	3654399	3654409	RTGABHNDGCW	1
chr1	GTGATCCTGCA	3657245	3657255	RTGABHNDGCW	1
chr1	GTGACAAAGCA	3660461	3660471	RTGABHNDGCW	1
chr1	GTGATAAGGCA	3662868	3662878	RTGABHNDGCW	1
chr1	ATGATTCAGCA	3683953	3683963	RTGABHNDGCW	1
chr1	GTGAGAGTGCA	3684192	3684202	RTGABHNDGCW	1
chr1	ATGAGTCTGCT	3695953	3695963	RTGABHNDGCW	1
chr1	ATGACAGAGCA	3725425	3725435	RTGABHNDGCW	1
chr1	GTGACCCAGCT	3737961	3737971	RTGABHNDGCW	1
chr1	ATGATTCTGCA	3748196	3748206	RTGABHNDGCW	1
chr1	GTGAGCCAGCA	3757248	3757258	RTGABHNDGCW	1
chr1	ATGATTTAGCT	3766790	3766800	RTGABHNDGCW	1
chr1	GTGACCTGGCA	3770621	3770631	RTGABHNDGCW	1
chr1	GTGACCCAGCA	3780050	3780060	RTGABHNDGCW	1
chr1	GTGAGTGTGCT	3791975	3791985	RTGABHNDGCW	1
chr1	GTGACAGAGCA	3798411	3798421	RTGABHNDGCW	1
chr1	GTGACAGAGCA	3811148	3811158	RTGABHNDGCW	1
chr1	GTGACCTGGCA	3816546	3816556	RTGABHNDGCW	1
chr1	GTGACAAGGCA	3834726	3834736	RTGABHNDGCW	1
chr1	ATGAGTGGGCA	3836095	3836105	RTGABHNDGCW	1
chr1	ATGATAAGGCA	3838384	3838394	RTGABHNDGCW	1
chr1	ATGATTCAGCT	3844555	3844565	RTGABHNDGCW	1
chr1	GTGACCCTGCT	3995699	3995709	RTGABHNDGCW	1
chr1	ATGAGTGAGCT	4009293	4009303	RTGABHNDGCW	1
chr1	GTGAGTCTGCT	4011891	4011901	RTGABHNDGCW	1
chr1	GTGACTTTGCA	4027612	4027622	RTGABHNDGCW	1
chr1	GTGACCCTGCT	4027773	4027783	RTGABHNDGCW	1
chr1	GTGACAGGGCA	4028192	4028202	RTGABHNDGCW	1
chr1	GTGAGTGGGCA	4036808	4036818	RTGABHNDGCW	1
chr1	GTGACAAAGCA	4039447	4039457	RTGABHNDGCW	1
chr1	ATGATAAGGCA	4040863	4040873	RTGABHNDGCW	1
chr1	ATGAGCGTGCT	4053050	4053060	RTGABHNDGCW	1
chr1	GTGATCGAGCT	4056530	4056540	RTGABHNDGCW	1
chr1	GTGACAGAGCA	4063484	4063494	RTGABHNDGCW	1
chr1	GTGACAGAGCT	4067597	4067607	RTGABHNDGCW	1
chr1	GTGATAAAGCT	4070885	4070895	RTGABHNDGCW	1
chr1	ATGAGTAAGCT	4073043	4073053	RTGABHNDGCW	1
chr1	ATGAGCCAGCT	4073726	4073736	RTGABHNDGCW	1
chr1	ATGAGACTGCA	4082066	4082076	RTGABHNDGCW	1
chr1	GTGACTCTGCT	4082913	4082923	RTGABHNDGCW	1
chr1	ATGACACAGCA	4089485	4089495	RTGABHNDGCW	1
chr1	GTGACCAAGCT	4098385	4098395	RTGABHNDGCW	1
chr1	GTGAGCAGGCA	4107508	4107518	RTGABHNDGCW	1
chr1	ATGAGAAGGCT	4110337	4110347	RTGABHNDGCW	1
chr1	GTGAGAAGGCA	4116094	4116104	RTGABHNDGCW	1
chr1	GTGAGAGAGCT	4117975	4117985	RTGABHNDGCW	1
chr1	GTGAGAGAGCA	4133150	4133160	RTGABHNDGCW	1
chr1	GTGAGATTGCA	4134169	4134179	RTGABHNDGCW	1
chr1	GTGATAAAGCT	4135808	4135818	RTGABHNDGCW	1
chr1	ATGATTCTGCA	4141295	4141305	RTGABHNDGCW	1
chr1	GTGATCCAGCT	4143473	4143483	RTGABHNDGCW	1
chr1	GTGACCCTGCT	4151301	4151311	RTGABHNDGCW	1
chr1	ATGAGCCTGCT	4177336	4177346	RTGABHNDGCW	1
chr1	GTGACCATGCT	4180147	4180157	RTGABHNDGCW	1
chr1	ATGACTCTGCT	4181738	4181748	RTGABHNDGCW	1
chr1	ATGAGCCAGCA	4185276	4185286	RTGABHNDGCW	1
chr1	GTGAGAGAGCA	4187617	4187627	RTGABHNDGCW	1
chr1	GTGAGCCTGCA	4188189	4188199	RTGABHNDGCW	1
chr1	ATGATTAGGCT	4195773	4195783	RTGABHNDGCW	1
chr1	GTGAGCTGGCA	4203772	4203782	RTGABHNDGCW	1
chr1	GTGACAGAGCA	4211680	4211690	RTGABHNDGCW	1
chr1	GTGATCCTGCA	4214303	4214313	RTGABHNDGCW	1
chr1	GTGAGCAGGCA	4216250	4216260	RTGABHNDGCW	1
chr1	GTGAGACGGCT	4216480	4216490	RTGABHNDGCW	1
chr1	GTGAGCCTGCT	4216515	4216525	RTGABHNDGCW	1
chr1	GTGACTGAGCA	4224215	4224225	RTGABHNDGCW	1
chr1	GTGACCTGGCT	4224743	4224753	RTGABHNDGCW	1
chr1	GTGAGTCTGCA	4233345	4233355	RTGABHNDGCW	1
chr1	GTGAGCGAGCA	4251384	4251394	RTGABHNDGCW	1
chr1	ATGATTATGCA	4267469	4267479	RTGABHNDGCW	1
chr1	GTGACCCTGCA	4271780	4271790	RTGABHNDGCW	1
chr1	ATGAGAAGGCT	4273614	4273624	RTGABHNDGCW	1
chr1	ATGAGTGAGCA	4282316	4282326	RTGABHNDGCW	1
chr1	ATGAGAAGGCT	4290552	4290562	RTGABHNDGCW	1
chr1	GTGACACTGCA	4292831	4292841	RTGABHNDGCW	1
chr1	ATGAGCTGGCA	4299136	4299146	RTGABHNDGCW	1
chr1	ATGAGATGGCT	4304966	4304976	RTGABHNDGCW	1
chr1	ATGATTTGGCT	4306228	4306238	RTGABHNDGCW	1
chr1	GTGAGTTTGCT	4322414	4322424	RTGABHNDGCW	1
chr1	GTGACATGGCT	4328708	4328718	RTGABHNDGCW	1
chr1	ATGATAGAGCA	4342875	4342885	RTGABHNDGCW	1
chr1	ATGACCATGCA	4362297	4362307	RTGABHNDGCW	1
chr1	GTGACCTGGCT	4362538	4362548	RTGABHNDGCW	1
chr1	GTGACTAAGCA	4368156	4368166	RTGABHNDGCW	1
chr1	ATGACAGAGCA	4369907	4369917	RTGABHNDGCW	1
chr1	GTGATATTGCT	4370906	4370916	RTGABHNDGCW	1
chr1	ATGACTGAGCT	4397690	4397700	RTGABHNDGCW	1
chr1	ATGAGAGAGCT	4403871	4403881	RTGABHNDGCW	1
chr1	GTGAGAGGGCA	4426138	4426148	RTGABHNDGCW	1
chr1	GTGAGTTTGCT	4434404	4434414	RTGABHNDGCW	1
chr1	ATGACCCAGCA	4435819	4435829	RTGABHNDGCW	1
chr1	ATGACAGTGCT	4439713	4439723	RTGABHNDGCW	1
chr1	ATGACCCTGCA	4440142	4440152	RTGABHNDGCW	1
chr1	ATGACCGGGCA	4449846	4449856	RTGABHNDGCW	1
chr1	ATGACCAAGCA	4452795	4452805	RTGABHNDGCW	1
chr1	GTGAGAAGGCA	4455384	4455394	RTGABHNDGCW	1
chr1	ATGACCCAGCA	4456289	4456299	RTGABHNDGCW	1
chr1	ATGACTGAGCT	4457532	4457542	RTGABHNDGCW	1
chr1	ATGACATAGCT	4462852	4462862	RTGABHNDGCW	1
chr1	GTGAGTGGGCT	4465654	4465664	RTGABHNDGCW	1
chr1	ATGATATTGCT	4465822	4465832	RTGABHNDGCW	1
chr1	ATGAGCTGGCT	4468736	4468746	RTGABHNDGCW	1
chr1	ATGACCCAGCT	4476276	4476286	RTGABHNDGCW	1
chr1	ATGATTGGGCA	4485510	4485520	RTGABHNDGCW	1
chr1	ATGACCAAGCA	4491874	4491884	RTGABHNDGCW	1
chr1	ATGACATGGCT	4496201	4496211	RTGABHNDGCW	1
chr1	GTGAGAGGGCA	4499708	4499718	RTGABHNDGCW	1
chr1	ATGATCCAGCA	4512812	4512822	RTGABHNDGCW	1
chr1	GTGACTGAGCA	4515945	4515955	RTGABHNDGCW	1
chr1	ATGACAAAGCT	4517232	4517242	RTGABHNDGCW	1
chr1	GTGACCCAGCA	4521027	4521037	RTGABHNDGCW	1
chr1	ATGAGTGGGCT	4533814	4533824	RTGABHNDGCW	1
chr1	ATGATTGTGCT	4539415	4539425	RTGABHNDGCW	1
chr1	GTGACTGTGCT	4541139	4541149	RTGABHNDGCW	1
chr1	GTGATTTTGCT	4541558	4541568	RTGABHNDGCW	1
chr1	GTGACTTTGCT	4550076	4550086	RTGABHNDGCW	1
chr1	GTGATCTGGCT	4559948	4559958	RTGABHNDGCW	1
chr1	GTGAGACTGCA	4564969	4564979	RTGABHNDGCW	1
chr1	GTGAGTCTGCA	4566477	4566487	RTGABHNDGCW	1
chr1	GTGACTCTGCA	4572060	4572070	RTGABHNDGCW	1
chr1	ATGACAAAGCA	4574113	4574123	RTGABHNDGCW	1
chr1	GTGAGTAGGCA	4586544	4586554	RTGABHNDGCW	1
chr1	GTGATATGGCA	4594914	4594924	RTGABHNDGCW	1
chr1	ATGACTTTGCT	4595136	4595146	RTGABHNDGCW	1
chr1	ATGACTATGCT	4602811	4602821	RTGABHNDGCW	1
chr1	ATGAGCGTGCA	4632457	4632467	RTGABHNDGCW	1
chr1	ATGACTTTGCT	4637301	4637311	RTGABHNDGCW	1
chr1	ATGATTTGGCT	4638660	4638670	RTGABHNDGCW	1
chr1	GTGACCAGGCT	4674069	4674079	RTGABHNDGCW	1
chr1	ATGATTTTGCT	4678727	4678737	RTGABHNDGCW	1
chr1	ATGAGTTTGCA	4695207	4695217	RTGABHNDGCW	1
chr1	ATGACTCAGCT	4697076	4697086	RTGABHNDGCW	1
chr1	ATGAGAAAGCA	4710242	4710252	RTGABHNDGCW	1
chr1	ATGACACTGCA	4725311	4725321	RTGABHNDGCW	1
chr1	GTGAGTGTGCT	4726085	4726095	RTGABHNDGCW	1
chr1	GTGAGCAGGCA	4734818	4734828	RTGABHNDGCW	1
chr1	GTGACTAAGCT	4751196	4751206	RTGABHNDGCW	1
chr1	ATGACATTGCT	4755981	4755991	RTGABHNDGCW	1
chr1	ATGAGCTTGCA	4772892	4772902	RTGABHNDGCW	1
chr1	ATGAGATGGCT	4777567	4777577	RTGABHNDGCW	1
chr1	GTGACAAGGCT	4780649	4780659	RTGABHNDGCW	1
chr1	GTGAGCATGCA	4780708	4780718	RTGABHNDGCW	1
chr1	ATGAGTGGGCT	4804399	4804409	RTGABHNDGCW	1
chr1	ATGACAGGGCA	4808864	4808874	RTGABHNDGCW	1
chr1	GTGAGTGGGCA	4810034	4810044	RTGABHNDGCW	1
chr1	GTGAGTTAGCT	4812085	4812095	RTGABHNDGCW	1
chr1	GTGAGCAAGCA	4816226	4816236	RTGABHNDGCW	1
chr1	ATGATCTTGCA	4821082	4821092	RTGABHNDGCW	1
chr1	GTGACAGAGCT	4830216	4830226	RTGABHNDGCW	1
chr1	ATGAGCCAGCA	4839353	4839363	RTGABHNDGCW	1
chr1	GTGATCGGGCT	4842483	4842493	RTGABHNDGCW	1
chr1	ATGACCATGCT	4859990	4860000	RTGABHNDGCW	1
chr1	ATGAGCCTGCT	4868577	4868587	RTGABHNDGCW	1
chr1	GTGACAAGGCA	4881731	4881741	RTGABHNDGCW	1
chr1	GTGACAGAGCT	4888079	4888089	RTGABHNDGCW	1
chr1	ATGAGCTGGCA	4892014	4892024	RTGABHNDGCW	1
chr1	GTGAGACTGCA	4901546	4901556	RTGABHNDGCW	1
chr1	GTGATAAAGCT	4911093	4911103	RTGABHNDGCW	1
chr1	ATGAGCCTGCT	4913524	4913534	RTGABHNDGCW	1
chr1	ATGACCTTGCT	4918556	4918566	RTGABHNDGCW	1
chr1	ATGATTTGGCT	4919453	4919463	RTGABHNDGCW	1
chr1	ATGATTTGGCT	4922606	4922616	RTGABHNDGCW	1
chr1	ATGAGAGGGCA	4941021	4941031	RTGABHNDGCW	1
chr1	ATGACTGAGCA	4941293	4941303	RTGABHNDGCW	1
chr1	ATGACAGAGCT	4944220	4944230	RTGABHNDGCW	1
chr1	ATGATTCAGCA	4951669	4951679	RTGABHNDGCW	1
chr1	ATGATTCTGCT	4953745	4953755	RTGABHNDGCW	1
chr1	GTGACAGAGCA	4956418	4956428	RTGABHNDGCW	1
chr1	GTGAGTCAGCT	4983702	4983712	RTGABHNDGCW	1
chr1	ATGACTGAGCT	4983772	4983782	RTGABHNDGCW	1
chr1	ATGACCAGGCT	5000652	5000662	RTGABHNDGCW	1
chr1	GTGACCCTGCT	5009850	5009860	RTGABHNDGCW	1
chr1	ATGAGAAAGCT	5011845	5011855	RTGABHNDGCW	1
chr1	ATGATTATGCT	5018799	5018809	RTGABHNDGCW	1
chr1	GTGACTGAGCA	5026576	5026586	RTGABHNDGCW	1
chr1	GTGACATTGCA	5026885	5026895	RTGABHNDGCW	1
chr1	GTGACCAGGCA	5029356	5029366	RTGABHNDGCW	1
chr1	GTGACTGAGCA	5030755	5030765	RTGABHNDGCW	1
chr1	ATGATATTGCA	5034243	5034253	RTGABHNDGCW	1
chr1	ATGACCCGGCA	5034545	5034555	RTGABHNDGCW	1
chr1	GTGACAGAGCA	5034812	5034822	RTGABHNDGCW	1
chr1	ATGAGCAGGCT	5035912	5035922	RTGABHNDGCW	1
chr1	GTGATCTTGCT	5038989	5038999	RTGABHNDGCW	1
chr1	ATGAGTCAGCA	5046539	5046549	RTGABHNDGCW	1
chr1	ATGACTCTGCA	5060524	5060534	RTGABHNDGCW	1
chr1	ATGAGTTGGCA	5062711	5062721	RTGABHNDGCW	1
chr1	ATGATTAAGCT	5067784	5067794	RTGABHNDGCW	1
chr1	GTGATTGAGCT	5089712	5089722	RTGABHNDGCW	1
chr1	ATGACTAGGCA	5095490	5095500	RTGABHNDGCW	1
chr1	ATGAGAATGCA	5097781	5097791	RTGABHNDGCW	1
chr1	ATGACTCTGCT	5145541	5145551	RTGABHNDGCW	1
chr1	ATGAGCATGCA	5146094	5146104	RTGABHNDGCW	1
chr1	GTGACTCTGCA	5159214	5159224	RTGABHNDGCW	1
chr1	ATGACTCTGCT	5168878	5168888	RTGABHNDGCW	1
chr1	ATGACCTGGCA	5180037	5180047	RTGABHNDGCW	1
chr1	GTGAGTAAGCA	5200399	5200409	RTGABHNDGCW	1
chr1	ATGAGTTTGCA	5201147	5201157	RTGABHNDGCW	1
chr1	ATGATTAAGCA	5206950	5206960	RTGABHNDGCW	1
chr1	GTGAGCTGGCT	5237737	5237747	RTGABHNDGCW	1
chr1	ATGAGAGAGCT	5240829	5240839	RTGABHNDGCW	1
chr1	GTGACAGAGCA	5263565	5263575	RTGABHNDGCW	1
chr1	ATGACTTTGCA	5270021	5270031	RTGABHNDGCW	1
chr1	ATGAGTATGCT	5274957	5274967	RTGABHNDGCW	1
chr1	ATGAGAATGCA	5276192	5276202	RTGABHNDGCW	1
chr1	ATGACTTTGCT	5279128	5279138	RTGABHNDGCW	1
chr1	GTGACAGGGCA	5289325	5289335	RTGABHNDGCW	1
chr1	ATGATCTGGCT	5291330	5291340	RTGABHNDGCW	1
chr1	ATGATACTGCA	5292790	5292800	RTGABHNDGCW	1
chr1	ATGACTAGGCA	5309917	5309927	RTGABHNDGCW	1
chr1	GTGAGTGAGCA	5319018	5319028	RTGABHNDGCW	1
chr1	GTGACAGAGCA	5321822	5321832	RTGABHNDGCW	1
chr1	ATGATTTGGCT	5323595	5323605	RTGABHNDGCW	1
chr1	ATGACTTTGCT	5323818	5323828	RTGABHNDGCW	1
chr1	GTGACAGAGCA	5325276	5325286	RTGABHNDGCW	1
chr1	GTGATAGGGCA	5327016	5327026	RTGABHNDGCW	1
chr1	GTGAGCCGGCA	5342750	5342760	RTGABHNDGCW	1
chr1	GTGAGAAAGCA	5352039	5352049	RTGABHNDGCW	1
chr1	GTGACAAAGCT	5360325	5360335	RTGABHNDGCW	1
chr1	GTGACCCAGCA	5362997	5363007	RTGABHNDGCW	1
chr1	ATGACCAAGCT	5368462	5368472	RTGABHNDGCW	1
chr1	ATGATAGTGCT	5375862	5375872	RTGABHNDGCW	1
chr1	ATGATTTAGCT	5383996	5384006	RTGABHNDGCW	1
chr1	ATGAGCAGGCT	5401790	5401800	RTGABHNDGCW	1
chr1	GTGACTCTGCA	5410173	5410183	RTGABHNDGCW	1
chr1	GTGACAGAGCA	5412062	5412072	RTGABHNDGCW	1
chr1	ATGACAGAGCA	5429843	5429853	RTGABHNDGCW	1
chr1	ATGACCAAGCT	5436159	5436169	RTGABHNDGCW	1
chr1	GTGAGATGGCA	5439436	5439446	RTGABHNDGCW	1
chr1	ATGATAATGCT	5443645	5443655	RTGABHNDGCW	1
chr1	ATGACTCAGCT	5450730	5450740	RTGABHNDGCW	1
chr1	GTGACTATGCT	5450837	5450847	RTGABHNDGCW	1
chr1	ATGACCAAGCT	5458026	5458036	RTGABHNDGCW	1
chr1	GTGATAAAGCA	5460071	5460081	RTGABHNDGCW	1
chr1	GTGACACTGCT	5474370	5474380	RTGABHNDGCW	1
chr1	ATGAGATGGCT	5479506	5479516	RTGABHNDGCW	1
chr1	ATGACACTGCT	5479905	5479915	RTGABHNDGCW	1
chr1	ATGACTTAGCT	5480659	5480669	RTGABHNDGCW	1
chr1	ATGAGTGTGCA	5493835	5493845	RTGABHNDGCW	1
chr1	GTGACAGTGCT	5493889	5493899	RTGABHNDGCW	1
chr1	ATGATCCTGCA	5502448	5502458	RTGABHNDGCW	1
chr1	GTGACTCAGCT	5516903	5516913	RTGABHNDGCW	1
chr1	ATGACAGAGCA	5522341	5522351	RTGABHNDGCW	1
chr1	GTGACAAAGCT	5527065	5527075	RTGABHNDGCW	1
chr1	GTGAGCTTGCA	5532608	5532618	RTGABHNDGCW	1
chr1	GTGACCCAGCA	5537865	5537875	RTGABHNDGCW	1
chr1	ATGAGTAGGCA	5539824	5539834	RTGABHNDGCW	1
chr1	GTGAGCCTGCT	5541101	5541111	RTGABHNDGCW	1
chr1	ATGAGTCGGCT	5544903	5544913	RTGABHNDGCW	1
chr1	ATGACTTTGCA	5546527	5546537	RTGABHNDGCW	1
chr1	ATGAGTGTGCA	5558057	5558067	RTGABHNDGCW	1
chr1	ATGAGTGTGCT	5559860	5559870	RTGABHNDGCW	1
chr1	GTGACAGAGCA	5568299	5568309	RTGABHNDGCW	1
chr1	ATGAGCCTGCT	5589075	5589085	RTGABHNDGCW	1
chr1	GTGAGCTGGCA	5592202	5592212	RTGABHNDGCW	1
chr1	GTGAGAATGCT	5592755	5592765	RTGABHNDGCW	1
chr1	GTGACCATGCA	5603813	5603823	RTGABHNDGCW	1
chr1	GTGACTTTGCA	5611755	5611765	RTGABHNDGCW	1
chr1	GTGACACAGCA	5616823	5616833	RTGABHNDGCW	1
chr1	ATGACATGGCA	5619345	5619355	RTGABHNDGCW	1
chr1	ATGATATTGCA	5625042	5625052	RTGABHNDGCW	1
chr1	GTGACTTTGCA	5637789	5637799	RTGABHNDGCW	1
chr1	GTGAGTCTGCA	5647061	5647071	RTGABHNDGCW	1
chr1	GTGACACAGCA	5674018	5674028	RTGABHNDGCW	1
chr1	GTGACCATGCT	5699427	5699437	RTGABHNDGCW	1
chr1	ATGAGTCAGCT	5708469	5708479	RTGABHNDGCW	1
chr1	ATGACCCAGCA	5711280	5711290	RTGABHNDGCW	1
chr1	ATGACACAGCA	5716874	5716884	RTGABHNDGCW	1
chr1	ATGACTGAGCA	5720553	5720563	RTGABHNDGCW	1
chr1	GTGACAGAGCA	5739771	5739781	RTGABHNDGCW	1
chr1	GTGAGTCAGCT	5741922	5741932	RTGABHNDGCW	1
chr1	ATGACAAGGCA	5747163	5747173	RTGABHNDGCW	1
chr1	ATGAGTATGCA	5750127	5750137	RTGABHNDGCW	1
chr1	ATGATTTTGCT	5766095	5766105	RTGABHNDGCW	1
chr1	ATGAGATGGCT	5766822	5766832	RTGABHNDGCW	1
chr1	GTGACTGGGCA	5773477	5773487	RTGABHNDGCW	1
chr1	ATGAGAGTGCA	5784371	5784381	RTGABHNDGCW	1
chr1	ATGAGATTGCT	5792018	5792028	RTGABHNDGCW	1
chr1	GTGAGCCGGCA	5808855	5808865	RTGABHNDGCW	1
chr1	GTGAGTGAGCT	5823626	5823636	RTGABHNDGCW	1
chr1	GTGACAGAGCA	5832916	5832926	RTGABHNDGCW	1
chr1	ATGAGACAGCA	5837598	5837608	RTGABHNDGCW	1
chr1	GTGACAGAGCA	5844709	5844719	RTGABHNDGCW	1
chr1	ATGAGCATGCA	5868513	5868523	RTGABHNDGCW	1
chr1	GTGAGAAAGCA	5873249	5873259	RTGABHNDGCW	1
chr1	ATGACCAAGCT	5879429	5879439	RTGABHNDGCW	1
chr1	ATGAGTCAGCT	5891782	5891792	RTGABHNDGCW	1
chr1	ATGACAGGGCT	5892595	5892605	RTGABHNDGCW	1
chr1	GTGAGCATGCA	5900616	5900626	RTGABHNDGCW	1
chr1	GTGACAGGGCT	5902096	5902106	RTGABHNDGCW	1
chr1	ATGACACTGCA	5904448	5904458	RTGABHNDGCW	1
chr1	GTGATTATGCT	5910388	5910398	RTGABHNDGCW	1
chr1	ATGAGAGTGCA	5920426	5920436	RTGABHNDGCW	1
chr1	GTGACCAGGCA	5920624	5920634	RTGABHNDGCW	1
chr1	ATGACAAGGCA	5925625	5925635	RTGABHNDGCW	1
chr1	GTGAGCCTGCA	5927756	5927766	RTGABHNDGCW	1
chr1	GTGATCCAGCA	5960246	5960256	RTGABHNDGCW	1
chr1	ATGATCTAGCA	5971161	5971171	RTGABHNDGCW	1
chr1	ATGACACAGCA	5971355	5971365	RTGABHNDGCW	1
chr1	ATGAGTGAGCA	5975616	5975626	RTGABHNDGCW	1
chr1	GTGAGTTTGCA	5983482	5983492	RTGABHNDGCW	1
chr1	ATGATTCTGCT	6027770	6027780	RTGABHNDGCW	1
chr1	GTGACAGAGCA	6028638	6028648	RTGABHNDGCW	1
chr1	ATGACCTGGCA	6032172	6032182	RTGABHNDGCW	1
chr1	GTGACTGGGCT	6047798	6047808	RTGABHNDGCW	1
chr1	ATGACCAGGCA	6048782	6048792	RTGABHNDGCW	1
chr1	GTGACCCTGCT	6053438	6053448	RTGABHNDGCW	1
chr1	GTGATTCAGCA	6053847	6053857	RTGABHNDGCW	1
chr1	GTGACAGAGCA	6056599	6056609	RTGABHNDGCW	1
chr1	GTGAGAAGGCT	6056809	6056819	RTGABHNDGCW	1
chr1	ATGAGCAGGCA	6069390	6069400	RTGABHNDGCW	1
chr1	GTGACACTGCA	6076758	6076768	RTGABHNDGCW	1
chr1	ATGACTCTGCT	6097503	6097513	RTGABHNDGCW	1
chr1	ATGAGCAGGCA	6103292	6103302	RTGABHNDGCW	1
chr1	ATGAGAGGGCA	6121038	6121048	RTGABHNDGCW	1
chr1	ATGACCAGGCA	6122001	6122011	RTGABHNDGCW	1
chr1	GTGAGCTGGCA	6131595	6131605	RTGABHNDGCW	1
chr1	GTGAGAAAGCA	6137432	6137442	RTGABHNDGCW	1
chr1	GTGACTCTGCT	6145471	6145481	RTGABHNDGCW	1
chr1	GTGACAGAGCA	6173461	6173471	RTGABHNDGCW	1
chr1	ATGATCCAGCA	6177970	6177980	RTGABHNDGCW	1
chr1	GTGATAGAGCA	6178416	6178426	RTGABHNDGCW	1
chr1	GTGACCTGGCT	6191611	6191621	RTGABHNDGCW	1
chr1	ATGAGACGGCT	6196950	6196960	RTGABHNDGCW	1
chr1	GTGAGAGAGCA	6198615	6198625	RTGABHNDGCW	1
chr1	ATGATCCGGCA	6198795	6198805	RTGABHNDGCW	1
chr1	GTGACAGAGCA	6216573	6216583	RTGABHNDGCW	1
chr1	GTGACAGAGCA	6247345	6247355	RTGABHNDGCW	1
chr1	GTGACAGTGCT	6249219	6249229	RTGABHNDGCW	1
chr1	GTGATCTTGCT	6253020	6253030	RTGABHNDGCW	1
chr1	GTGAGCCAGCA	6253791	6253801	RTGABHNDGCW	1
chr1	ATGAGTGGGCT	6256292	6256302	RTGABHNDGCW	1
chr1	ATGATCAGGCT	6260660	6260670	RTGABHNDGCW	1
chr1	GTGAGTGGGCT	6273674	6273684	RTGABHNDGCW	1
chr1	GTGACAGAGCA	6278976	6278986	RTGABHNDGCW	1
chr1	ATGATCAAGCT	6297229	6297239	RTGABHNDGCW	1
chr1	GTGAGCCAGCT	6305232	6305242	RTGABHNDGCW	1
chr1	ATGACCTGGCA	6317191	6317201	RTGABHNDGCW	1
chr1	ATGACTAGGCA	6322148	6322158	RTGABHNDGCW	1
chr1	GTGACATGGCA	6330729	6330739	RTGABHNDGCW	1
chr1	GTGAGCTTGCT	6338307	6338317	RTGABHNDGCW	1
chr1	GTGACAGAGCA	6344032	6344042	RTGABHNDGCW	1
chr1	ATGACCCTGCT	6352023	6352033	RTGABHNDGCW	1
chr1	ATGAGCCAGCA	6360095	6360105	RTGABHNDGCW	1
chr1	ATGATCTTGCT	6361892	6361902	RTGABHNDGCW	1
chr1	GTGACCGGGCA	6367880	6367890	RTGABHNDGCW	1
chr1	GTGACATAGCA	6386969	6386979	RTGABHNDGCW	1
chr1	ATGACAGAGCA	6388264	6388274	RTGABHNDGCW	1
chr1	GTGAGCTGGCA	6398717	6398727	RTGABHNDGCW	1
chr1	GTGACAGAGCA	6401073	6401083	RTGABHNDGCW	1
chr1	GTGACATGGCT	6401182	6401192	RTGABHNDGCW	1
chr1	GTGATCCTGCT	6406263	6406273	RTGABHNDGCW	1
chr1	GTGACTGAGCT	6408193	6408203	RTGABHNDGCW	1
chr1	GTGACAGAGCA	6424578	6424588	RTGABHNDGCW	1
chr1	GTGAGTGAGCA	6427538	6427548	RTGABHNDGCW	1
chr1	GTGACAGAGCA	6436470	6436480	RTGABHNDGCW	1
chr1	GTGAGAATGCA	6437190	6437200	RTGABHNDGCW	1
chr1	ATGATCCAGCA	6441719	6441729	RTGABHNDGCW	1
chr1	GTGACAGAGCA	6442549	6442559	RTGABHNDGCW	1
chr1	GTGAGCCAGCA	6445236	6445246	RTGABHNDGCW	1
chr1	GTGAGCTTGCA	6460996	6461006	RTGABHNDGCW	1
chr1	GTGAGCAGGCT	6465336	6465346	RTGABHNDGCW	1
chr1	GTGATCTGGCT	6473755	6473765	RTGABHNDGCW	1
chr1	GTGACCAGGCA	6478522	6478532	RTGABHNDGCW	1
chr1	ATGACAGAGCA	6499149	6499159	RTGABHNDGCW	1
chr1	GTGACAGAGCA	6502610	6502620	RTGABHNDGCW	1
chr1	GTGACAGAGCA	6502905	6502915	RTGABHNDGCW	1
chr1	GTGAGCAGGCA	6506470	6506480	RTGABHNDGCW	1
chr1	GTGAGACAGCA	6512601	6512611	RTGABHNDGCW	1
chr1	GTGACCAGGCA	6517097	6517107	RTGABHNDGCW	1
chr1	GTGACCCAGCA	6519791	6519801	RTGABHNDGCW	1
chr1	ATGACTCTGCT	6522556	6522566	RTGABHNDGCW	1
chr1	GTGACAGAGCA	6523763	6523773	RTGABHNDGCW	1
chr1	GTGAGATGGCT	6547054	6547064	RTGABHNDGCW	1
chr1	GTGACAGAGCA	6574491	6574501	RTGABHNDGCW	1
chr1	GTGACAGAGCA	6574798	6574808	RTGABHNDGCW	1
chr1	GTGATCATGCT	6584362	6584372	RTGABHNDGCW	1
chr1	GTGATAGAGCA	6589625	6589635	RTGABHNDGCW	1
chr1	GTGACAGAGCA	6596854	6596864	RTGABHNDGCW	1
chr1	ATGATTGTGCT	6597016	6597026	RTGABHNDGCW	1
chr1	ATGAGATGGCA	6597435	6597445	RTGABHNDGCW	1
chr1	GTGACAGAGCA	6600867	6600877	RTGABHNDGCW	1
chr1	ATGAGAAAGCA	6601709	6601719	RTGABHNDGCW	1
chr1	GTGACATAGCT	6603622	6603632	RTGABHNDGCW	1
chr1	ATGACAGGGCA	6604958	6604968	RTGABHNDGCW	1
chr1	ATGACCTGGCT	6606657	6606667	RTGABHNDGCW	1
chr1	GTGATAAGGCA	6618009	6618019	RTGABHNDGCW	1
chr1	GTGACTGAGCT	6622109	6622119	RTGABHNDGCW	1
chr1	GTGATTAAGCA	6625205	6625215	RTGABHNDGCW	1
chr1	GTGAGTGGGCA	6637131	6637141	RTGABHNDGCW	1
chr1	ATGAGAGAGCT	6644867	6644877	RTGABHNDGCW	1
chr1	GTGACAGTGCT	6652221	6652231	RTGABHNDGCW	1
chr1	GTGACAGAGCA	6655095	6655105	RTGABHNDGCW	1
chr1	ATGACTCGGCA	6661249	6661259	RTGABHNDGCW	1
chr1	GTGACAGAGCA	6669372	6669382	RTGABHNDGCW	1
chr1	GTGAGTGGGCA	6693589	6693599	RTGABHNDGCW	1
chr1	GTGATTTGGCT	6701795	6701805	RTGABHNDGCW	1
chr1	ATGATTCTGCT	6705538	6705548	RTGABHNDGCW	1
chr1	GTGACAGAGCA	6707851	6707861	RTGABHNDGCW	1
chr1	GTGACATGGCA	6711140	6711150	RTGABHNDGCW	1
chr1	GTGACAGAGCA	6715846	6715856	RTGABHNDGCW	1
chr1	GTGAGATTGCA	6718178	6718188	RTGABHNDGCW	1
chr1	GTGACCAAGCT	6727049	6727059	RTGABHNDGCW	1
chr1	ATGATACTGCA	6746441	6746451	RTGABHNDGCW	1
chr1	ATGACACAGCA	6746553	6746563	RTGABHNDGCW	1
chr1	ATGACAAAGCA	6762784	6762794	RTGABHNDGCW	1
chr1	ATGATCCAGCA	6787033	6787043	RTGABHNDGCW	1
chr1	ATGACATGGCA	6800988	6800998	RTGABHNDGCW	1
chr1	GTGAGCCAGCT	6804879	6804889	RTGABHNDGCW	1
chr1	GTGATCAAGCA	6810982	6810992	RTGABHNDGCW	1
chr1	GTGACAGAGCA	6834039	6834049	RTGABHNDGCW	1
chr1	GTGACTTTGCT	6849800	6849810	RTGABHNDGCW	1
chr1	GTGACCCTGCT	6901194	6901204	RTGABHNDGCW	1
chr1	GTGACCAGGCT	6908110	6908120	RTGABHNDGCW	1
chr1	ATGATCCTGCA	6913184	6913194	RTGABHNDGCW	1
chr1	ATGACTCTGCA	6928493	6928503	RTGABHNDGCW	1
chr1	ATGAGAATGCT	6935131	6935141	RTGABHNDGCW	1
chr1	ATGAGTGAGCA	6936122	6936132	RTGABHNDGCW	1
chr1	ATGATAAAGCA	6948335	6948345	RTGABHNDGCW	1
chr1	GTGAGACTGCA	6952019	6952029	RTGABHNDGCW	1
chr1	GTGACAGAGCA	6958590	6958600	RTGABHNDGCW	1
chr1	GTGATTGTGCT	6963640	6963650	RTGABHNDGCW	1
chr1	GTGACTAGGCT	6966392	6966402	RTGABHNDGCW	1
chr1	GTGAGTTTGCA	6969708	6969718	RTGABHNDGCW	1
chr1	ATGAGCCTGCT	6974938	6974948	RTGABHNDGCW	1
chr1	ATGAGTCTGCT	6982964	6982974	RTGABHNDGCW	1
chr1	GTGAGTTAGCA	6987857	6987867	RTGABHNDGCW	1
chr1	ATGACAGGGCT	6998914	6998924	RTGABHNDGCW	1
chr1	ATGACTGTGCA	7000011	7000021	RTGABHNDGCW	1
chr1	ATGATTGAGCA	7014272	7014282	RTGABHNDGCW	1
chr1	ATGACACTGCT	7016578	7016588	RTGABHNDGCW	1
chr1	GTGACCAAGCA	7020875	7020885	RTGABHNDGCW	1
chr1	GTGACTCAGCT	7027945	7027955	RTGABHNDGCW	1
chr1	GTGACTTGGCT	7031895	7031905	RTGABHNDGCW	1
chr1	GTGACTTTGCT	7040809	7040819	RTGABHNDGCW	1
chr1	GTGAGTAGGCT	7044718	7044728	RTGABHNDGCW	1
chr1	GTGATTCTGCT	7048279	7048289	RTGABHNDGCW	1
chr1	ATGACAGGGCA	7049126	7049136	RTGABHNDGCW	1
chr1	ATGATAGAGCT	7066606	7066616	RTGABHNDGCW	1
chr1	ATGACCAGGCT	7074763	7074773	RTGABHNDGCW	1
chr1	GTGATCTTGCT	7077304	7077314	RTGABHNDGCW	1
chr1	GTGATATGGCA	7088993	7089003	RTGABHNDGCW	1
chr1	GTGAGTTTGCA	7089634	7089644	RTGABHNDGCW	1
chr1	GTGACAGAGCA	7099077	7099087	RTGABHNDGCW	1
chr1	GTGAGACTGCT	7103887	7103897	RTGABHNDGCW	1
chr1	ATGACTGTGCT	7111025	7111035	RTGABHNDGCW	1
chr1	ATGAGTATGCT	7120205	7120215	RTGABHNDGCW	1
chr1	GTGAGATGGCT	7127940	7127950	RTGABHNDGCW	1
chr1	GTGAGCTGGCA	7134981	7134991	RTGABHNDGCW	1
chr1	ATGATCTGGCT	7140415	7140425	RTGABHNDGCW	1
chr1	ATGAGATAGCT	7144911	7144921	RTGABHNDGCW	1
chr1	GTGACCAGGCA	7145955	7145965	RTGABHNDGCW	1
chr1	ATGAGACAGCT	7149332	7149342	RTGABHNDGCW	1
chr1	ATGAGAAGGCA	7154428	7154438	RTGABHNDGCW	1
chr1	GTGAGTTAGCA	7169150	7169160	RTGABHNDGCW	1
chr1	GTGAGAAAGCT	7169811	7169821	RTGABHNDGCW	1
chr1	GTGAGATAGCA	7188486	7188496	RTGABHNDGCW	1
chr1	GTGACAGAGCA	7199032	7199042	RTGABHNDGCW	1
chr1	GTGAGAAGGCA	7200561	7200571	RTGABHNDGCW	1
chr1	ATGACCTGGCT	7210852	7210862	RTGABHNDGCW	1
chr1	ATGACCCAGCA	7217727	7217737	RTGABHNDGCW	1
chr1	ATGACCAGGCA	7242199	7242209	RTGABHNDGCW	1
chr1	GTGACTCTGCT	7258745	7258755	RTGABHNDGCW	1
chr1	GTGACCTGGCT	7293437	7293447	RTGABHNDGCW	1
chr1	ATGACAGGGCT	7307297	7307307	RTGABHNDGCW	1
chr1	ATGATATGGCT	7319774	7319784	RTGABHNDGCW	1
chr1	GTGACTGAGCA	7322938	7322948	RTGABHNDGCW	1
chr1	ATGATTCTGCA	7327499	7327509	RTGABHNDGCW	1
chr1	ATGAGCAAGCT	7328705	7328715	RTGABHNDGCW	1
chr1	ATGATCAAGCA	7334373	7334383	RTGABHNDGCW	1
chr1	GTGAGCCTGCT	7346210	7346220	RTGABHNDGCW	1
chr1	GTGACACAGCA	7354690	7354700	RTGABHNDGCW	1
chr1	ATGACAGTGCA	7362982	7362992	RTGABHNDGCW	1
chr1	GTGACCTTGCT	7367361	7367371	RTGABHNDGCW	1
chr1	ATGAGCTGGCA	7377622	7377632	RTGABHNDGCW	1
chr1	ATGATCAGGCT	7380949	7380959	RTGABHNDGCW	1
chr1	ATGAGTTGGCA	7382736	7382746	RTGABHNDGCW	1
chr1	ATGACCTTGCA	7389075	7389085	RTGABHNDGCW	1
chr1	ATGATTGAGCA	7397178	7397188	RTGABHNDGCW	1
chr1	GTGATTGTGCA	7399270	7399280	RTGABHNDGCW	1
chr1	ATGACAAGGCA	7409562	7409572	RTGABHNDGCW	1
chr1	GTGACTGAGCA	7411601	7411611	RTGABHNDGCW	1
chr1	GTGACAGAGCA	7415243	7415253	RTGABHNDGCW	1
chr1	GTGAGCTTGCA	7418685	7418695	RTGABHNDGCW	1
chr1	GTGAGCAGGCT	7420783	7420793	RTGABHNDGCW	1
chr1	GTGATCCTGCA	7421229	7421239	RTGABHNDGCW	1
chr1	GTGAGTGTGCA	7426519	7426529	RTGABHNDGCW	1
chr1	GTGATTGGGCA	7432600	7432610	RTGABHNDGCW	1
chr1	ATGATTTGGCT	7473599	7473609	RTGABHNDGCW	1
chr1	ATGACCCAGCA	7481920	7481930	RTGABHNDGCW	1
chr1	ATGACAGTGCT	7489704	7489714	RTGABHNDGCW	1
chr1	ATGAGTTTGCT	7501777	7501787	RTGABHNDGCW	1
chr1	GTGATTAAGCA	7502243	7502253	RTGABHNDGCW	1
chr1	ATGAGCAGGCA	7502502	7502512	RTGABHNDGCW	1
chr1	GTGACTTGGCT	7502707	7502717	RTGABHNDGCW	1
chr1	GTGATACGGCA	7506638	7506648	RTGABHNDGCW	1
chr1	ATGAGTCAGCT	7511513	7511523	RTGABHNDGCW	1
chr1	GTGATTCAGCT	7515051	7515061	RTGABHNDGCW	1
chr1	ATGAGAGAGCT	7520223	7520233	RTGABHNDGCW	1
chr1	GTGACTTTGCT	7520350	7520360	RTGABHNDGCW	1
chr1	GTGACTTAGCA	7545839	7545849	RTGABHNDGCW	1
chr1	GTGACAAAGCA	7550724	7550734	RTGABHNDGCW	1
chr1	ATGACAGAGCT	7557791	7557801	RTGABHNDGCW	1
chr1	ATGAGTGTGCA	7558688	7558698	RTGABHNDGCW	1
chr1	ATGAGTGTGCA	7558802	7558812	RTGABHNDGCW	1
chr1	ATGAGTGTGCA	7559238	7559248	RTGABHNDGCW	1
chr1	GTGAGTGTGCA	7559983	7559993	RTGABHNDGCW	1
chr1	GTGACACAGCT	7564890	7564900	RTGABHNDGCW	1
chr1	ATGACAGAGCT	7569397	7569407	RTGABHNDGCW	1
chr1	ATGACCAGGCT	7586839	7586849	RTGABHNDGCW	1
chr1	GTGACATGGCA	7596190	7596200	RTGABHNDGCW	1
chr1	GTGACAGGGCT	7596245	7596255	RTGABHNDGCW	1
chr1	GTGAGCAGGCT	7616185	7616195	RTGABHNDGCW	1
chr1	ATGACAGGGCA	7616932	7616942	RTGABHNDGCW	1
chr1	GTGAGTTAGCT	7617796	7617806	RTGABHNDGCW	1
chr1	GTGAGTGTGCA	7624656	7624666	RTGABHNDGCW	1
chr1	ATGATCTTGCT	7631721	7631731	RTGABHNDGCW	1
chr1	ATGAGATTGCT	7631918	7631928	RTGABHNDGCW	1
chr1	GTGATCCAGCT	7632950	7632960	RTGABHNDGCW	1
chr1	GTGAGCAGGCA	7643577	7643587	RTGABHNDGCW	1
chr1	ATGATAAGGCA	7644215	7644225	RTGABHNDGCW	1
chr1	GTGAGTCGGCA	7647478	7647488	RTGABHNDGCW	1
chr1	GTGACAAGGCT	7656178	7656188	RTGABHNDGCW	1
chr1	GTGACAAAGCT	7656295	7656305	RTGABHNDGCW	1
chr1	ATGATTTAGCT	7659783	7659793	RTGABHNDGCW	1
chr1	ATGAGCCGGCT	7669260	7669270	RTGABHNDGCW	1
chr1	GTGACCTTGCT	7669698	7669708	RTGABHNDGCW	1
chr1	GTGAGAGAGCA	7671609	7671619	RTGABHNDGCW	1
chr1	GTGATTCTGCA	7672933	7672943	RTGABHNDGCW	1
chr1	ATGAGAGAGCT	7676049	7676059	RTGABHNDGCW	1
chr1	ATGAGACTGCT	7677147	7677157	RTGABHNDGCW	1
chr1	ATGACAGAGCA	7677367	7677377	RTGABHNDGCW	1
chr1	GTGACCTTGCA	7682022	7682032	RTGABHNDGCW	1
chr1	GTGACACAGCA	7698679	7698689	RTGABHNDGCW	1
chr1	GTGACAGAGCA	7708122	7708132	RTGABHNDGCW	1
chr1	GTGACCTGGCT	7711218	7711228	RTGABHNDGCW	1
chr1	ATGACCTAGCA	7716106	7716116	RTGABHNDGCW	1
chr1	GTGAGAGGGCT	7721680	7721690	RTGABHNDGCW	1
chr1	ATGAGCAGGCA	7737514	7737524	RTGABHNDGCW	1
chr1	GTGACACGGCA	7747525	7747535	RTGABHNDGCW	1
chr1	ATGAGCCGGCT	7749926	7749936	RTGABHNDGCW	1
chr1	GTGACCTGGCT	7750374	7750384	RTGABHNDGCW	1
chr1	ATGAGAGAGCA	7756198	7756208	RTGABHNDGCW	1
chr1	GTGACACTGCT	7780785	7780795	RTGABHNDGCW	1
chr1	GTGATAAAGCT	7780987	7780997	RTGABHNDGCW	1
chr1	ATGACTGTGCT	7782415	7782425	RTGABHNDGCW	1
chr1	ATGATCCAGCA	7796245	7796255	RTGABHNDGCW	1
chr1	ATGAGCAGGCT	7797478	7797488	RTGABHNDGCW	1
chr1	GTGATAGTGCA	7798493	7798503	RTGABHNDGCW	1
chr1	ATGAGCTGGCT	7805021	7805031	RTGABHNDGCW	1
chr1	ATGAGTTTGCT	7806060	7806070	RTGABHNDGCW	1
chr1	GTGAGCAGGCT	7809501	7809511	RTGABHNDGCW	1
chr1	GTGATAGAGCT	7817997	7818007	RTGABHNDGCW	1
chr1	GTGAGAAGGCT	7820053	7820063	RTGABHNDGCW	1
chr1	ATGATTCTGCT	7824577	7824587	RTGABHNDGCW	1
chr1	GTGACATTGCT	7826579	7826589	RTGABHNDGCW	1
chr1	GTGACAGAGCA	7839232	7839242	RTGABHNDGCW	1
chr1	GTGACAAAGCA	7850735	7850745	RTGABHNDGCW	1
chr1	GTGACAGAGCA	7868270	7868280	RTGABHNDGCW	1
chr1	ATGACCTTGCA	7870498	7870508	RTGABHNDGCW	1
chr1	GTGAGATTGCT	7873338	7873348	RTGABHNDGCW	1
chr1	ATGATACGGCA	7895953	7895963	RTGABHNDGCW	1
chr1	GTGAGTAGGCA	7898907	7898917	RTGABHNDGCW	1
chr1	ATGACAGTGCT	7912119	7912129	RTGABHNDGCW	1
chr1	GTGACAGAGCA	7921079	7921089	RTGABHNDGCW	1
chr1	ATGACCTGGCT	7926274	7926284	RTGABHNDGCW	1
chr1	GTGAGATGGCA	7927883	7927893	RTGABHNDGCW	1
chr1	ATGAGAGTGCT	7929519	7929529	RTGABHNDGCW	1
chr1	ATGATTAAGCT	7932420	7932430	RTGABHNDGCW	1
chr1	ATGATAAAGCA	7932546	7932556	RTGABHNDGCW	1
chr1	ATGATCTAGCT	7932828	7932838	RTGABHNDGCW	1
chr1	ATGATAGAGCA	7939778	7939788	RTGABHNDGCW	1
chr1	GTGACAGAGCA	7940295	7940305	RTGABHNDGCW	1
chr1	GTGATATTGCA	7956280	7956290	RTGABHNDGCW	1
chr1	ATGACTGGGCT	7957418	7957428	RTGABHNDGCW	1
chr1	GTGAGCCAGCT	7962761	7962771	RTGABHNDGCW	1
chr1	GTGACAGAGCA	7964514	7964524	RTGABHNDGCW	1
chr1	ATGACAGAGCA	7969584	7969594	RTGABHNDGCW	1
chr1	ATGACATTGCT	7970131	7970141	RTGABHNDGCW	1
chr1	GTGAGATTGCA	7977479	7977489	RTGABHNDGCW	1
chr1	ATGAGCAAGCA	7978757	7978767	RTGABHNDGCW	1
chr1	GTGACAAAGCA	7987704	7987714	RTGABHNDGCW	1
chr1	ATGATTTAGCT	7989645	7989655	RTGABHNDGCW	1
chr1	ATGACTTTGCT	7999783	7999793	RTGABHNDGCW	1
chr1	ATGACAGAGCA	8018188	8018198	RTGABHNDGCW	1
chr1	ATGATCCAGCA	8019792	8019802	RTGABHNDGCW	1
chr1	GTGACAGAGCA	8028340	8028350	RTGABHNDGCW	1
chr1	GTGACACAGCA	8033087	8033097	RTGABHNDGCW	1
chr1	ATGATTCTGCT	8033491	8033501	RTGABHNDGCW	1
chr1	ATGATAATGCT	8046326	8046336	RTGABHNDGCW	1
chr1	GTGACAGAGCT	8055640	8055650	RTGABHNDGCW	1
chr1	ATGACAGTGCA	8070223	8070233	RTGABHNDGCW	1
chr1	GTGAGCTTGCA	8093261	8093271	RTGABHNDGCW	1
chr1	ATGAGTAAGCA	8103575	8103585	RTGABHNDGCW	1
chr1	ATGATTTAGCT	8105696	8105706	RTGABHNDGCW	1
chr1	ATGACAGAGCA	8106528	8106538	RTGABHNDGCW	1
chr1	ATGAGTTGGCA	8123024	8123034	RTGABHNDGCW	1
chr1	ATGATTATGCA	8125235	8125245	RTGABHNDGCW	1
chr1	GTGAGCCAGCA	8127233	8127243	RTGABHNDGCW	1
chr1	GTGACAGAGCA	8136782	8136792	RTGABHNDGCW	1
chr1	ATGACTTGGCA	8137308	8137318	RTGABHNDGCW	1
chr1	ATGATCATGCT	8142303	8142313	RTGABHNDGCW	1
chr1	GTGACAGAGCA	8153497	8153507	RTGABHNDGCW	1
chr1	ATGACAAGGCA	8162943	8162953	RTGABHNDGCW	1
chr1	ATGACCCAGCA	8167124	8167134	RTGABHNDGCW	1
chr1	GTGATTATGCT	8169384	8169394	RTGABHNDGCW	1
chr1	ATGAGAAAGCT	8169982	8169992	RTGABHNDGCW	1
chr1	GTGATTGGGCT	8185050	8185060	RTGABHNDGCW	1
chr1	GTGAGCCAGCA	8188504	8188514	RTGABHNDGCW	1
chr1	GTGACAGAGCA	8190956	8190966	RTGABHNDGCW	1
chr1	GTGACTGAGCT	8193403	8193413	RTGABHNDGCW	1
chr1	GTGACAGAGCA	8201682	8201692	RTGABHNDGCW	1
chr1	ATGACATGGCT	8213087	8213097	RTGABHNDGCW	1
chr1	ATGATTTGGCT	8225700	8225710	RTGABHNDGCW	1
chr1	GTGACAGAGCA	8236158	8236168	RTGABHNDGCW	1
chr1	GTGACAAAGCA	8236471	8236481	RTGABHNDGCW	1
chr1	ATGACAGAGCT	8244133	8244143	RTGABHNDGCW	1
chr1	ATGAGTAAGCA	8244589	8244599	RTGABHNDGCW	1
chr1	GTGACAGAGCA	8251216	8251226	RTGABHNDGCW	1
chr1	ATGACCCTGCT	8260648	8260658	RTGABHNDGCW	1
chr1	ATGATCTTGCA	8264891	8264901	RTGABHNDGCW	1
chr1	GTGACAGAGCA	8269574	8269584	RTGABHNDGCW	1
chr1	ATGACAGTGCA	8275437	8275447	RTGABHNDGCW	1
chr1	GTGACAGAGCA	8283613	8283623	RTGABHNDGCW	1
chr1	GTGACAATGCA	8290667	8290677	RTGABHNDGCW	1
chr1	GTGACAGAGCA	8303227	8303237	RTGABHNDGCW	1
chr1	ATGATTATGCT	8322466	8322476	RTGABHNDGCW	1
chr1	ATGACATGGCT	8328803	8328813	RTGABHNDGCW	1
chr1	GTGACAGAGCA	8333914	8333924	RTGABHNDGCW	1
chr1	GTGATACAGCT	8339048	8339058	RTGABHNDGCW	1
chr1	GTGACTGTGCA	8352208	8352218	RTGABHNDGCW	1
chr1	ATGAGAGAGCA	8357437	8357447	RTGABHNDGCW	1
chr1	GTGAGCAGGCT	8374565	8374575	RTGABHNDGCW	1
chr1	GTGAGTTTGCA	8385726	8385736	RTGABHNDGCW	1
chr1	ATGAGAATGCA	8388563	8388573	RTGABHNDGCW	1
chr1	GTGACAGAGCA	8391678	8391688	RTGABHNDGCW	1
chr1	GTGACAAAGCA	8396447	8396457	RTGABHNDGCW	1
chr1	ATGAGAAGGCA	8413995	8414005	RTGABHNDGCW	1
chr1	GTGACATGGCT	8414538	8414548	RTGABHNDGCW	1
chr1	ATGACACTGCT	8417933	8417943	RTGABHNDGCW	1
chr1	GTGAGAGTGCT	8418302	8418312	RTGABHNDGCW	1
chr1	GTGAGAGAGCA	8427024	8427034	RTGABHNDGCW	1
chr1	ATGACCAGGCA	8429516	8429526	RTGABHNDGCW	1
chr1	ATGACCAGGCA	8429610	8429620	RTGABHNDGCW	1
chr1	GTGACACAGCA	8446006	8446016	RTGABHNDGCW	1
chr1	GTGAGAAGGCA	8456164	8456174	RTGABHNDGCW	1
chr1	ATGATATAGCA	8459735	8459745	RTGABHNDGCW	1
chr1	ATGATACAGCT	8467240	8467250	RTGABHNDGCW	1
chr1	ATGAGAGGGCA	8469657	8469667	RTGABHNDGCW	1
chr1	ATGAGCCAGCT	8471577	8471587	RTGABHNDGCW	1
chr1	ATGAGAGTGCT	8476987	8476997	RTGABHNDGCW	1
chr1	ATGAGAAAGCT	8494403	8494413	RTGABHNDGCW	1
chr1	ATGATTGGGCT	8495453	8495463	RTGABHNDGCW	1
chr1	GTGACAGAGCA	8502424	8502434	RTGABHNDGCW	1
chr1	GTGACCTGGCT	8503096	8503106	RTGABHNDGCW	1
chr1	GTGACAGAGCA	8508866	8508876	RTGABHNDGCW	1
chr1	GTGACAGAGCA	8511469	8511479	RTGABHNDGCW	1
chr1	ATGAGCCAGCA	8527277	8527287	RTGABHNDGCW	1
chr1	GTGACAAAGCA	8536474	8536484	RTGABHNDGCW	1
chr1	GTGACCAAGCA	8547138	8547148	RTGABHNDGCW	1
chr1	GTGAGCCTGCA	8553076	8553086	RTGABHNDGCW	1
chr1	GTGACACAGCA	8556514	8556524	RTGABHNDGCW	1
chr1	GTGACAGAGCA	8558733	8558743	RTGABHNDGCW	1
chr1	GTGACAGAGCA	8560158	8560168	RTGABHNDGCW	1
chr1	GTGACACAGCA	8567407	8567417	RTGABHNDGCW	1
chr1	GTGACAGAGCA	8575667	8575677	RTGABHNDGCW	1
chr1	GTGACTTTGCT	8580604	8580614	RTGABHNDGCW	1
chr1	ATGAGTCTGCT	8585153	8585163	RTGABHNDGCW	1
chr1	ATGAGTATGCA	8602427	8602437	RTGABHNDGCW	1
chr1	ATGATCCAGCA	8608254	8608264	RTGABHNDGCW	1
chr1	GTGACCCTGCA	8612913	8612923	RTGABHNDGCW	1
chr1	GTGACACTGCA	8613501	8613511	RTGABHNDGCW	1
chr1	GTGACAGAGCA	8614222	8614232	RTGABHNDGCW	1
chr1	GTGACAGAGCT	8629928	8629938	RTGABHNDGCW	1
chr1	ATGATACTGCT	8631230	8631240	RTGABHNDGCW	1
chr1	ATGACAGAGCA	8638127	8638137	RTGABHNDGCW	1
chr1	ATGAGAAAGCA	8646882	8646892	RTGABHNDGCW	1
chr1	ATGACTTTGCT	8653541	8653551	RTGABHNDGCW	1
chr1	GTGACAGAGCA	8655196	8655206	RTGABHNDGCW	1
chr1	GTGAGAGAGCT	8673709	8673719	RTGABHNDGCW	1
chr1	GTGACAGAGCA	8683487	8683497	RTGABHNDGCW	1
chr1	ATGACAAAGCA	8684528	8684538	RTGABHNDGCW	1
chr1	ATGATTTGGCA	8688864	8688874	RTGABHNDGCW	1
chr1	GTGATTTTGCT	8695317	8695327	RTGABHNDGCW	1
chr1	ATGAGCCTGCA	8696524	8696534	RTGABHNDGCW	1
chr1	ATGAGAAAGCT	8703883	8703893	RTGABHNDGCW	1
chr1	ATGATTGTGCA	8707336	8707346	RTGABHNDGCW	1
chr1	ATGACAGGGCA	8709766	8709776	RTGABHNDGCW	1
chr1	ATGACAGAGCA	8711758	8711768	RTGABHNDGCW	1
chr1	ATGACCTTGCA	8739994	8740004	RTGABHNDGCW	1
chr1	GTGAGAGGGCA	8747275	8747285	RTGABHNDGCW	1
chr1	ATGAGTGAGCT	8749061	8749071	RTGABHNDGCW	1
chr1	GTGACAGAGCA	8766149	8766159	RTGABHNDGCW	1
chr1	ATGACAGAGCA	8775939	8775949	RTGABHNDGCW	1
chr1	GTGACCAGGCT	8824689	8824699	RTGABHNDGCW	1
chr1	ATGATTTGGCA	8825213	8825223	RTGABHNDGCW	1
chr1	GTGAGACAGCA	8838507	8838517	RTGABHNDGCW	1
chr1	GTGACAGAGCA	8841393	8841403	RTGABHNDGCW	1
chr1	ATGACCCTGCA	8847845	8847855	RTGABHNDGCW	1
chr1	GTGACAAAGCA	8854104	8854114	RTGABHNDGCW	1
chr1	GTGACAGAGCA	8858437	8858447	RTGABHNDGCW	1
chr1	GTGATACAGCA	8861000	8861010	RTGABHNDGCW	1
chr1	GTGAGAATGCA	8864766	8864776	RTGABHNDGCW	1
chr1	GTGATCATGCA	8868152	8868162	RTGABHNDGCW	1
chr1	ATGACAGAGCA	8870643	8870653	RTGABHNDGCW	1
chr1	GTGACAGAGCA	8872682	8872692	RTGABHNDGCW	1
chr1	ATGACTGAGCA	8886225	8886235	RTGABHNDGCW	1
chr1	GTGACACAGCA	8898850	8898860	RTGABHNDGCW	1
chr1	GTGACACAGCA	8899288	8899298	RTGABHNDGCW	1
chr1	GTGACAGAGCA	8901640	8901650	RTGABHNDGCW	1
chr1	GTGACCTGGCT	8909220	8909230	RTGABHNDGCW	1
chr1	GTGACAAAGCA	8910646	8910656	RTGABHNDGCW	1
chr1	ATGAGTCTGCT	8914434	8914444	RTGABHNDGCW	1
chr1	GTGACATGGCA	8922296	8922306	RTGABHNDGCW	1
chr1	GTGACTCAGCT	8933837	8933847	RTGABHNDGCW	1
chr1	GTGACAGAGCA	8934614	8934624	RTGABHNDGCW	1
chr1	ATGACTCAGCA	8940248	8940258	RTGABHNDGCW	1
chr1	GTGATTAAGCA	8943643	8943653	RTGABHNDGCW	1
chr1	GTGATCCAGCT	8947707	8947717	RTGABHNDGCW	1
chr1	GTGACAGAGCA	8960476	8960486	RTGABHNDGCW	1
chr1	ATGAGCATGCT	8967456	8967466	RTGABHNDGCW	1
chr1	ATGACTAAGCA	8969102	8969112	RTGABHNDGCW	1
chr1	GTGACTGTGCA	8971216	8971226	RTGABHNDGCW	1
chr1	GTGACAGAGCA	8989010	8989020	RTGABHNDGCW	1
chr1	GTGACTTTGCA	8994032	8994042	RTGABHNDGCW	1
chr1	ATGACATTGCT	8998055	8998065	RTGABHNDGCW	1
chr1	ATGAGCTTGCT	8999256	8999266	RTGABHNDGCW	1
chr1	GTGAGTTTGCA	9000272	9000282	RTGABHNDGCW	1
chr1	GTGATTCTGCT	9006198	9006208	RTGABHNDGCW	1
chr1	GTGACAGAGCA	9013658	9013668	RTGABHNDGCW	1
chr1	ATGACATGGCA	9014064	9014074	RTGABHNDGCW	1
chr1	GTGATTAAGCA	9020400	9020410	RTGABHNDGCW	1
chr1	GTGAGATGGCT	9034948	9034958	RTGABHNDGCW	1
chr1	GTGACAAAGCA	9039513	9039523	RTGABHNDGCW	1
chr1	GTGACAGTGCA	9043145	9043155	RTGABHNDGCW	1
chr1	GTGAGCAAGCT	9046300	9046310	RTGABHNDGCW	1
chr1	ATGAGTGGGCT	9054238	9054248	RTGABHNDGCW	1
chr1	ATGAGCGTGCA	9059955	9059965	RTGABHNDGCW	1
chr1	ATGATATAGCT	9064036	9064046	RTGABHNDGCW	1
chr1	GTGACAGAGCA	9064369	9064379	RTGABHNDGCW	1
chr1	GTGAGTGGGCT	9065251	9065261	RTGABHNDGCW	1
chr1	ATGAGTGAGCT	9068076	9068086	RTGABHNDGCW	1
chr1	ATGAGTGGGCT	9082304	9082314	RTGABHNDGCW	1
chr1	ATGAGCCAGCA	9093573	9093583	RTGABHNDGCW	1
chr1	ATGAGCTGGCA	9098723	9098733	RTGABHNDGCW	1
chr1	GTGACATAGCA	9110314	9110324	RTGABHNDGCW	1
chr1	ATGATCCAGCA	9111817	9111827	RTGABHNDGCW	1
chr1	GTGACTAGGCA	9112469	9112479	RTGABHNDGCW	1
chr1	GTGACAGAGCA	9113910	9113920	RTGABHNDGCW	1
chr1	ATGAGTGGGCA	9114409	9114419	RTGABHNDGCW	1
chr1	GTGACAGTGCA	9121318	9121328	RTGABHNDGCW	1
chr1	ATGATCAGGCT	9121995	9122005	RTGABHNDGCW	1
chr1	GTGACAGAGCA	9128226	9128236	RTGABHNDGCW	1
chr1	GTGACAGAGCA	9132423	9132433	RTGABHNDGCW	1
chr1	ATGACTCAGCT	9134658	9134668	RTGABHNDGCW	1
chr1	ATGACCTAGCA	9142286	9142296	RTGABHNDGCW	1
chr1	GTGATAGAGCA	9148819	9148829	RTGABHNDGCW	1
chr1	GTGACAGAGCA	9157713	9157723	RTGABHNDGCW	1
chr1	GTGACAGAGCA	9173979	9173989	RTGABHNDGCW	1
chr1	GTGACAGAGCT	9181676	9181686	RTGABHNDGCW	1
chr1	ATGATACAGCT	9194907	9194917	RTGABHNDGCW	1
chr1	ATGATCAGGCT	9199147	9199157	RTGABHNDGCW	1
chr1	GTGACAGAGCA	9214898	9214908	RTGABHNDGCW	1
chr1	GTGACAGAGCA	9224632	9224642	RTGABHNDGCW	1
chr1	ATGATCAGGCT	9230215	9230225	RTGABHNDGCW	1
chr1	ATGACAGTGCA	9239054	9239064	RTGABHNDGCW	1
chr1	GTGACTTGGCT	9243085	9243095	RTGABHNDGCW	1
chr1	GTGAGCCAGCT	9244031	9244041	RTGABHNDGCW	1
chr1	GTGATTCTGCT	9248176	9248186	RTGABHNDGCW	1
chr1	GTGATCTGGCA	9254375	9254385	RTGABHNDGCW	1
chr1	GTGACAGAGCA	9255607	9255617	RTGABHNDGCW	1
chr1	GTGATAGAGCA	9270636	9270646	RTGABHNDGCW	1
chr1	GTGACCCTGCA	9285337	9285347	RTGABHNDGCW	1
chr1	ATGATTTTGCT	9286353	9286363	RTGABHNDGCW	1
chr1	GTGACAGAGCA	9288147	9288157	RTGABHNDGCW	1
chr1	ATGATTTAGCA	9288367	9288377	RTGABHNDGCW	1
chr1	GTGACAAAGCT	9296705	9296715	RTGABHNDGCW	1
chr1	GTGATTCTGCT	9297393	9297403	RTGABHNDGCW	1
chr1	ATGATCCAGCT	9298402	9298412	RTGABHNDGCW	1
chr1	ATGAGCTTGCT	9309969	9309979	RTGABHNDGCW	1
chr1	GTGACCAGGCT	9313890	9313900	RTGABHNDGCW	1
chr1	GTGACTTTGCA	9346632	9346642	RTGABHNDGCW	1
chr1	GTGAGTTGGCA	9354628	9354638	RTGABHNDGCW	1
chr1	ATGATTTGGCT	9361190	9361200	RTGABHNDGCW	1
chr1	ATGATCGGGCT	9362435	9362445	RTGABHNDGCW	1
chr1	ATGATTGGGCT	9364020	9364030	RTGABHNDGCW	1
chr1	ATGATTGTGCA	9372743	9372753	RTGABHNDGCW	1
chr1	GTGATCCTGCT	9381984	9381994	RTGABHNDGCW	1
chr1	GTGACTCTGCA	9389914	9389924	RTGABHNDGCW	1
chr1	ATGACTGTGCA	9391289	9391299	RTGABHNDGCW	1
chr1	GTGAGCCTGCT	9393720	9393730	RTGABHNDGCW	1
chr1	GTGAGCGGGCA	9406126	9406136	RTGABHNDGCW	1
chr1	ATGAGAAAGCA	9435129	9435139	RTGABHNDGCW	1
chr1	ATGACTCAGCA	9446415	9446425	RTGABHNDGCW	1
chr1	GTGAGAGAGCT	9458000	9458010	RTGABHNDGCW	1
chr1	GTGATTCTGCT	9459272	9459282	RTGABHNDGCW	1
chr1	GTGACAGAGCA	9467129	9467139	RTGABHNDGCW	1
chr1	GTGACAGAGCA	9472547	9472557	RTGABHNDGCW	1
chr1	GTGACCTTGCA	9485044	9485054	RTGABHNDGCW	1
chr1	GTGAGCTGGCA	9501952	9501962	RTGABHNDGCW	1
chr1	ATGACAAGGCT	9503547	9503557	RTGABHNDGCW	1
chr1	ATGACTGGGCA	9509622	9509632	RTGABHNDGCW	1
chr1	GTGAGCAGGCA	9520536	9520546	RTGABHNDGCW	1
chr1	GTGACAGAGCA	9523600	9523610	RTGABHNDGCW	1
chr1	ATGACAGAGCA	9570114	9570124	RTGABHNDGCW	1
chr1	ATGAGACTGCA	9570813	9570823	RTGABHNDGCW	1
chr1	GTGACAGAGCA	9570972	9570982	RTGABHNDGCW	1
chr1	GTGACAGAGCA	9573831	9573841	RTGABHNDGCW	1
chr1	GTGACAAAGCA	9584302	9584312	RTGABHNDGCW	1
chr1	GTGATCTTGCT	9596173	9596183	RTGABHNDGCW	1
chr1	GTGACAGAGCA	9597688	9597698	RTGABHNDGCW	1
chr1	GTGACCATGCT	9619178	9619188	RTGABHNDGCW	1
chr1	GTGATCCAGCA	9624456	9624466	RTGABHNDGCW	1
chr1	GTGAGTTAGCA	9632277	9632287	RTGABHNDGCW	1
chr1	ATGATACTGCT	9646562	9646572	RTGABHNDGCW	1
chr1	GTGACTTGGCA	9657854	9657864	RTGABHNDGCW	1
chr1	ATGAGACTGCA	9673950	9673960	RTGABHNDGCW	1
chr1	GTGACAAGGCA	9684416	9684426	RTGABHNDGCW	1
chr1	GTGACCGGGCA	9688681	9688691	RTGABHNDGCW	1
chr1	GTGACAGAGCA	9691703	9691713	RTGABHNDGCW	1
chr1	GTGACAGAGCA	9697551	9697561	RTGABHNDGCW	1
chr1	GTGAGTAAGCA	9698215	9698225	RTGABHNDGCW	1
chr1	GTGACAGAGCA	9709137	9709147	RTGABHNDGCW	1
chr1	GTGACAGAGCA	9714106	9714116	RTGABHNDGCW	1
chr1	GTGATCCAGCT	9741914	9741924	RTGABHNDGCW	1
chr1	ATGAGCCAGCT	9741970	9741980	RTGABHNDGCW	1
chr1	ATGAGATGGCT	9755571	9755581	RTGABHNDGCW	1
chr1	GTGACACTGCA	9757077	9757087	RTGABHNDGCW	1
chr1	ATGATTTTGCT	9766897	9766907	RTGABHNDGCW	1
chr1	GTGACAGAGCA	9770041	9770051	RTGABHNDGCW	1
chr1	GTGACAGAGCA	9779696	9779706	RTGABHNDGCW	1
chr1	ATGATCCAGCT	9782615	9782625	RTGABHNDGCW	1
chr1	GTGATTCAGCA	9784436	9784446	RTGABHNDGCW	1
chr1	GTGACAGAGCA	9786248	9786258	RTGABHNDGCW	1
chr1	GTGAGAGTGCT	9788257	9788267	RTGABHNDGCW	1
chr1	GTGACCTGGCA	9792900	9792910	RTGABHNDGCW	1
chr1	ATGATCATGCA	9796283	9796293	RTGABHNDGCW	1
chr1	ATGACACAGCA	9799104	9799114	RTGABHNDGCW	1
chr1	GTGACAGAGCA	9801947	9801957	RTGABHNDGCW	1
chr1	GTGATTATGCT	9802301	9802311	RTGABHNDGCW	1
chr1	ATGACTAAGCT	9826952	9826962	RTGABHNDGCW	1
chr1	GTGACAGAGCA	9831649	9831659	RTGABHNDGCW	1
chr1	GTGACTGTGCT	9831858	9831868	RTGABHNDGCW	1
chr1	ATGACAATGCT	9842275	9842285	RTGABHNDGCW	1
chr1	ATGACAGGGCA	9847217	9847227	RTGABHNDGCW	1
chr1	ATGATTGGGCT	9852579	9852589	RTGABHNDGCW	1
chr1	GTGACAAGGCT	9857127	9857137	RTGABHNDGCW	1
chr1	ATGATTATGCT	9857648	9857658	RTGABHNDGCW	1
chr1	GTGACAAAGCA	9857676	9857686	RTGABHNDGCW	1
chr1	GTGACAGAGCA	9859216	9859226	RTGABHNDGCW	1
chr1	GTGACAGAGCA	9859976	9859986	RTGABHNDGCW	1
chr1	GTGACAGGGCA	9873200	9873210	RTGABHNDGCW	1
chr1	ATGACATTGCA	9878709	9878719	RTGABHNDGCW	1
chr1	GTGACAAAGCA	9893635	9893645	RTGABHNDGCW	1
chr1	ATGATAAAGCA	9894921	9894931	RTGABHNDGCW	1
chr1	GTGACTGAGCA	9905585	9905595	RTGABHNDGCW	1
chr1	ATGAGTGTGCA	9908710	9908720	RTGABHNDGCW	1
chr1	ATGACTATGCA	9925866	9925876	RTGABHNDGCW	1
chr1	GTGAGAGAGCT	9931343	9931353	RTGABHNDGCW	1
chr1	ATGATACAGCT	9941754	9941764	RTGABHNDGCW	1
chr1	GTGAGAGGGCA	9945172	9945182	RTGABHNDGCW	1
chr1	GTGACAGGGCA	9945679	9945689	RTGABHNDGCW	1
chr1	GTGACAGAGCA	9948587	9948597	RTGABHNDGCW	1
chr1	ATGACTCTGCT	9978988	9978998	RTGABHNDGCW	1
chr1	GTGACAGAGCA	9993290	9993300	RTGABHNDGCW	1
chr1	GTGACTTTGCT	9998136	9998146	RTGABHNDGCW	1
chr1	GTGACACTGCA	10000132	10000142	RTGABHNDGCW	1
chr1	GTGACAGAGCA	10005269	10005279	RTGABHNDGCW	1
chr1	ATGAGAGGGCT	10023167	10023177	RTGABHNDGCW	1
chr1	GTGAGAGAGCT	10023225	10023235	RTGABHNDGCW	1
chr1	ATGATAGAGCA	10043862	10043872	RTGABHNDGCW	1
chr1	ATGACACTGCA	10047211	10047221	RTGABHNDGCW	1
chr1	GTGACAGAGCA	10047675	10047685	RTGABHNDGCW	1
chr1	ATGATATTGCT	10049036	10049046	RTGABHNDGCW	1
chr1	GTGATAGAGCA	10049493	10049503	RTGABHNDGCW	1
chr1	ATGAGAAAGCA	10057075	10057085	RTGABHNDGCW	1
chr1	GTGACACTGCT	10063639	10063649	RTGABHNDGCW	1
chr1	GTGATTGAGCA	10067678	10067688	RTGABHNDGCW	1
chr1	GTGAGACTGCA	10074938	10074948	RTGABHNDGCW	1
chr1	GTGACAGAGCA	10090177	10090187	RTGABHNDGCW	1
chr1	GTGACAGAGCA	10090490	10090500	RTGABHNDGCW	1
chr1	ATGAGATTGCA	10097949	10097959	RTGABHNDGCW	1
chr1	ATGAGATTGCA	10118368	10118378	RTGABHNDGCW	1
chr1	GTGACAGAGCA	10126941	10126951	RTGABHNDGCW	1
chr1	GTGATAGAGCT	10131913	10131923	RTGABHNDGCW	1
chr1	ATGATCTGGCA	10140596	10140606	RTGABHNDGCW	1
chr1	ATGAGATTGCT	10143224	10143234	RTGABHNDGCW	1
chr1	GTGAGTAAGCA	10143296	10143306	RTGABHNDGCW	1
chr1	GTGATTCTGCT	10149166	10149176	RTGABHNDGCW	1
chr1	GTGACAGAGCA	10159277	10159287	RTGABHNDGCW	1
chr1	GTGATTCTGCT	10160714	10160724	RTGABHNDGCW	1
chr1	ATGACTTTGCT	10162438	10162448	RTGABHNDGCW	1
chr1	GTGACTTTGCT	10168342	10168352	RTGABHNDGCW	1
chr1	ATGAGCTAGCA	10169690	10169700	RTGABHNDGCW	1
chr1	ATGACTAAGCA	10178105	10178115	RTGABHNDGCW	1
chr1	ATGAGTGGGCA	10178370	10178380	RTGABHNDGCW	1
chr1	GTGACAGAGCA	10180554	10180564	RTGABHNDGCW	1
chr1	ATGAGTTTGCT	10182145	10182155	RTGABHNDGCW	1
chr1	GTGACAGAGCA	10183465	10183475	RTGABHNDGCW	1
chr1	ATGAGCCAGCA	10184113	10184123	RTGABHNDGCW	1
chr1	GTGAGTGTGCT	10207149	10207159	RTGABHNDGCW	1
chr1	ATGATTCAGCA	10211831	10211841	RTGABHNDGCW	1
chr1	ATGAGAATGCA	10212496	10212506	RTGABHNDGCW	1
chr1	ATGATCTTGCT	10213497	10213507	RTGABHNDGCW	1
chr1	GTGACAGAGCA	10214277	10214287	RTGABHNDGCW	1
chr1	GTGACAGGGCA	10217513	10217523	RTGABHNDGCW	1
chr1	GTGACAGAGCA	10234428	10234438	RTGABHNDGCW	1
chr1	GTGAGTTTGCA	10241367	10241377	RTGABHNDGCW	1
chr1	GTGACAGAGCA	10247613	10247623	RTGABHNDGCW	1
chr1	GTGATAGAGCA	10250916	10250926	RTGABHNDGCW	1
chr1	GTGACTGTGCT	10260974	10260984	RTGABHNDGCW	1
chr1	ATGACTCTGCT	10261350	10261360	RTGABHNDGCW	1
chr1	GTGACAGAGCA	10283289	10283299	RTGABHNDGCW	1
chr1	ATGATATAGCA	10332241	10332251	RTGABHNDGCW	1
chr1	GTGACACGGCT	10338132	10338142	RTGABHNDGCW	1
chr1	GTGACAGAGCA	10344274	10344284	RTGABHNDGCW	1
chr1	GTGAGTCAGCA	10347233	10347243	RTGABHNDGCW	1
chr1	GTGAGCCAGCT	10347457	10347467	RTGABHNDGCW	1
chr1	GTGATAAAGCT	10360272	10360282	RTGABHNDGCW	1
chr1	GTGACTCTGCA	10369070	10369080	RTGABHNDGCW	1
chr1	GTGACAGAGCA	10376091	10376101	RTGABHNDGCW	1
chr1	ATGATAGGGCA	10384845	10384855	RTGABHNDGCW	1
chr1	ATGATAAAGCT	10387071	10387081	RTGABHNDGCW	1
chr1	GTGACAGTGCT	10407374	10407384	RTGABHNDGCW	1
chr1	GTGAGAGGGCA	10409187	10409197	RTGABHNDGCW	1
chr1	GTGAGCTTGCA	10409527	10409537	RTGABHNDGCW	1
chr1	GTGACAGAGCA	10432571	10432581	RTGABHNDGCW	1
chr1	GTGACAGAGCT	10432713	10432723	RTGABHNDGCW	1
chr1	GTGACAGAGCA	10437971	10437981	RTGABHNDGCW	1
chr1	GTGACAAAGCA	10440741	10440751	RTGABHNDGCW	1
chr1	GTGACTGGGCA	10468190	10468200	RTGABHNDGCW	1
chr1	GTGATAAAGCA	10482128	10482138	RTGABHNDGCW	1
chr1	GTGACTGTGCT	10505409	10505419	RTGABHNDGCW	1
chr1	GTGACAGAGCA	10507623	10507633	RTGABHNDGCW	1
chr1	GTGATTCAGCA	10508375	10508385	RTGABHNDGCW	1
chr1	GTGACAGAGCT	10524749	10524759	RTGABHNDGCW	1
chr1	GTGACAAAGCA	10526175	10526185	RTGABHNDGCW	1
chr1	GTGAGAGAGCA	10539411	10539421	RTGABHNDGCW	1
chr1	ATGAGAAAGCT	10553386	10553396	RTGABHNDGCW	1
chr1	ATGAGTTAGCT	10553810	10553820	RTGABHNDGCW	1
chr1	GTGAGTCTGCT	10553949	10553959	RTGABHNDGCW	1
chr1	ATGATCTTGCT	10566398	10566408	RTGABHNDGCW	1
chr1	ATGACCATGCA	10571550	10571560	RTGABHNDGCW	1
chr1	ATGAGACTGCA	10592287	10592297	RTGABHNDGCW	1
chr1	ATGACAGAGCA	10593651	10593661	RTGABHNDGCW	1
chr1	ATGATTGAGCA	10601638	10601648	RTGABHNDGCW	1
chr1	GTGACAGAGCA	10602795	10602805	RTGABHNDGCW	1
chr1	GTGACAGAGCA	10606079	10606089	RTGABHNDGCW	1
chr1	ATGACCTAGCA	10633767	10633777	RTGABHNDGCW	1
chr1	ATGAGAGAGCT	10647814	10647824	RTGABHNDGCW	1
chr1	GTGAGCCTGCA	10650252	10650262	RTGABHNDGCW	1
chr1	GTGAGCCTGCA	10650272	10650282	RTGABHNDGCW	1
chr1	GTGAGCCTGCA	10650292	10650302	RTGABHNDGCW	1
chr1	ATGACTGGGCA	10656161	10656171	RTGABHNDGCW	1
chr1	ATGAGAATGCA	10657217	10657227	RTGABHNDGCW	1
chr1	GTGACAGAGCA	10671297	10671307	RTGABHNDGCW	1
chr1	ATGACACTGCT	10672472	10672482	RTGABHNDGCW	1
chr1	GTGACAGAGCA	10680149	10680159	RTGABHNDGCW	1
chr1	GTGAGCCTGCA	10680787	10680797	RTGABHNDGCW	1
chr1	GTGAGAGAGCT	10681905	10681915	RTGABHNDGCW	1
chr1	ATGAGCTAGCA	10697088	10697098	RTGABHNDGCW	1
chr1	GTGAGAAGGCA	10702057	10702067	RTGABHNDGCW	1
chr1	GTGACAATGCT	10703596	10703606	RTGABHNDGCW	1
chr1	ATGACTCAGCT	10706531	10706541	RTGABHNDGCW	1
chr1	GTGAGATTGCA	10717507	10717517	RTGABHNDGCW	1
chr1	ATGATCGGGCT	10752954	10752964	RTGABHNDGCW	1
chr1	ATGACTGGGCA	10778844	10778854	RTGABHNDGCW	1
chr1	GTGAGAAGGCA	10789806	10789816	RTGABHNDGCW	1
chr1	GTGACTGAGCT	10790552	10790562	RTGABHNDGCW	1
chr1	GTGACAGAGCA	10792355	10792365	RTGABHNDGCW	1
chr1	GTGAGAGAGCA	10806831	10806841	RTGABHNDGCW	1
chr1	GTGAGTGAGCA	10807572	10807582	RTGABHNDGCW	1
chr1	GTGACAGAGCA	10810933	10810943	RTGABHNDGCW	1
chr1	ATGACTCAGCA	10813265	10813275	RTGABHNDGCW	1
chr1	ATGACCCGGCA	10816909	10816919	RTGABHNDGCW	1
chr1	GTGAGCGGGCT	10822040	10822050	RTGABHNDGCW	1
chr1	GTGAGCGTGCT	10823327	10823337	RTGABHNDGCW	1
chr1	GTGATACTGCT	10830036	10830046	RTGABHNDGCW	1
chr1	GTGAGAAAGCT	10841898	10841908	RTGABHNDGCW	1
chr1	GTGACTTAGCA	10858627	10858637	RTGABHNDGCW	1
chr1	ATGACTAAGCT	10859137	10859147	RTGABHNDGCW	1
chr1	ATGATTTTGCT	10860111	10860121	RTGABHNDGCW	1
chr1	GTGACCATGCA	10866592	10866602	RTGABHNDGCW	1
chr1	ATGAGCTGGCT	10870381	10870391	RTGABHNDGCW	1
chr1	ATGAGACAGCA	10877511	10877521	RTGABHNDGCW	1
chr1	GTGACACAGCA	10881684	10881694	RTGABHNDGCW	1
chr1	GTGAGCGTGCT	10884527	10884537	RTGABHNDGCW	1
chr1	GTGACTGAGCA	10893699	10893709	RTGABHNDGCW	1
chr1	GTGAGCCAGCA	10899057	10899067	RTGABHNDGCW	1
chr1	ATGAGTGTGCA	10899301	10899311	RTGABHNDGCW	1
chr1	ATGATCCTGCT	10902785	10902795	RTGABHNDGCW	1
chr1	GTGAGAGAGCT	10911341	10911351	RTGABHNDGCW	1
chr1	GTGACTCGGCA	10911361	10911371	RTGABHNDGCW	1
chr1	GTGACCTTGCT	10911588	10911598	RTGABHNDGCW	1
chr1	GTGAGTCAGCT	10912043	10912053	RTGABHNDGCW	1
chr1	GTGACAGAGCA	10919439	10919449	RTGABHNDGCW	1
chr1	GTGACTGTGCT	10920962	10920972	RTGABHNDGCW	1
chr1	ATGAGAGGGCA	10931149	10931159	RTGABHNDGCW	1
chr1	GTGACTTAGCT	10949587	10949597	RTGABHNDGCW	1
chr1	GTGACAGGGCT	10962026	10962036	RTGABHNDGCW	1
chr1	GTGAGCGTGCA	10971444	10971454	RTGABHNDGCW	1
chr1	ATGACAGAGCA	10972391	10972401	RTGABHNDGCW	1
chr1	GTGACAGTGCT	10974826	10974836	RTGABHNDGCW	1
chr1	GTGACCCAGCA	10975013	10975023	RTGABHNDGCW	1
chr1	GTGAGCCGGCA	10998016	10998026	RTGABHNDGCW	1
chr1	ATGACAAAGCA	11009258	11009268	RTGABHNDGCW	1
chr1	GTGACAGGGCA	11013268	11013278	RTGABHNDGCW	1
chr1	GTGAGAGAGCT	11018917	11018927	RTGABHNDGCW	1
chr1	GTGAGTGGGCA	11026128	11026138	RTGABHNDGCW	1
chr1	GTGAGCCTGCA	11049146	11049156	RTGABHNDGCW	1
chr1	ATGAGAGAGCA	11053043	11053053	RTGABHNDGCW	1
chr1	GTGACAGAGCA	11059235	11059245	RTGABHNDGCW	1
chr1	GTGACAGAGCA	11061266	11061276	RTGABHNDGCW	1
chr1	GTGACAGAGCA	11068976	11068986	RTGABHNDGCW	1
chr1	GTGACAGAGCA	11075139	11075149	RTGABHNDGCW	1
chr1	GTGACAGAGCA	11091563	11091573	RTGABHNDGCW	1
chr1	ATGACATGGCA	11091623	11091633	RTGABHNDGCW	1
chr1	GTGAGAAAGCT	11098089	11098099	RTGABHNDGCW	1
chr1	GTGACAGAGCA	11110041	11110051	RTGABHNDGCW	1
chr1	GTGAGAAGGCT	11110329	11110339	RTGABHNDGCW	1
chr1	GTGATTTGGCT	11125506	11125516	RTGABHNDGCW	1
chr1	GTGATCTTGCT	11129378	11129388	RTGABHNDGCW	1
chr1	ATGACTAAGCA	11137919	11137929	RTGABHNDGCW	1
chr1	ATGATTTGGCT	11145468	11145478	RTGABHNDGCW	1
chr1	GTGACAGAGCA	11149264	11149274	RTGABHNDGCW	1
chr1	GTGACAGAGCA	11154114	11154124	RTGABHNDGCW	1
chr1	GTGACAGAGCA	11168747	11168757	RTGABHNDGCW	1
chr1	GTGACAAGGCT	11175950	11175960	RTGABHNDGCW	1
chr1	GTGATCATGCT	11186458	11186468	RTGABHNDGCW	1
chr1	GTGACCGTGCA	11191352	11191362	RTGABHNDGCW	1
chr1	GTGACACAGCA	11194097	11194107	RTGABHNDGCW	1
chr1	ATGACAGGGCT	11194361	11194371	RTGABHNDGCW	1
chr1	GTGAGCCAGCA	11200027	11200037	RTGABHNDGCW	1
chr1	GTGAGACTGCT	11206402	11206412	RTGABHNDGCW	1
chr1	GTGAGTGTGCT	11209894	11209904	RTGABHNDGCW	1
chr1	ATGATTCTGCA	11218292	11218302	RTGABHNDGCW	1
chr1	ATGAGATTGCT	11218947	11218957	RTGABHNDGCW	1
chr1	ATGATTCAGCT	11219025	11219035	RTGABHNDGCW	1
chr1	ATGAGCTGGCA	11238296	11238306	RTGABHNDGCW	1
chr1	GTGATCTGGCA	11238957	11238967	RTGABHNDGCW	1
chr1	GTGACCTGGCT	11249661	11249671	RTGABHNDGCW	1
chr1	GTGACAGAGCA	11263247	11263257	RTGABHNDGCW	1
chr1	GTGAGATGGCT	11268575	11268585	RTGABHNDGCW	1
chr1	ATGATCGTGCT	11273583	11273593	RTGABHNDGCW	1
chr1	GTGACTGTGCA	11281958	11281968	RTGABHNDGCW	1
chr1	ATGACAATGCT	11288211	11288221	RTGABHNDGCW	1
chr1	ATGAGATGGCA	11293185	11293195	RTGABHNDGCW	1
chr1	GTGAGAGAGCT	11293734	11293744	RTGABHNDGCW	1
chr1	ATGAGAATGCT	11302114	11302124	RTGABHNDGCW	1
chr1	GTGACACAGCA	11305944	11305954	RTGABHNDGCW	1
chr1	ATGAGCATGCT	11309681	11309691	RTGABHNDGCW	1
chr1	GTGAGAATGCA	11312951	11312961	RTGABHNDGCW	1
chr1	ATGAGACAGCA	11326507	11326517	RTGABHNDGCW	1
chr1	GTGAGTTAGCT	11327761	11327771	RTGABHNDGCW	1
chr1	GTGAGCAAGCA	11340015	11340025	RTGABHNDGCW	1
chr1	GTGATTTGGCA	11346265	11346275	RTGABHNDGCW	1
chr1	ATGATAATGCT	11350558	11350568	RTGABHNDGCW	1
chr1	GTGACTAAGCT	11353004	11353014	RTGABHNDGCW	1
chr1	ATGAGTGTGCA	11370995	11371005	RTGABHNDGCW	1
chr1	ATGAGAGGGCT	11376903	11376913	RTGABHNDGCW	1
chr1	GTGAGAGAGCA	11381810	11381820	RTGABHNDGCW	1
chr1	GTGACTGTGCA	11381867	11381877	RTGABHNDGCW	1
chr1	GTGACCCTGCT	11387520	11387530	RTGABHNDGCW	1
chr1	GTGACTAGGCT	11391530	11391540	RTGABHNDGCW	1
chr1	GTGATTAGGCT	11396005	11396015	RTGABHNDGCW	1
chr1	ATGAGAGTGCT	11404529	11404539	RTGABHNDGCW	1
chr1	ATGAGCAGGCT	11419408	11419418	RTGABHNDGCW	1
chr1	GTGACTTGGCA	11424420	11424430	RTGABHNDGCW	1
chr1	GTGATATAGCT	11424455	11424465	RTGABHNDGCW	1
chr1	GTGACCAAGCT	11425994	11426004	RTGABHNDGCW	1
chr1	GTGACCCTGCT	11426190	11426200	RTGABHNDGCW	1
chr1	GTGACTTGGCA	11428336	11428346	RTGABHNDGCW	1
chr1	GTGACAGAGCA	11439387	11439397	RTGABHNDGCW	1
chr1	GTGACCCAGCA	11444053	11444063	RTGABHNDGCW	1
chr1	GTGACAGAGCA	11446269	11446279	RTGABHNDGCW	1
chr1	GTGACAGAGCA	11450363	11450373	RTGABHNDGCW	1
chr1	GTGATCCTGCA	11453587	11453597	RTGABHNDGCW	1
chr1	ATGATTAAGCT	11469067	11469077	RTGABHNDGCW	1
chr1	GTGACAGAGCA	11474821	11474831	RTGABHNDGCW	1
chr1	ATGAGTGAGCT	11484508	11484518	RTGABHNDGCW	1
chr1	GTGATCCAGCT	11497223	11497233	RTGABHNDGCW	1
chr1	ATGAGCCAGCT	11503341	11503351	RTGABHNDGCW	1
chr1	GTGACAGAGCT	11518418	11518428	RTGABHNDGCW	1
chr1	GTGACACAGCT	11530988	11530998	RTGABHNDGCW	1
chr1	ATGAGAATGCA	11531934	11531944	RTGABHNDGCW	1
chr1	ATGACTTGGCA	11532075	11532085	RTGABHNDGCW	1
chr1	ATGACTCTGCT	11532221	11532231	RTGABHNDGCW	1
chr1	GTGACTGAGCT	11534599	11534609	RTGABHNDGCW	1
chr1	ATGACCTGGCT	11541515	11541525	RTGABHNDGCW	1
chr1	GTGAGATGGCA	11558678	11558688	RTGABHNDGCW	1
chr1	ATGATTGGGCT	11568424	11568434	RTGABHNDGCW	1
chr1	GTGAGCAGGCT	11591282	11591292	RTGABHNDGCW	1
chr1	GTGAGTGGGCT	11597736	11597746	RTGABHNDGCW	1
chr1	ATGACCTTGCT	11632590	11632600	RTGABHNDGCW	1
chr1	ATGACAGTGCA	11633853	11633863	RTGABHNDGCW	1
chr1	GTGAGAAGGCA	11646828	11646838	RTGABHNDGCW	1
chr1	ATGAGACTGCA	11650892	11650902	RTGABHNDGCW	1
chr1	GTGACAGGGCT	11653570	11653580	RTGABHNDGCW	1
chr1	ATGAGTCTGCA	11654003	11654013	RTGABHNDGCW	1
chr1	ATGATTTTGCT	11660372	11660382	RTGABHNDGCW	1
chr1	GTGACTTTGCA	11661989	11661999	RTGABHNDGCW	1
chr1	GTGACAGAGCA	11665711	11665721	RTGABHNDGCW	1
chr1	GTGACAGGGCA	11666958	11666968	RTGABHNDGCW	1
chr1	ATGAGAAGGCA	11675176	11675186	RTGABHNDGCW	1
chr1	GTGACAGAGCT	11676045	11676055	RTGABHNDGCW	1
chr1	GTGACAGTGCT	11678035	11678045	RTGABHNDGCW	1
chr1	GTGACAGAGCA	11696957	11696967	RTGABHNDGCW	1
chr1	GTGAGCCTGCT	11697943	11697953	RTGABHNDGCW	1
chr1	GTGACCGGGCA	11699784	11699794	RTGABHNDGCW	1
chr1	ATGACTGGGCA	11713805	11713815	RTGABHNDGCW	1
chr1	GTGAGAGGGCT	11724888	11724898	RTGABHNDGCW	1
chr1	GTGAGCATGCA	11726815	11726825	RTGABHNDGCW	1
chr1	GTGACAGTGCA	11727309	11727319	RTGABHNDGCW	1
chr1	GTGACAGAGCA	11728126	11728136	RTGABHNDGCW	1
chr1	GTGACATGGCT	11733026	11733036	RTGABHNDGCW	1
chr1	GTGAGAGTGCT	11736301	11736311	RTGABHNDGCW	1
chr1	GTGAGATGGCT	11737567	11737577	RTGABHNDGCW	1
chr1	GTGACAGAGCA	11756895	11756905	RTGABHNDGCW	1
chr1	GTGACACAGCT	11768797	11768807	RTGABHNDGCW	1
chr1	GTGACAGAGCA	11774239	11774249	RTGABHNDGCW	1
chr1	ATGAGCCAGCA	11783930	11783940	RTGABHNDGCW	1
chr1	GTGAGCTGGCA	11785606	11785616	RTGABHNDGCW	1
chr1	ATGAGTGAGCA	11787318	11787328	RTGABHNDGCW	1
chr1	GTGAGCATGCA	11790237	11790247	RTGABHNDGCW	1
chr1	GTGACAGAGCA	11791445	11791455	RTGABHNDGCW	1
chr1	ATGACAGAGCA	11797128	11797138	RTGABHNDGCW	1
chr1	ATGAGAAAGCT	11797581	11797591	RTGABHNDGCW	1
chr1	GTGATAGAGCA	11816637	11816647	RTGABHNDGCW	1
chr1	GTGATCGAGCT	11820455	11820465	RTGABHNDGCW	1
chr1	GTGATCCGGCT	11820806	11820816	RTGABHNDGCW	1
chr1	GTGACAGAGCA	11827860	11827870	RTGABHNDGCW	1
chr1	GTGAGCCAGCA	11832604	11832614	RTGABHNDGCW	1
chr1	GTGACCCAGCT	11835634	11835644	RTGABHNDGCW	1
chr1	GTGATTGAGCA	11836908	11836918	RTGABHNDGCW	1
chr1	GTGACTCTGCA	11840438	11840448	RTGABHNDGCW	1
chr1	ATGAGCTGGCA	11841530	11841540	RTGABHNDGCW	1
chr1	ATGACACTGCA	11846316	11846326	RTGABHNDGCW	1
chr1	GTGAGCTGGCT	11854159	11854169	RTGABHNDGCW	1
chr1	GTGACCCAGCT	11864133	11864143	RTGABHNDGCW	1
chr1	GTGACATGGCA	11864685	11864695	RTGABHNDGCW	1
chr1	GTGATTTAGCT	11868188	11868198	RTGABHNDGCW	1
chr1	GTGATACTGCT	11869155	11869165	RTGABHNDGCW	1
chr1	ATGACATAGCA	11878597	11878607	RTGABHNDGCW	1
chr1	GTGACAGAGCA	11880801	11880811	RTGABHNDGCW	1
chr1	ATGAGTAGGCT	11886172	11886182	RTGABHNDGCW	1
chr1	ATGATTTTGCT	11894656	11894666	RTGABHNDGCW	1
chr1	GTGACCCTGCT	11898335	11898345	RTGABHNDGCW	1
chr1	ATGATAAAGCA	11901274	11901284	RTGABHNDGCW	1
chr1	GTGACCTGGCT	11906103	11906113	RTGABHNDGCW	1
chr1	GTGATAAAGCT	11907929	11907939	RTGABHNDGCW	1
chr1	GTGACAGAGCA	11912843	11912853	RTGABHNDGCW	1
chr1	GTGATCCTGCT	11917903	11917913	RTGABHNDGCW	1
chr1	GTGAGATTGCT	11923972	11923982	RTGABHNDGCW	1
chr1	GTGAGTGTGCT	11929535	11929545	RTGABHNDGCW	1
chr1	GTGACCATGCT	11930408	11930418	RTGABHNDGCW	1
chr1	ATGAGAAGGCT	11940352	11940362	RTGABHNDGCW	1
chr1	GTGAGCGTGCT	11947414	11947424	RTGABHNDGCW	1
chr1	GTGACAGAGCT	11949772	11949782	RTGABHNDGCW	1
chr1	GTGACAGAGCA	11957012	11957022	RTGABHNDGCW	1
chr1	GTGAGCCGGCT	12014631	12014641	RTGABHNDGCW	1
chr1	ATGACATTGCT	12015401	12015411	RTGABHNDGCW	1
chr1	ATGATTGTGCA	12022755	12022765	RTGABHNDGCW	1
chr1	ATGACCCGGCA	12024251	12024261	RTGABHNDGCW	1
chr1	GTGATCCTGCA	12025696	12025706	RTGABHNDGCW	1
chr1	GTGACAGAGCA	12036494	12036504	RTGABHNDGCW	1
chr1	GTGACAGAGCA	12037378	12037388	RTGABHNDGCW	1
chr1	GTGAGAGAGCA	12037686	12037696	RTGABHNDGCW	1
chr1	ATGAGTAAGCT	12041907	12041917	RTGABHNDGCW	1
chr1	GTGATCTTGCT	12044435	12044445	RTGABHNDGCW	1
chr1	ATGACCAGGCA	12054362	12054372	RTGABHNDGCW	1
chr1	GTGATATGGCT	12054899	12054909	RTGABHNDGCW	1
chr1	ATGAGTCTGCT	12054979	12054989	RTGABHNDGCW	1
chr1	GTGACACGGCT	12056434	12056444	RTGABHNDGCW	1
chr1	GTGAGAGAGCA	12061001	12061011	RTGABHNDGCW	1
chr1	ATGACCAGGCA	12065981	12065991	RTGABHNDGCW	1
chr1	ATGACACAGCT	12070811	12070821	RTGABHNDGCW	1
chr1	GTGACACAGCT	12071192	12071202	RTGABHNDGCW	1
chr1	GTGACTGAGCT	12092384	12092394	RTGABHNDGCW	1
chr1	GTGACAGAGCA	12101359	12101369	RTGABHNDGCW	1
chr1	GTGAGAAGGCT	12120325	12120335	RTGABHNDGCW	1
chr1	GTGAGCCAGCA	12127688	12127698	RTGABHNDGCW	1
chr1	GTGACAGAGCA	12131473	12131483	RTGABHNDGCW	1
chr1	ATGATAAGGCA	12131514	12131524	RTGABHNDGCW	1
chr1	GTGATCTTGCT	12134213	12134223	RTGABHNDGCW	1
chr1	ATGACAAGGCT	12144567	12144577	RTGABHNDGCW	1
chr1	GTGAGCCGGCT	12169647	12169657	RTGABHNDGCW	1
chr1	GTGACTGAGCA	12181503	12181513	RTGABHNDGCW	1
chr1	ATGACAGAGCA	12196097	12196107	RTGABHNDGCW	1
chr1	ATGACATAGCT	12197586	12197596	RTGABHNDGCW	1
chr1	GTGATTAGGCA	12207175	12207185	RTGABHNDGCW	1
chr1	GTGATTGGGCT	12222964	12222974	RTGABHNDGCW	1
chr1	GTGAGAAGGCT	12226127	12226137	RTGABHNDGCW	1
chr1	GTGACAGGGCA	12236747	12236757	RTGABHNDGCW	1
chr1	ATGACAAGGCT	12244387	12244397	RTGABHNDGCW	1
chr1	GTGACAGTGCT	12247083	12247093	RTGABHNDGCW	1
chr1	ATGACAAGGCT	12248206	12248216	RTGABHNDGCW	1
chr1	GTGAGACTGCT	12253292	12253302	RTGABHNDGCW	1
chr1	GTGACACAGCA	12266386	12266396	RTGABHNDGCW	1
chr1	GTGATTTGGCT	12279760	12279770	RTGABHNDGCW	1
chr1	GTGATAATGCA	12288632	12288642	RTGABHNDGCW	1
chr1	GTGATAAAGCA	12292903	12292913	RTGABHNDGCW	1
chr1	GTGACTGTGCT	12294662	12294672	RTGABHNDGCW	1
chr1	GTGACACAGCT	12295280	12295290	RTGABHNDGCW	1
chr1	GTGAGATAGCA	12307500	12307510	RTGABHNDGCW	1
chr1	ATGATCTTGCT	12307633	12307643	RTGABHNDGCW	1
chr1	ATGACAAAGCA	12309413	12309423	RTGABHNDGCW	1
chr1	GTGATTAAGCT	12324394	12324404	RTGABHNDGCW	1
chr1	GTGACAAAGCA	12326199	12326209	RTGABHNDGCW	1
chr1	ATGACTTTGCA	12344918	12344928	RTGABHNDGCW	1
chr1	ATGACTGTGCT	12351629	12351639	RTGABHNDGCW	1
chr1	ATGACTCTGCT	12356808	12356818	RTGABHNDGCW	1
chr1	ATGATACTGCT	12366421	12366431	RTGABHNDGCW	1
chr1	GTGACAGAGCA	12369796	12369806	RTGABHNDGCW	1
chr1	GTGACAGAGCA	12372299	12372309	RTGABHNDGCW	1
chr1	GTGAGCTAGCA	12373332	12373342	RTGABHNDGCW	1
chr1	ATGATACAGCT	12381894	12381904	RTGABHNDGCW	1
chr1	ATGACAGAGCA	12390449	12390459	RTGABHNDGCW	1
chr1	ATGAGACTGCT	12402590	12402600	RTGABHNDGCW	1
chr1	GTGATTCAGCA	12402773	12402783	RTGABHNDGCW	1
chr1	ATGATTATGCA	12415736	12415746	RTGABHNDGCW	1
chr1	GTGACCTTGCA	12460575	12460585	RTGABHNDGCW	1
chr1	ATGAGATGGCA	12463305	12463315	RTGABHNDGCW	1
chr1	GTGAGTGGGCT	12474692	12474702	RTGABHNDGCW	1
chr1	GTGATACAGCA	12475887	12475897	RTGABHNDGCW	1
chr1	ATGAGAAAGCA	12480169	12480179	RTGABHNDGCW	1
chr1	GTGATTCTGCA	12480261	12480271	RTGABHNDGCW	1
chr1	GTGACAGAGCA	12484712	12484722	RTGABHNDGCW	1
chr1	GTGACTCTGCA	12493610	12493620	RTGABHNDGCW	1
chr1	GTGACAGAGCA	12495494	12495504	RTGABHNDGCW	1
chr1	GTGATTTGGCT	12509496	12509506	RTGABHNDGCW	1
chr1	ATGAGACAGCT	12515096	12515106	RTGABHNDGCW	1
chr1	ATGACAGAGCA	12517445	12517455	RTGABHNDGCW	1
chr1	GTGACTCTGCA	12529534	12529544	RTGABHNDGCW	1
chr1	GTGAGTCTGCT	12536173	12536183	RTGABHNDGCW	1
chr1	ATGACAGTGCT	12539489	12539499	RTGABHNDGCW	1
chr1	GTGACTCTGCA	12541837	12541847	RTGABHNDGCW	1
chr1	GTGAGCCAGCA	12552680	12552690	RTGABHNDGCW	1
chr1	ATGACAAGGCT	12567658	12567668	RTGABHNDGCW	1
chr1	GTGAGATTGCA	12574063	12574073	RTGABHNDGCW	1
chr1	GTGACAGAGCA	12574387	12574397	RTGABHNDGCW	1
chr1	GTGAGTTTGCA	12586163	12586173	RTGABHNDGCW	1
chr1	GTGATTTTGCA	12587437	12587447	RTGABHNDGCW	1
chr1	ATGAGAGTGCA	12590771	12590781	RTGABHNDGCW	1
chr1	ATGATTGAGCA	12596922	12596932	RTGABHNDGCW	1
chr1	GTGAGTTTGCT	12602606	12602616	RTGABHNDGCW	1
chr1	ATGATTCGGCA	12618510	12618520	RTGABHNDGCW	1
chr1	ATGATATGGCT	12621960	12621970	RTGABHNDGCW	1
chr1	GTGACCTAGCT	12623029	12623039	RTGABHNDGCW	1
chr1	GTGACCTGGCT	12624919	12624929	RTGABHNDGCW	1
chr1	GTGACAGAGCA	12626893	12626903	RTGABHNDGCW	1
chr1	GTGACTTGGCA	12626961	12626971	RTGABHNDGCW	1
chr1	GTGAGAAGGCT	12638705	12638715	RTGABHNDGCW	1
chr1	GTGAGCATGCT	12648531	12648541	RTGABHNDGCW	1
chr1	ATGAGCGTGCA	12648568	12648578	RTGABHNDGCW	1
chr1	ATGAGCAGGCA	12649115	12649125	RTGABHNDGCW	1
chr1	ATGACCTAGCA	12660784	12660794	RTGABHNDGCW	1
chr1	GTGAGAGGGCA	12662046	12662056	RTGABHNDGCW	1
chr1	GTGAGCCGGCT	12697093	12697103	RTGABHNDGCW	1
chr1	ATGATACTGCT	12717445	12717455	RTGABHNDGCW	1
chr1	ATGAGCCAGCA	12735899	12735909	RTGABHNDGCW	1
chr1	GTGATCGTGCA	12736986	12736996	RTGABHNDGCW	1
chr1	ATGACCCAGCA	12746756	12746766	RTGABHNDGCW	1
chr1	GTGACAGAGCA	12749783	12749793	RTGABHNDGCW	1
chr1	GTGACCTGGCA	12785838	12785848	RTGABHNDGCW	1
chr1	ATGATAGAGCT	12790198	12790208	RTGABHNDGCW	1
chr1	ATGACTGGGCT	12792399	12792409	RTGABHNDGCW	1
chr1	ATGAGTCTGCA	12809996	12810006	RTGABHNDGCW	1
chr1	ATGATCCAGCA	12814432	12814442	RTGABHNDGCW	1
chr1	ATGAGCTGGCA	12823185	12823195	RTGABHNDGCW	1
chr1	ATGAGTTGGCT	12827070	12827080	RTGABHNDGCW	1
chr1	GTGACCCAGCT	12835303	12835313	RTGABHNDGCW	1
chr1	GTGAGCCAGCT	12836342	12836352	RTGABHNDGCW	1
chr1	GTGAGATGGCT	12850514	12850524	RTGABHNDGCW	1
chr1	GTGATTTGGCT	12852233	12852243	RTGABHNDGCW	1
chr1	ATGATAGTGCA	12857669	12857679	RTGABHNDGCW	1
chr1	ATGATTTTGCT	12874935	12874945	RTGABHNDGCW	1
chr1	GTGACTTTGCA	12874981	12874991	RTGABHNDGCW	1
chr1	ATGACCCAGCT	12888291	12888301	RTGABHNDGCW	1
chr1	GTGAGAAGGCA	12893443	12893453	RTGABHNDGCW	1
chr1	ATGAGTCAGCT	12900612	12900622	RTGABHNDGCW	1
chr1	GTGACAGGGCA	12912031	12912041	RTGABHNDGCW	1
chr1	GTGAGATGGCT	12915890	12915900	RTGABHNDGCW	1
chr1	ATGATAGTGCA	12923129	12923139	RTGABHNDGCW	1
chr1	GTGAGAAGGCA	12948197	12948207	RTGABHNDGCW	1
chr1	GTGACAGAGCA	12961988	12961998	RTGABHNDGCW	1
chr1	GTGATCCTGCT	12975158	12975168	RTGABHNDGCW	1
chr1	ATGACACAGCT	13001996	13002006	RTGABHNDGCW	1
chr1	GTGAGAAGGCA	13009576	13009586	RTGABHNDGCW	1
chr1	GTGATCTGGCT	13017897	13017907	RTGABHNDGCW	1
chr1	GTGACAGAGCA	13019362	13019372	RTGABHNDGCW	1
chr1	GTGAGAAAGCT	13035938	13035948	RTGABHNDGCW	1
chr1	ATGACAAAGCA	13040700	13040710	RTGABHNDGCW	1
chr1	ATGAGATTGCT	13041556	13041566	RTGABHNDGCW	1
chr1	ATGACACAGCT	13112328	13112338	RTGABHNDGCW	1
chr1	GTGAGAAGGCA	13119907	13119917	RTGABHNDGCW	1
chr1	GTGATCTGGCT	13128215	13128225	RTGABHNDGCW	1
chr1	GTGACAGAGCA	13129645	13129655	RTGABHNDGCW	1
chr1	GTGAGAAAGCT	13140845	13140855	RTGABHNDGCW	1
chr1	ATGAGTCAGCA	13143307	13143317	RTGABHNDGCW	1
chr1	GTGACAGAGCA	13147875	13147885	RTGABHNDGCW	1
chr1	ATGACAAAGCA	13161918	13161928	RTGABHNDGCW	1
chr1	GTGACTGAGCA	13169501	13169511	RTGABHNDGCW	1
chr1	ATGAGTCAGCT	13172530	13172540	RTGABHNDGCW	1
chr1	ATGACATAGCA	13188257	13188267	RTGABHNDGCW	1
chr1	ATGATAAGGCT	13202452	13202462	RTGABHNDGCW	1
chr1	GTGATCAGGCT	13208649	13208659	RTGABHNDGCW	1
chr1	ATGAGCTTGCT	13209335	13209345	RTGABHNDGCW	1
chr1	ATGAGAGTGCT	13326728	13326738	RTGABHNDGCW	1
chr1	GTGACCAAGCA	13327815	13327825	RTGABHNDGCW	1
chr1	GTGACAGAGCA	13333820	13333830	RTGABHNDGCW	1
chr1	GTGACAGAGCA	13335583	13335593	RTGABHNDGCW	1
chr1	ATGATCATGCT	13339162	13339172	RTGABHNDGCW	1
chr1	GTGACAGAGCA	13341151	13341161	RTGABHNDGCW	1
chr1	GTGACAGAGCA	13342797	13342807	RTGABHNDGCW	1
chr1	GTGACAGAGCA	13344602	13344612	RTGABHNDGCW	1
chr1	GTGACCCAGCA	13349409	13349419	RTGABHNDGCW	1
chr1	GTGACTCAGCT	13355035	13355045	RTGABHNDGCW	1
chr1	GTGACAGTGCA	13359958	13359968	RTGABHNDGCW	1
chr1	GTGACAGAGCA	13364202	13364212	RTGABHNDGCW	1
chr1	GTGATCAAGCA	13368872	13368882	RTGABHNDGCW	1
chr1	GTGAGTGAGCA	13376544	13376554	RTGABHNDGCW	1
chr1	GTGACAAAGCA	13378432	13378442	RTGABHNDGCW	1
chr1	GTGACTGGGCT	13386994	13387004	RTGABHNDGCW	1
chr1	ATGACTTGGCA	13406063	13406073	RTGABHNDGCW	1
chr1	GTGACAGTGCA	13409246	13409256	RTGABHNDGCW	1
chr1	GTGACAGTGCA	13421315	13421325	RTGABHNDGCW	1
chr1	GTGACAGAGCA	13423348	13423358	RTGABHNDGCW	1
chr1	ATGAGATTGCA	13423926	13423936	RTGABHNDGCW	1
chr1	GTGAGTGAGCA	13444963	13444973	RTGABHNDGCW	1
chr1	ATGAGCAGGCA	13445800	13445810	RTGABHNDGCW	1
chr1	GTGACATAGCA	13470618	13470628	RTGABHNDGCW	1
chr1	GTGACCAAGCA	13473682	13473692	RTGABHNDGCW	1
chr1	GTGACAGAGCA	13481909	13481919	RTGABHNDGCW	1
chr1	GTGACAGAGCA	13487236	13487246	RTGABHNDGCW	1
chr1	GTGACCCAGCA	13493244	13493254	RTGABHNDGCW	1
chr1	GTGACTCAGCT	13498809	13498819	RTGABHNDGCW	1
chr1	ATGAGAGAGCT	13509893	13509903	RTGABHNDGCW	1
chr1	GTGACAGTGCA	13516205	13516215	RTGABHNDGCW	1
chr1	GTGACAGAGCA	13521385	13521395	RTGABHNDGCW	1
chr1	ATGAGATTGCA	13521890	13521900	RTGABHNDGCW	1
chr1	ATGAGCCAGCA	13529994	13530004	RTGABHNDGCW	1
chr1	GTGACAGAGCA	13533336	13533346	RTGABHNDGCW	1
chr1	GTGAGAAAGCA	13534155	13534165	RTGABHNDGCW	1
chr1	GTGACAGAGCA	13537546	13537556	RTGABHNDGCW	1
chr1	GTGACAGAGCA	13542850	13542860	RTGABHNDGCW	1
chr1	GTGACAGAGCA	13546213	13546223	RTGABHNDGCW	1
chr1	ATGATATGGCA	13552335	13552345	RTGABHNDGCW	1
chr1	GTGACTGGGCT	13607779	13607789	RTGABHNDGCW	1
chr1	ATGACTTGGCA	13626860	13626870	RTGABHNDGCW	1
chr1	GTGACAGTGCA	13630043	13630053	RTGABHNDGCW	1
chr1	GTGACAGTGCA	13642112	13642122	RTGABHNDGCW	1
chr1	GTGACAGAGCA	13644145	13644155	RTGABHNDGCW	1
chr1	ATGAGATTGCA	13644723	13644733	RTGABHNDGCW	1
chr1	GTGAGTGAGCA	13665818	13665828	RTGABHNDGCW	1
chr1	ATGAGCAGGCA	13666655	13666665	RTGABHNDGCW	1
chr1	GTGACATAGCA	13691454	13691464	RTGABHNDGCW	1
chr1	GTGACCAAGCA	13694518	13694528	RTGABHNDGCW	1
chr1	GTGACAGAGCA	13702746	13702756	RTGABHNDGCW	1
chr1	GTGACAGAGCA	13708068	13708078	RTGABHNDGCW	1
chr1	GTGACCCAGCA	13714077	13714087	RTGABHNDGCW	1
chr1	GTGACTCAGCT	13719641	13719651	RTGABHNDGCW	1
chr1	ATGAGAGAGCT	13730723	13730733	RTGABHNDGCW	1
chr1	GTGACAGTGCA	13737046	13737056	RTGABHNDGCW	1
chr1	GTGACAGAGCA	13742224	13742234	RTGABHNDGCW	1
chr1	ATGAGATTGCA	13742729	13742739	RTGABHNDGCW	1
chr1	ATGAGCCAGCA	13750854	13750864	RTGABHNDGCW	1
chr1	GTGACAGAGCA	13754196	13754206	RTGABHNDGCW	1
chr1	GTGAGAAAGCA	13755015	13755025	RTGABHNDGCW	1
chr1	GTGACAGAGCA	13758405	13758415	RTGABHNDGCW	1
chr1	GTGACAGAGCA	13763709	13763719	RTGABHNDGCW	1
chr1	GTGACAGAGCA	13767072	13767082	RTGABHNDGCW	1
chr1	ATGATATGGCA	13773194	13773204	RTGABHNDGCW	1
chr1	GTGACCCAGCA	13787695	13787705	RTGABHNDGCW	1
chr1	GTGACAATGCA	13792063	13792073	RTGABHNDGCW	1
chr1	GTGATAAGGCT	13798576	13798586	RTGABHNDGCW	1
chr1	GTGAGTTTGCT	13807187	13807197	RTGABHNDGCW	1
chr1	GTGACTAGGCA	13810662	13810672	RTGABHNDGCW	1
chr1	ATGAGAAGGCT	13830161	13830171	RTGABHNDGCW	1
chr1	GTGACAGAGCA	13849519	13849529	RTGABHNDGCW	1
chr1	ATGAGATTGCA	13856312	13856322	RTGABHNDGCW	1
chr1	ATGATAATGCA	13863687	13863697	RTGABHNDGCW	1
chr1	ATGAGAAAGCA	13863751	13863761	RTGABHNDGCW	1
chr1	ATGATCCTGCA	13868296	13868306	RTGABHNDGCW	1
chr1	GTGAGAGAGCA	13875808	13875818	RTGABHNDGCW	1
chr1	ATGAGAAAGCA	13877924	13877934	RTGABHNDGCW	1
chr1	GTGACAGAGCA	13878988	13878998	RTGABHNDGCW	1
chr1	GTGACAGAGCA	13885720	13885730	RTGABHNDGCW	1
chr1	GTGATCAGGCT	13903099	13903109	RTGABHNDGCW	1
chr1	GTGAGTTTGCA	13905359	13905369	RTGABHNDGCW	1
chr1	ATGAGAAGGCT	13912930	13912940	RTGABHNDGCW	1
chr1	GTGATTAGGCA	13914231	13914241	RTGABHNDGCW	1
chr1	GTGACAGAGCA	13922671	13922681	RTGABHNDGCW	1
chr1	GTGACAGAGCA	13941259	13941269	RTGABHNDGCW	1
chr1	GTGAGACTGCA	13955887	13955897	RTGABHNDGCW	1
chr1	GTGACAGAGCA	13957350	13957360	RTGABHNDGCW	1
chr1	GTGACACTGCA	13960080	13960090	RTGABHNDGCW	1
chr1	ATGATTCTGCA	13964523	13964533	RTGABHNDGCW	1
chr1	GTGACCAGGCT	13967575	13967585	RTGABHNDGCW	1
chr1	ATGACTTAGCA	13980440	13980450	RTGABHNDGCW	1
chr1	ATGAGAAAGCT	13981886	13981896	RTGABHNDGCW	1
chr1	ATGAGCCAGCT	13983503	13983513	RTGABHNDGCW	1
chr1	ATGACAAAGCT	13989146	13989156	RTGABHNDGCW	1
chr1	GTGATAAAGCT	14013107	14013117	RTGABHNDGCW	1
chr1	GTGACAGAGCA	14016088	14016098	RTGABHNDGCW	1
chr1	ATGAGTCTGCA	14016891	14016901	RTGABHNDGCW	1
chr1	ATGAGTGAGCA	14020163	14020173	RTGABHNDGCW	1
chr1	ATGACTTTGCT	14024903	14024913	RTGABHNDGCW	1
chr1	ATGACCCAGCT	14054601	14054611	RTGABHNDGCW	1
chr1	GTGACTTTGCT	14056881	14056891	RTGABHNDGCW	1
chr1	ATGACTTTGCA	14069039	14069049	RTGABHNDGCW	1
chr1	GTGACTTAGCT	14076262	14076272	RTGABHNDGCW	1
chr1	ATGAGACGGCA	14105782	14105792	RTGABHNDGCW	1
chr1	ATGAGAATGCT	14148688	14148698	RTGABHNDGCW	1
chr1	ATGATTTGGCT	14173968	14173978	RTGABHNDGCW	1
chr1	GTGAGTGTGCA	14182423	14182433	RTGABHNDGCW	1
chr1	ATGAGTTTGCT	14200201	14200211	RTGABHNDGCW	1
chr1	GTGATACAGCT	14200595	14200605	RTGABHNDGCW	1
chr1	ATGATCCTGCT	14204434	14204444	RTGABHNDGCW	1
chr1	GTGACAGAGCA	14207868	14207878	RTGABHNDGCW	1
chr1	GTGAGTCAGCT	14208077	14208087	RTGABHNDGCW	1
chr1	ATGACCCAGCA	14213947	14213957	RTGABHNDGCW	1
chr1	ATGACAAGGCA	14234521	14234531	RTGABHNDGCW	1
chr1	ATGAGAAAGCT	14234829	14234839	RTGABHNDGCW	1
chr1	GTGAGACAGCT	14241324	14241334	RTGABHNDGCW	1
chr1	GTGAGTGGGCT	14243353	14243363	RTGABHNDGCW	1
chr1	ATGACAATGCA	14245995	14246005	RTGABHNDGCW	1
chr1	GTGACTTTGCT	14256583	14256593	RTGABHNDGCW	1
chr1	ATGAGTTAGCT	14256728	14256738	RTGABHNDGCW	1
chr1	ATGACTTTGCT	14263273	14263283	RTGABHNDGCW	1
chr1	GTGACATTGCT	14274012	14274022	RTGABHNDGCW	1
chr1	ATGATAAGGCT	14275936	14275946	RTGABHNDGCW	1
chr1	ATGATCATGCT	14278236	14278246	RTGABHNDGCW	1
chr1	GTGATTGTGCA	14283165	14283175	RTGABHNDGCW	1
chr1	ATGATCTTGCA	14283522	14283532	RTGABHNDGCW	1
chr1	ATGACAGGGCA	14290311	14290321	RTGABHNDGCW	1
chr1	GTGATCATGCA	14296946	14296956	RTGABHNDGCW	1
chr1	GTGATTCTGCT	14297087	14297097	RTGABHNDGCW	1
chr1	GTGATATGGCT	14298147	14298157	RTGABHNDGCW	1
chr1	GTGATCTGGCA	14299646	14299656	RTGABHNDGCW	1
chr1	GTGACAGAGCA	14304600	14304610	RTGABHNDGCW	1
chr1	ATGAGTCAGCT	14307496	14307506	RTGABHNDGCW	1
chr1	GTGACAAAGCA	14308160	14308170	RTGABHNDGCW	1
chr1	ATGACAGGGCA	14320607	14320617	RTGABHNDGCW	1
chr1	GTGAGCGTGCT	14322645	14322655	RTGABHNDGCW	1
chr1	ATGACCCAGCA	14329326	14329336	RTGABHNDGCW	1
chr1	ATGATCCAGCT	14337786	14337796	RTGABHNDGCW	1
chr1	ATGAGTTGGCA	14343527	14343537	RTGABHNDGCW	1
chr1	ATGAGAAAGCT	14345801	14345811	RTGABHNDGCW	1
chr1	ATGATTTTGCA	14347268	14347278	RTGABHNDGCW	1
chr1	ATGATTTGGCT	14356753	14356763	RTGABHNDGCW	1
chr1	ATGACTTTGCA	14357309	14357319	RTGABHNDGCW	1
chr1	ATGAGTCGGCA	14365992	14366002	RTGABHNDGCW	1
chr1	ATGACTATGCA	14367799	14367809	RTGABHNDGCW	1
chr1	ATGACTTTGCA	14368289	14368299	RTGABHNDGCW	1
chr1	GTGACAGTGCA	14377008	14377018	RTGABHNDGCW	1
chr1	ATGAGCAGGCA	14384192	14384202	RTGABHNDGCW	1
chr1	GTGACTGTGCT	14391268	14391278	RTGABHNDGCW	1
chr1	ATGATAAAGCT	14391714	14391724	RTGABHNDGCW	1
chr1	GTGATCAAGCT	14408694	14408704	RTGABHNDGCW	1
chr1	ATGAGAAGGCT	14410580	14410590	RTGABHNDGCW	1
chr1	GTGACCCTGCT	14430724	14430734	RTGABHNDGCW	1
chr1	GTGAGAGGGCT	14433686	14433696	RTGABHNDGCW	1
chr1	ATGACTAGGCT	14439256	14439266	RTGABHNDGCW	1
chr1	ATGAGTTTGCT	14480296	14480306	RTGABHNDGCW	1
chr1	ATGATAGTGCT	14494968	14494978	RTGABHNDGCW	1
chr1	GTGAGCTAGCA	14501083	14501093	RTGABHNDGCW	1
chr1	ATGAGAAGGCT	14504115	14504125	RTGABHNDGCW	1
chr1	ATGACTAGGCA	14504201	14504211	RTGABHNDGCW	1
chr1	ATGATTGTGCT	14511145	14511155	RTGABHNDGCW	1
chr1	GTGAGTGTGCT	14514146	14514156	RTGABHNDGCW	1
chr1	GTGACCTGGCT	14515676	14515686	RTGABHNDGCW	1
chr1	GTGACAGAGCT	14516603	14516613	RTGABHNDGCW	1
chr1	GTGACTTTGCA	14517001	14517011	RTGABHNDGCW	1
chr1	GTGACACAGCA	14524160	14524170	RTGABHNDGCW	1
chr1	GTGACAGAGCA	14525072	14525082	RTGABHNDGCW	1
chr1	ATGACATAGCT	14527910	14527920	RTGABHNDGCW	1
chr1	ATGACTGAGCA	14531628	14531638	RTGABHNDGCW	1
chr1	GTGAGAATGCA	14536916	14536926	RTGABHNDGCW	1
chr1	ATGACCCAGCA	14561505	14561515	RTGABHNDGCW	1
chr1	GTGACATTGCT	14566389	14566399	RTGABHNDGCW	1
chr1	ATGATCCAGCT	14571418	14571428	RTGABHNDGCW	1
chr1	GTGAGTCAGCT	14590603	14590613	RTGABHNDGCW	1
chr1	ATGATACAGCA	14591099	14591109	RTGABHNDGCW	1
chr1	GTGACAGAGCA	14594432	14594442	RTGABHNDGCW	1
chr1	GTGACAGTGCA	14599330	14599340	RTGABHNDGCW	1
chr1	ATGATATGGCA	14600933	14600943	RTGABHNDGCW	1
chr1	ATGATTCAGCA	14601421	14601431	RTGABHNDGCW	1
chr1	ATGAGATGGCA	14606175	14606185	RTGABHNDGCW	1
chr1	GTGAGATAGCA	14611976	14611986	RTGABHNDGCW	1
chr1	ATGATTTGGCT	14613958	14613968	RTGABHNDGCW	1
chr1	GTGATAAAGCA	14626032	14626042	RTGABHNDGCW	1
chr1	ATGATCCAGCA	14631134	14631144	RTGABHNDGCW	1
chr1	ATGAGAATGCT	14654363	14654373	RTGABHNDGCW	1
chr1	ATGACATGGCA	14661275	14661285	RTGABHNDGCW	1
chr1	GTGACAGAGCA	14664366	14664376	RTGABHNDGCW	1
chr1	ATGAGCGGGCA	14670304	14670314	RTGABHNDGCW	1
chr1	ATGAGCATGCT	14673752	14673762	RTGABHNDGCW	1
chr1	ATGACCCAGCA	14681322	14681332	RTGABHNDGCW	1
chr1	ATGATTTGGCT	14683700	14683710	RTGABHNDGCW	1
chr1	GTGACAGAGCA	14693701	14693711	RTGABHNDGCW	1
chr1	GTGATATGGCT	14702749	14702759	RTGABHNDGCW	1
chr1	ATGACATAGCA	14702999	14703009	RTGABHNDGCW	1
chr1	ATGATTTGGCT	14710594	14710604	RTGABHNDGCW	1
chr1	ATGATTTTGCA	14712926	14712936	RTGABHNDGCW	1
chr1	ATGATTCAGCA	14715824	14715834	RTGABHNDGCW	1
chr1	ATGATCTAGCT	14716705	14716715	RTGABHNDGCW	1
chr1	ATGACCTAGCT	14721395	14721405	RTGABHNDGCW	1
chr1	GTGACATTGCA	14729651	14729661	RTGABHNDGCW	1
chr1	GTGAGACTGCA	14741507	14741517	RTGABHNDGCW	1
chr1	ATGACTGGGCT	14741992	14742002	RTGABHNDGCW	1
chr1	ATGACAAGGCT	14749678	14749688	RTGABHNDGCW	1
chr1	ATGACAGTGCA	14756123	14756133	RTGABHNDGCW	1
chr1	ATGACTTAGCA	14767346	14767356	RTGABHNDGCW	1
chr1	GTGAGAGGGCT	14773173	14773183	RTGABHNDGCW	1
chr1	GTGAGCCAGCT	14777444	14777454	RTGABHNDGCW	1
chr1	ATGACTTAGCA	14781529	14781539	RTGABHNDGCW	1
chr1	ATGAGCTGGCA	14791578	14791588	RTGABHNDGCW	1
chr1	ATGAGAATGCA	14792939	14792949	RTGABHNDGCW	1
chr1	ATGAGTGAGCT	14797503	14797513	RTGABHNDGCW	1
chr1	GTGACAATGCT	14798048	14798058	RTGABHNDGCW	1
chr1	GTGACTTAGCT	14835828	14835838	RTGABHNDGCW	1
chr1	GTGAGCTTGCA	14836126	14836136	RTGABHNDGCW	1
chr1	GTGACAGAGCA	14840798	14840808	RTGABHNDGCW	1
chr1	ATGATCTTGCT	14841705	14841715	RTGABHNDGCW	1
chr1	GTGACAGTGCT	14845135	14845145	RTGABHNDGCW	1
chr1	ATGACCCAGCA	14846305	14846315	RTGABHNDGCW	1
chr1	ATGAGCATGCT	14851953	14851963	RTGABHNDGCW	1
chr1	GTGACAGAGCA	14854811	14854821	RTGABHNDGCW	1
chr1	ATGATATTGCA	14866158	14866168	RTGABHNDGCW	1
chr1	GTGAGCCTGCA	14866824	14866834	RTGABHNDGCW	1
chr1	GTGATTCAGCA	14870139	14870149	RTGABHNDGCW	1
chr1	ATGATACAGCA	14900120	14900130	RTGABHNDGCW	1
chr1	ATGAGAGGGCT	14908896	14908906	RTGABHNDGCW	1
chr1	ATGAGAGGGCA	14917695	14917705	RTGABHNDGCW	1
chr1	GTGAGCTGGCA	14928691	14928701	RTGABHNDGCW	1
chr1	ATGAGAATGCT	14928855	14928865	RTGABHNDGCW	1
chr1	GTGACCAAGCT	14932584	14932594	RTGABHNDGCW	1
chr1	GTGATAGAGCA	14938162	14938172	RTGABHNDGCW	1
chr1	ATGAGTGAGCT	14938614	14938624	RTGABHNDGCW	1
chr1	GTGACTGGGCT	14939106	14939116	RTGABHNDGCW	1
chr1	GTGAGCAGGCA	14939845	14939855	RTGABHNDGCW	1
chr1	GTGAGTCTGCT	14942670	14942680	RTGABHNDGCW	1
chr1	GTGATTCTGCT	14953129	14953139	RTGABHNDGCW	1
chr1	ATGAGATTGCA	14954832	14954842	RTGABHNDGCW	1
chr1	GTGACAGTGCA	14961905	14961915	RTGABHNDGCW	1
chr1	GTGACTCAGCA	14969487	14969497	RTGABHNDGCW	1
chr1	ATGACTTGGCA	14973519	14973529	RTGABHNDGCW	1
chr1	ATGATCCAGCA	14990289	14990299	RTGABHNDGCW	1
chr1	GTGAGCTGGCT	14995764	14995774	RTGABHNDGCW	1
chr1	GTGACAGAGCA	15019406	15019416	RTGABHNDGCW	1
chr1	GTGATTCAGCT	15020149	15020159	RTGABHNDGCW	1
chr1	ATGAGCTGGCA	15026384	15026394	RTGABHNDGCW	1
chr1	GTGAGTGGGCT	15027464	15027474	RTGABHNDGCW	1
chr1	ATGATCCAGCA	15031901	15031911	RTGABHNDGCW	1
chr1	ATGACACAGCT	15046539	15046549	RTGABHNDGCW	1
chr1	ATGAGCGAGCA	15055371	15055381	RTGABHNDGCW	1
chr1	GTGACAGAGCA	15059112	15059122	RTGABHNDGCW	1
chr1	GTGACATGGCA	15061206	15061216	RTGABHNDGCW	1
chr1	ATGACACAGCA	15064864	15064874	RTGABHNDGCW	1
chr1	GTGATCCTGCA	15071442	15071452	RTGABHNDGCW	1
chr1	ATGACTCAGCA	15072476	15072486	RTGABHNDGCW	1
chr1	GTGACTCTGCT	15083606	15083616	RTGABHNDGCW	1
chr1	ATGATTGGGCT	15086981	15086991	RTGABHNDGCW	1
chr1	GTGATCCTGCA	15088479	15088489	RTGABHNDGCW	1
chr1	GTGACAGAGCA	15089198	15089208	RTGABHNDGCW	1
chr1	ATGAGACTGCA	15105365	15105375	RTGABHNDGCW	1
chr1	ATGATTTTGCA	15106446	15106456	RTGABHNDGCW	1
chr1	ATGATCTTGCA	15112498	15112508	RTGABHNDGCW	1
chr1	GTGATTTGGCA	15113003	15113013	RTGABHNDGCW	1
chr1	GTGACCAAGCT	15113874	15113884	RTGABHNDGCW	1
chr1	GTGACTCTGCT	15115176	15115186	RTGABHNDGCW	1
chr1	ATGACACTGCA	15118109	15118119	RTGABHNDGCW	1
chr1	GTGACTGTGCT	15118490	15118500	RTGABHNDGCW	1
chr1	ATGACTCAGCA	15126705	15126715	RTGABHNDGCW	1
chr1	GTGACAGAGCA	15128877	15128887	RTGABHNDGCW	1
chr1	GTGACTTTGCT	15135873	15135883	RTGABHNDGCW	1
chr1	ATGATAGTGCA	15138259	15138269	RTGABHNDGCW	1
chr1	GTGATAAGGCA	15142310	15142320	RTGABHNDGCW	1
chr1	GTGATATGGCA	15143976	15143986	RTGABHNDGCW	1
chr1	GTGAGTTGGCA	15147085	15147095	RTGABHNDGCW	1
chr1	ATGAGCCAGCT	15152046	15152056	RTGABHNDGCW	1
chr1	ATGAGTGGGCA	15154277	15154287	RTGABHNDGCW	1
chr1	GTGACAGAGCA	15156043	15156053	RTGABHNDGCW	1
chr1	ATGAGAAGGCT	15165681	15165691	RTGABHNDGCW	1
chr1	GTGAGCTTGCT	15189612	15189622	RTGABHNDGCW	1
chr1	ATGACTATGCA	15192753	15192763	RTGABHNDGCW	1
chr1	GTGAGTGGGCT	15193812	15193822	RTGABHNDGCW	1
chr1	ATGACAGAGCA	15194080	15194090	RTGABHNDGCW	1
chr1	ATGACCTGGCT	15194395	15194405	RTGABHNDGCW	1
chr1	ATGATAAAGCT	15206795	15206805	RTGABHNDGCW	1
chr1	ATGACTCAGCT	15221419	15221429	RTGABHNDGCW	1
chr1	GTGAGAATGCT	15223214	15223224	RTGABHNDGCW	1
chr1	ATGATACAGCA	15232370	15232380	RTGABHNDGCW	1
chr1	GTGACTGAGCT	15266220	15266230	RTGABHNDGCW	1
chr1	GTGACCCAGCT	15271149	15271159	RTGABHNDGCW	1
chr1	GTGAGTTGGCA	15290970	15290980	RTGABHNDGCW	1
chr1	GTGAGTAAGCA	15303755	15303765	RTGABHNDGCW	1
chr1	GTGATCAGGCA	15308013	15308023	RTGABHNDGCW	1
chr1	GTGACAGGGCA	15313967	15313977	RTGABHNDGCW	1
chr1	GTGACACAGCA	15315949	15315959	RTGABHNDGCW	1
chr1	GTGACAGAGCA	15333530	15333540	RTGABHNDGCW	1
chr1	GTGAGACAGCT	15334974	15334984	RTGABHNDGCW	1
chr1	GTGAGCCAGCA	15335559	15335569	RTGABHNDGCW	1
chr1	ATGAGTTTGCT	15338427	15338437	RTGABHNDGCW	1
chr1	ATGATCCTGCA	15354747	15354757	RTGABHNDGCW	1
chr1	GTGACAGAGCA	15359422	15359432	RTGABHNDGCW	1
chr1	GTGAGACAGCA	15361859	15361869	RTGABHNDGCW	1
chr1	ATGACCCAGCA	15366978	15366988	RTGABHNDGCW	1
chr1	GTGACAGAGCA	15367239	15367249	RTGABHNDGCW	1
chr1	GTGACAGTGCA	15376732	15376742	RTGABHNDGCW	1
chr1	ATGAGAGTGCA	15380552	15380562	RTGABHNDGCW	1
[truncated: 63,536 more rows]
