# Supplementary material for: Interaction of the NRF2 and p63 transcription factors promotes keratinocyte proliferation in the epidermis
Source: Nucleic Acids Res. 2021 Mar 25;49(7):3748–63. doi: 10.1093/nar/gkab167 (PMC8053124; doi:10.1093/nar/gkab167)
Supplement: gkab167_Supplemental_Files [file gkab167_supplemental_files.zip › Suppl.Table S3.TSS-REARE.xlsx]

## Sheet: coding - REARE
#coding hg19 gene TSS positions relative to experimental (real) pair positions
Chromosome	REARE start	REARE end	TSS	Distance	Group	GeneID
1	70281	72564	69090	-1191	0	ENSG00000186092
1	328275	333088	367639	34551	0	ENSG00000235249
1	656620	661445	622053	34567	0	ENSG00000185097
1	898683	903416	861117	-37566	0	ENSG00000187634
1	898683	903416	894670	4013	0	ENSG00000188976
1	898683	903416	895966	-2717	0	ENSG00000187961
1	898683	903416	901876	-1540	0	ENSG00000187583
1	940043	942086	935552	4491	0	ENSG00000188290
1	940043	942086	948802	6716	0	ENSG00000187608
1	940043	942086	955502	13416	0	ENSG00000188157
1	997042	1009875	1009687	188	0	ENSG00000237330
1	1019474	1024490	1051478	-26988	0	ENSG00000131591
1	1173754	1179838	1109282	-64472	0	ENSG00000162571
1	1173754	1179838	1141951	31803	0	ENSG00000186891
1	1173754	1179838	1149512	24242	0	ENSG00000186827
1	1173754	1179838	1167381	6373	0	ENSG00000078808
1	1173754	1179838	1167628	-6126	0	ENSG00000176022
1	1173754	1179838	1182102	-2264	0	ENSG00000184163
1	1186430	1189961	1209213	-19252	0	ENSG00000160087
1	1235361	1236708	1215815	-19546	0	ENSG00000162572
1	1236698	1242312	1243398	-1086	0	ENSG00000131584
1	1236698	1242312	1243946	1634	0	ENSG00000169972
1	1248711	1255805	1259989	-4184	0	ENSG00000127054
1	1248711	1255805	1260146	4341	0	ENSG00000224051
1	1271973	1272089	1266693	-5280	0	ENSG00000169962
1	1271973	1272089	1284492	-12403	0	ENSG00000107404
1	1306718	1309652	1293915	12803	0	ENSG00000162576
1	1306718	1309652	1310537	-885	0	ENSG00000175756
1	1319558	1320460	1334692	-14232	0	ENSG00000221978
1	1356864	1358154	1342693	14171	0	ENSG00000242485
1	1356864	1358154	1361507	3353	0	ENSG00000205116
1	1380326	1380847	1371050	-9276	0	ENSG00000179403
1	1382817	1383780	1385068	1288	0	ENSG00000215915
1	1387936	1388567	1407148	18581	0	ENSG00000160072
1	1432244	1432713	1447554	14841	0	ENSG00000197785
1	1482824	1486556	1475737	7087	0	ENSG00000205090
1	1533767	1534337	1510249	23518	0	ENSG00000160075
1	1533767	1534337	1535476	-1139	0	ENSG00000228594
1	1533767	1534337	1550822	16485	0	ENSG00000197530
1	1581188	1582334	1567473	-13715	0	ENSG00000189409
1	1581188	1582334	1588935	-6601	0	ENSG00000248333
1	1617778	1619082	1624083	-5001	0	ENSG00000189339
1	1644404	1645566	1655763	-10197	0	ENSG00000008128
1	1675981	1680446	1677431	-1450	0	ENSG00000215790
1	1686013	1689876	1709909	-20033	0	ENSG00000008130
1	1826286	1828372	1822495	3791	0	ENSG00000078369
1	1860051	1860599	1846265	-13786	0	ENSG00000169885
1	1860051	1860599	1850712	9339	0	ENSG00000178821
1	1945280	1949501	1950779	1278	0	ENSG00000187730
1	1983461	1991861	1981908	-1553	0	ENSG00000067606
1	2159218	2160815	2126213	33005	0	ENSG00000162585
1	2159218	2160815	2160133	-682	0	ENSG00000157933
1	2330180	2334892	2323271	-6909	0	ENSG00000157916
1	2345256	2348580	2343969	1287	0	ENSG00000157911
1	2397544	2398024	2398897	873	0	ENSG00000149527
1	2459422	2464985	2458039	1383	0	ENSG00000157881
1	2459422	2464985	2461684	-2262	0	ENSG00000197921
1	2491774	2493318	2487804	-3970	0	ENSG00000157873
1	2509826	2512378	2518213	5835	0	ENSG00000157870
1	2567951	2568338	2564429	3522	0	ENSG00000142606
1	2938562	2941791	2938045	-517	0	ENSG00000169717
1	2993064	2997100	2985774	-7290	0	ENSG00000142611
1	3371298	3373227	3370989	-309	0	ENSG00000130762
1	3525651	3528573	3528059	514	0	ENSG00000162591
1	3536720	3537629	3541565	3936	0	ENSG00000158109
1	3551337	3552372	3566637	-14265	0	ENSG00000116213
1	3581757	3583303	3569083	-12674	0	ENSG00000078900
1	3683248	3683963	3689351	5388	0	ENSG00000235169
1	3722911	3725435	3713068	9843	0	ENSG00000130764
1	3770368	3770631	3773763	-3132	0	ENSG00000116198
1	3770368	3770631	3773844	3213	0	ENSG00000169598
1	3820221	3820653	3816849	3372	0	ENSG00000198912
1	4721547	4722577	4715104	-6443	0	ENSG00000196581
1	6056809	6058255	6052531	4278	0	ENSG00000131697
1	6091018	6093489	6105980	12491	0	ENSG00000069424
1	6256292	6257544	6240183	16109	0	ENSG00000116254
1	6256292	6257544	6259672	-2128	0	ENSG00000116251
1	6256292	6257544	6266235	8691	0	ENSG00000158286
1	6330729	6332659	6296000	34729	0	ENSG00000116237
1	6330729	6332659	6304251	-26478	0	ENSG00000173673
1	6330729	6332659	6321035	9694	0	ENSG00000158292
1	6428583	6428595	6445873	-17278	0	ENSG00000097021
1	6502905	6503864	6479979	22926	0	ENSG00000069812
1	6502905	6503864	6484847	-18058	0	ENSG00000187017
1	6510440	6511932	6526235	-14303	0	ENSG00000215788
1	6547206	6554981	6557156	-2175	0	ENSG00000171680
1	6606657	6606809	6614595	-7786	0	ENSG00000162408
1	6606657	6606809	6615240	8431	0	ENSG00000173662
1	6631315	6637141	6640107	2966	0	ENSG00000204859
1	6658401	6658538	6662929	-4391	0	ENSG00000162413
1	6669372	6672053	6673744	1691	0	ENSG00000116273
1	6669372	6672053	6684925	12872	0	ENSG00000041988
1	6765806	6767180	6761984	3822	0	ENSG00000007923
1	6819876	6820570	6845383	24813	0	ENSG00000171735
1	7833482	7835002	7831328	-2154	0	ENSG00000049245
1	7833482	7835002	7844762	9760	0	ENSG00000049246
1	7928951	7929529	7913491	15460	0	ENSG00000049247
1	7993649	7996139	8000926	-4787	0	ENSG00000049249
1	8009576	8012260	8021751	9491	0	ENSG00000116288
1	8094839	8095956	8086368	8471	0	ENSG00000116285
1	8403745	8405656	8377885	-25860	0	ENSG00000162426
1	8870643	8871494	8877524	-6030	0	ENSG00000142599
1	8931880	8933847	8938749	-4902	0	ENSG00000074800
1	9006033	9006208	9005945	-88	0	ENSG00000131686
1	9105638	9110324	9086404	19234	0	ENSG00000197241
1	9130788	9132433	9129775	1013	0	ENSG00000142583
1	9178161	9178582	9189229	-10647	0	ENSG00000180758
1	9306033	9307187	9294833	-11200	0	ENSG00000049239
1	9338820	9340867	9352938	12071	0	ENSG00000171621
1	9579944	9584312	9599540	15228	0	ENSG00000171612
1	9653243	9657864	9648979	-4264	0	ENSG00000188807
1	9714106	9714630	9711802	-2304	0	ENSG00000171608
1	9894921	9896431	9884584	10337	0	ENSG00000171603
1	9958067	9962734	9970321	-7587	0	ENSG00000178585
1	10033792	10036549	10003387	30405	0	ENSG00000162441
1	10033792	10036549	10003485	-30307	0	ENSG00000173614
1	10043862	10044229	10057273	13044	0	ENSG00000162444
1	10088529	10089618	10093653	4035	0	ENSG00000130939
1	10230147	10233990	10270862	36872	0	ENSG00000054523
1	10479800	10480612	10459136	-20664	0	ENSG00000142657
1	10479800	10480612	10490158	9546	0	ENSG00000175279
1	10479800	10480612	10490158	9546	0	ENSG00000251503
1	10516896	10520358	10509775	-7121	0	ENSG00000241563
1	10539411	10540192	10532583	6828	0	ENSG00000160049
1	10539411	10540192	10534943	-4468	0	ENSG00000142655
1	10858627	10858674	10856705	1922	0	ENSG00000130940
1	11077970	11079747	11072698	-5272	0	ENSG00000120948
1	11125506	11125999	11107280	18226	0	ENSG00000009724
1	11125506	11125999	11120081	5425	0	ENSG00000116649
1	11189048	11189944	11159938	29110	0	ENSG00000171824
1	11305548	11305954	11322564	-16610	0	ENSG00000198793
1	11259068	11259417	11249397	-9671	0	ENSG00000171819
1	11305548	11305954	11333262	27308	0	ENSG00000120942
1	11534538	11534609	11539294	4685	0	ENSG00000204624
1	11720951	11724898	11714739	6212	0	ENSG00000116661
1	11720951	11724898	11714913	-6038	0	ENSG00000132879
1	11720951	11724898	11724180	-718	0	ENSG00000116663
1	11753948	11755252	11751707	2241	0	ENSG00000116670
1	11753948	11755252	11751785	-2163	0	ENSG00000162490
1	11795348	11797138	11796211	863	0	ENSG00000177674
1	11880801	11881338	11863302	17499	0	ENSG00000177000
1	11880801	11881338	11866267	-14534	0	ENSG00000011021
1	11922882	11923982	11907840	15042	0	ENSG00000175206
1	11922882	11923982	11918988	3894	0	ENSG00000120937
1	11944210	11945534	11986480	-40946	0	ENSG00000116685
1	12027916	12029726	11994809	-33107	0	ENSG00000083444
1	12027916	12029726	12040368	10642	0	ENSG00000116688
1	12101359	12102854	12123433	20579	0	ENSG00000120949
1	12229709	12232734	12227059	-2650	0	ENSG00000028137
1	12678474	12684982	12677737	737	0	ENSG00000162496
1	12700076	12700744	12704565	3821	0	ENSG00000204518
1	12785806	12785848	12776145	-9661	0	ENSG00000188984
1	12836119	12836352	12834983	-1136	0	ENSG00000116726
1	12838689	12843747	12851545	7798	0	ENSG00000116721
1	12838689	12843747	12891264	-47517	0	ENSG00000204513
1	12961988	12962360	12908578	53410	0	ENSG00000179172
1	12961988	12962360	12916940	-45048	0	ENSG00000120952
1	12961988	12962360	12946025	15963	0	ENSG00000243073
1	12961988	12962360	12958101	3887	0	ENSG00000187545
1	12961988	12962360	12976449	14089	0	ENSG00000204510
1	12961988	12962360	13007420	-45060	0	ENSG00000232423
1	12961988	12962360	13035542	73182	0	ENSG00000204508
1	13404870	13405242	13331692	73178	0	ENSG00000204503
1	13404870	13405242	13359818	-45052	0	ENSG00000204502
1	13404870	13405242	13390765	14105	0	ENSG00000182330
1	13433353	13441649	13421175	-12178	0	ENSG00000204501
1	13433353	13441649	13452656	-11007	0	ENSG00000204495
1	13498809	13501222	13477522	21287	0	ENSG00000204491
1	13498809	13501222	13495253	-3556	0	ENSG00000204488
1	13498809	13501222	13516065	14843	0	ENSG00000204486
1	13654147	13662492	13641972	-12175	0	ENSG00000157358
1	13654147	13662492	13673511	-11019	0	ENSG00000204481
1	13719641	13722054	13698405	21236	0	ENSG00000204480
1	13719641	13722054	13716091	-3550	0	ENSG00000204479
1	13719641	13722054	13736906	14852	0	ENSG00000204478
1	13820092	13828422	13840543	-12121	0	ENSG00000162494
1	13867701	13868205	13909959	41754	0	ENSG00000162493
1	14024381	14024913	14031349	6436	0	ENSG00000116731
1	14934072	14935691	14925199	-8873	0	ENSG00000189337
1	15459841	15462899	15479027	16128	0	ENSG00000171729
1	15744206	15744407	15736390	-7816	0	ENSG00000142634
1	15750331	15751595	15764934	13339	0	ENSG00000162438
1	15785167	15785526	15783223	-1944	0	ENSG00000142615
1	15806182	15813003	15802595	-3587	0	ENSG00000215704
1	15844771	15845715	15850790	-5075	0	ENSG00000132906
1	15844771	15845715	15853307	7592	0	ENSG00000116138
1	15918145	15919076	15911605	6540	0	ENSG00000116771
1	15941338	15942572	15943994	1422	0	ENSG00000197312
1	16012595	16013702	15986363	-26232	0	ENSG00000215695
1	16012595	16013702	16010826	-1769	0	ENSG00000116786
1	16080919	16081472	16062899	-18020	0	ENSG00000162461
1	16080919	16081472	16068916	-12003	0	ENSG00000162460
1	16091976	16092133	16090993	-983	0	ENSG00000162458
1	16151081	16152805	16174358	21553	0	ENSG00000065526
1	16268062	16272741	16302621	-29880	0	ENSG00000116809
1	16349160	16352588	16345285	3875	0	ENSG00000173641
1	16349160	16352588	16348546	-614	0	ENSG00000186510
1	16380364	16383435	16370271	-10093	0	ENSG00000184908
1	16482587	16483866	16482582	5	0	ENSG00000142627
1	16559271	16559387	16539104	20167	0	ENSG00000142632
1	16559271	16559387	16556038	3233	0	ENSG00000204377
1	16559271	16559387	16563657	-4270	0	ENSG00000132881
1	16747507	16752794	16763919	-11125	0	ENSG00000187144
1	16747507	16752794	16767230	14436	0	ENSG00000157191
1	16968536	16969526	16939982	28554	0	ENSG00000219481
1	17229239	17232077	17248444	16367	0	ENSG00000058453
1	17303583	17303912	17307330	-3418	0	ENSG00000117122
1	17371121	17371598	17338267	32854	0	ENSG00000159363
1	17371121	17371598	17380665	-9067	0	ENSG00000117118
1	17466424	17467216	17445930	20494	0	ENSG00000117115
1	17531241	17531815	17531620	-195	0	ENSG00000142623
1	17571101	17571928	17575592	3664	0	ENSG00000142619
1	17635792	17636405	17634691	-1101	0	ENSG00000159339
1	17768605	17770141	17766220	2385	0	ENSG00000179051
1	17862949	17864479	17866329	1850	0	ENSG00000074964
1	18091626	18091679	18081807	-9819	0	ENSG00000117148
1	18450789	18452806	18434239	-16550	0	ENSG00000117154
1	18731120	18735371	18807423	72052	0	ENSG00000179023
1	18974550	18974876	18957499	-17051	0	ENSG00000009709
1	19191892	19193082	19186176	5716	0	ENSG00000179002
1	19224171	19225966	19229275	-3309	0	ENSG00000159423
1	19269063	19269948	19283180	-13232	0	ENSG00000169991
1	19537468	19537583	19536770	698	0	ENSG00000127481
1	19566153	19567290	19578046	-10756	0	ENSG00000127463
1	19566153	19567290	19578032	10742	0	ENSG00000053372
1	19641146	19641443	19615744	25402	0	ENSG00000162482
1	19641146	19641443	19638640	2506	0	ENSG00000053371
1	19641146	19641443	19638821	-2325	0	ENSG00000040487
1	19793802	19794046	19811979	-17933	0	ENSG00000077549
1	19921116	19928854	19923472	2356	0	ENSG00000270136
1	19921116	19928854	19923483	2367	0	ENSG00000173436
1	19983453	19985571	19969725	-13728	0	ENSG00000158747
1	19983453	19985571	19991779	6208	0	ENSG00000158748
1	20135378	20135626	20126410	8968	0	ENSG00000162542
1	20135378	20135626	20141771	-6145	0	ENSG00000178828
1	20189013	20189042	20209005	19963	0	ENSG00000169914
1	20189013	20189042	20250110	-61068	0	ENSG00000188784
1	20405283	20408973	20306909	98374	0	ENSG00000188257
1	20405283	20408973	20396700	-8583	0	ENSG00000127472
1	20433844	20437537	20446050	-8513	0	ENSG00000117215
1	20459792	20461059	20465818	4759	0	ENSG00000158786
1	20484790	20491678	20503917	-12239	0	ENSG00000187980
1	20582965	20584809	20617411	32602	0	ENSG00000158816
1	20807759	20807777	20812713	-4936	0	ENSG00000162545
1	20807759	20807777	20834654	-26877	0	ENSG00000090432
1	20928297	20929221	20915440	-12857	0	ENSG00000158825
1	20948397	20956550	20959947	3397	0	ENSG00000158828
1	20986080	20987503	20988000	-497	0	ENSG00000244038
1	21050812	21051209	21044510	6302	0	ENSG00000117245
1	21113668	21115869	21113181	487	0	ENSG00000127483
1	21559195	21563529	21503343	55852	0	ENSG00000075151
1	21622326	21622532	21616982	5344	0	ENSG00000117298
1	21765749	21766506	21766630	124	0	ENSG00000142794
1	21838580	21838687	21835864	-2716	0	ENSG00000162551
1	21994958	21997622	21978348	16610	0	ENSG00000076864
1	22135491	22135789	22110099	25392	0	ENSG00000090686
1	22135491	22135789	22138757	2968	0	ENSG00000187942
1	22260560	22264912	22263790	1122	0	ENSG00000142798
1	22305809	22309997	22303513	-2296	0	ENSG00000219073
1	22332051	22333175	22328148	-3903	0	ENSG00000142789
1	22400445	22402959	22379160	-21285	0	ENSG00000070831
1	22464608	22467293	22469459	-2166	0	ENSG00000162552
1	22829434	22829460	22778343	-51091	0	ENSG00000184677
1	22882078	22884443	22890056	5613	0	ENSG00000070886
1	22973063	22976360	22962998	-10065	0	ENSG00000173372
1	22973063	22976360	22970125	-2938	0	ENSG00000159189
1	22973063	22976360	22979681	3321	0	ENSG00000173369
1	23006643	23008334	23037462	29128	0	ENSG00000133216
1	23344986	23354246	23345985	999	0	ENSG00000004487
1	23497834	23501093	23504301	-3208	0	ENSG00000169641
1	23511784	23513567	23521222	-7655	0	ENSG00000179546
1	23683003	23683144	23670803	12200	0	ENSG00000125944
1	23683003	23683144	23695935	-12791	0	ENSG00000125945
1	23714447	23716402	23751233	-34831	0	ENSG00000204219
1	23804237	23807343	23810671	-3328	0	ENSG00000088280
1	23855432	23855448	23857712	-2264	0	ENSG00000007968
1	23915623	23919695	23886285	29338	0	ENSG00000117318
1	24013241	24014801	24018268	3467	0	ENSG00000142676
1	24068966	24071484	24069644	678	0	ENSG00000011007
1	24118874	24120679	24117459	-1415	0	ENSG00000011009
1	24118874	24120679	24126892	-6213	0	ENSG00000117308
1	24146348	24147279	24151949	-4670	0	ENSG00000117305
1	24180946	24181390	24194784	-13394	0	ENSG00000179163
1	24261590	24261619	24285549	-23930	0	ENSG00000188822
1	24261590	24261619	24286301	24682	0	ENSG00000189266
1	24261590	24261619	24306809	-45190	0	ENSG00000188529
1	24433842	24436757	24438665	-1908	0	ENSG00000142661
1	24461131	24461143	24469611	-8468	0	ENSG00000142677
1	24507799	24508286	24513751	-5465	0	ENSG00000185436
1	24633151	24634187	24645914	11727	0	ENSG00000158055
1	24744627	24745620	24741587	3040	0	ENSG00000001460
1	24744627	24745620	24742283	-2344	0	ENSG00000001461
1	24845113	24848879	24829386	-15727	0	ENSG00000117602
1	24894086	24897953	24882601	-11485	0	ENSG00000184454
1	24954974	24955926	24969502	13576	0	ENSG00000133226
1	25088440	25089768	25071847	-16593	0	ENSG00000169504
1	25298715	25298974	25291501	7214	0	ENSG00000020633
1	25558245	25558490	25558984	-494	0	ENSG00000117614
1	25566073	25566689	25598883	32194	0	ENSG00000187010
1	25566073	25566689	25664407	97718	0	ENSG00000183726
1	25802841	25802960	25747336	55505	0	ENSG00000188672
1	25802841	25802960	25757410	-45431	0	ENSG00000204178
1	25872404	25872628	25870070	-2334	0	ENSG00000157978
1	25928132	25929874	25943958	14084	0	ENSG00000117643
1	26106116	26110530	26126666	16136	0	ENSG00000162430
1	26182832	26182898	26185903	-3005	0	ENSG00000127423
1	26198118	26198587	26197744	374	0	ENSG00000182749
1	26225893	26227932	26232957	-5025	0	ENSG00000117632
1	26316506	26317151	26324648	-7497	0	ENSG00000158006
1	26370860	26371687	26348270	-22590	0	ENSG00000158008
1	26370860	26371687	26372624	-937	0	ENSG00000158014
1	26387617	26391884	26394124	-2240	0	ENSG00000158022
1	26433724	26434266	26438327	4061	0	ENSG00000175087
1	26496281	26496845	26496361	80	0	ENSG00000142684
1	26508830	26509429	26503893	-4937	0	ENSG00000142675
1	26509549	26510034	26517051	7017	0	ENSG00000188782
1	26551755	26553029	26560692	7663	0	ENSG00000130695
1	26601738	26602586	26605666	3080	0	ENSG00000142669
1	26651423	26651745	26644854	6569	0	ENSG00000158062
1	26651423	26651745	26644447	-6976	0	ENSG00000169442
1	26697603	26698516	26699266	-750	0	ENSG00000176083
1	26728582	26730310	26737268	6958	0	ENSG00000131914
1	26768364	26770111	26758845	-9519	0	ENSG00000117682
1	26768364	26770111	26799009	28898	0	ENSG00000198830
1	26869754	26872669	26872342	-327	0	ENSG00000117676
1	27049817	27052469	27022523	-27294	0	ENSG00000117713
1	27116583	27117437	27114685	-1898	0	ENSG00000060642
1	27129109	27131254	27153200	21946	0	ENSG00000204160
1	27179731	27180620	27189632	9012	0	ENSG00000175793
1	27220840	27222956	27216788	4052	0	ENSG00000142751
1	27230479	27232231	27226957	3522	0	ENSG00000198746
1	27230479	27232231	27240457	-8226	0	ENSG00000131910
1	27230479	27232231	27248216	15985	0	ENSG00000090273
1	27305742	27305851	27320197	14346	0	ENSG00000253368
1	27453081	27453142	27481401	-28259	0	ENSG00000090020
1	27574050	27574172	27561158	-12892	0	ENSG00000142784
1	27649117	27652620	27648650	-467	0	ENSG00000186501
1	27685264	27686114	27671363	-13901	0	ENSG00000142765
1	27688481	27693288	27693383	-95	0	ENSG00000142733
1	27688481	27693288	27701315	-8027	0	ENSG00000142748
1	27688481	27693288	27709793	-16505	0	ENSG00000174950
1	27727822	27729182	27719147	-8675	0	ENSG00000181773
1	27794400	27796727	27816669	-19942	0	ENSG00000158195
1	27932338	27934946	27930143	2195	0	ENSG00000126705
1	27958287	27958431	27961788	-3357	0	ENSG00000000938
1	28022445	28022954	27998689	23756	0	ENSG00000126709
1	28065455	28068792	28099693	30901	0	ENSG00000117758
1	28166993	28167841	28157288	-9705	0	ENSG00000117751
1	28193915	28200026	28199078	-948	0	ENSG00000130775
1	28235843	28239504	28241254	-1750	0	ENSG00000117748
1	28272842	28276157	28261503	-11339	0	ENSG00000130768
1	28283934	28284044	28285972	1928	0	ENSG00000158156
1	28418895	28419800	28415207	3688	0	ENSG00000158161
1	28503839	28503851	28503699	140	0	ENSG00000169403
1	28563670	28566822	28559536	4134	0	ENSG00000126698
1	28563670	28566822	28562643	-1027	0	ENSG00000130770
1	28582546	28584565	28586037	1472	0	ENSG00000130766
1	28614439	28617825	28655548	37723	0	ENSG00000130772
1	28744969	28746077	28764681	18604	0	ENSG00000204138
1	28858451	28860430	28844768	-13683	0	ENSG00000180198
1	28878946	28881399	28879596	650	0	ENSG00000180098
1	28921876	28921956	28918711	-3165	0	ENSG00000188060
1	28945454	28950137	28969517	-19380	0	ENSG00000120656
1	29020059	29022837	28995291	-24768	0	ENSG00000162419
1	29062347	29066326	29063270	923	0	ENSG00000198492
1	29140125	29140346	29138653	-1472	0	ENSG00000116329
1	29192449	29196887	29213602	16715	0	ENSG00000159023
1	29447012	29448061	29449013	-952	0	ENSG00000253304
1	29501545	29502871	29508499	-5628	0	ENSG00000116350
1	29562784	29566482	29557444	5340	0	ENSG00000116353
1	29562784	29566482	29563027	243	0	ENSG00000060656
1	31194877	31196802	31196434	368	0	ENSG00000162510
1	31230706	31231226	31230667	39	0	ENSG00000162511
1	31441096	31443267	31381608	59488	0	ENSG00000162512
1	31510461	31517697	31538542	-20845	0	ENSG00000134644
1	31716821	31717079	31712401	4420	0	ENSG00000084628
1	31766568	31766846	31769617	-2771	0	ENSG00000060688
1	31766568	31766846	31769854	3008	0	ENSG00000121766
1	31846972	31847304	31845923	1049	0	ENSG00000121769
1	31881079	31881953	31882411	458	0	ENSG00000168528
1	32033387	32043339	32042135	-1204	0	ENSG00000142910
1	32087898	32087920	32083300	-4598	0	ENSG00000121764
1	32107917	32110187	32110488	-301	0	ENSG00000162517
1	32163167	32163990	32169920	-5930	0	ENSG00000084636
1	32223909	32225322	32229636	-4314	0	ENSG00000121753
1	32293212	32294493	32281652	11560	0	ENSG00000134668
1	32386169	32391269	32403988	-12719	0	ENSG00000184007
1	32471481	32475242	32479429	4187	0	ENSG00000121774
1	32532626	32533846	32538502	4656	0	ENSG00000121775
1	32532626	32533846	32573638	39792	0	ENSG00000025800
1	32661477	32662705	32645665	-15812	0	ENSG00000084652
1	32661477	32662705	32665986	3281	0	ENSG00000160050
1	32661477	32662705	32674694	11989	0	ENSG00000222046
1	32661477	32662705	32687926	-25221	0	ENSG00000160055
1	32661477	32662705	32687970	25265	0	ENSG00000084623
1	32753942	32759784	32716839	-37103	0	ENSG00000182866
1	32753942	32759784	32757686	-2098	0	ENSG00000116478
1	32770280	32771758	32801980	-30222	0	ENSG00000175130
1	32853660	32855151	32827797	-25863	0	ENSG00000162526
1	32910573	32911488	32930669	19181	0	ENSG00000215897
1	33017207	33018618	33005027	-12180	0	ENSG00000160062
1	33097712	33098642	33116748	18106	0	ENSG00000162521
1	33147916	33150170	33168720	-18550	0	ENSG00000162520
1	33270723	33271248	33283754	-12506	0	ENSG00000134684
1	33270723	33271248	33283155	11907	0	ENSG00000116497
1	33343807	33345866	33336414	7393	0	ENSG00000160097
1	33343807	33345866	33352035	6169	0	ENSG00000121905
1	33365423	33365643	33366959	-1316	0	ENSG00000121900
1	33429501	33431312	33430286	-785	0	ENSG00000116514
1	33502315	33504354	33502593	-278	0	ENSG00000004455
1	33522090	33522275	33546713	24438	0	ENSG00000142920
1	33653855	33653903	33647267	6588	0	ENSG00000116525
1	33715500	33715545	33722173	6628	0	ENSG00000160094
1	33785884	33788679	33786699	-815	0	ENSG00000184389
1	33835208	33838048	33841194	-3146	0	ENSG00000134686
1	33926295	33926318	33938245	11927	0	ENSG00000121903
1	34619895	34628528	34631443	-2915	0	ENSG00000121904
1	34331277	34331624	34326100	-5177	0	ENSG00000176256
1	34619895	34628528	34643270	14742	0	ENSG00000142698
1	35221137	35225115	35220647	-490	0	ENSG00000189280
1	35221137	35225115	35225341	226	0	ENSG00000189433
1	35242410	35242566	35246789	4223	0	ENSG00000188910
1	35242410	35242566	35258598	16032	0	ENSG00000187513
1	35308510	35308885	35325417	-16532	0	ENSG00000163866
1	35400895	35401493	35395186	5709	0	ENSG00000116544
1	35490962	35491166	35497342	-6176	0	ENSG00000271741
1	35437836	35438302	35450954	-12652	0	ENSG00000243749
1	35490962	35491166	35497569	-6403	0	ENSG00000163867
1	35549804	35551306	35544991	-4813	0	ENSG00000197056
1	35616006	35617305	35658749	-41444	0	ENSG00000116560
1	35729641	35729884	35734567	4683	0	ENSG00000146463
1	36036748	36038008	36023014	13734	0	ENSG00000142687
1	36036748	36038008	36023408	-13340	0	ENSG00000020129
1	36036748	36038008	36038970	962	0	ENSG00000116819
1	36084466	36084992	36107445	-22453	0	ENSG00000126067
1	36165296	36169698	36235529	-65831	0	ENSG00000092853
1	36316537	36316850	36273772	-42765	0	ENSG00000134698
1	36337120	36339469	36348809	9340	0	ENSG00000092847
1	36337120	36339469	36396678	57209	0	ENSG00000126070
1	36580102	36582856	36549675	-30427	0	ENSG00000092850
1	36580102	36582856	36554475	-25627	0	ENSG00000116863
1	36580102	36582856	36590821	-7965	0	ENSG00000171812
1	36599363	36600685	36615070	-14385	0	ENSG00000054116
1	36634145	36635421	36621802	-12343	0	ENSG00000116871
1	36664794	36667674	36690016	22342	0	ENSG00000054118
1	36784616	36786410	36789755	-3345	0	ENSG00000142694
1	36828211	36829739	36851485	-21746	0	ENSG00000196182
1	36884057	36884437	36863493	20564	0	ENSG00000181817
1	36921146	36922864	36916052	5094	0	ENSG00000116885
1	36921146	36922864	36930038	-7174	0	ENSG00000116898
1	36937423	36942302	36948879	-6577	0	ENSG00000119535
1	37493564	37493699	37499726	-6027	0	ENSG00000163873
1	37938183	37938754	37940152	1398	0	ENSG00000163874
1	38008318	38008860	37980364	27954	0	ENSG00000163875
1	38019438	38021824	38019903	-465	0	ENSG00000163877
1	38019438	38021824	38022519	695	0	ENSG00000163879
1	38077382	38077751	38061522	15860	0	ENSG00000134697
1	38081911	38082848	38100491	-17643	0	ENSG00000169218
1	38211416	38211744	38158089	-53327	0	ENSG00000134690
1	38211416	38211744	38230738	-18994	0	ENSG00000183317
1	38279694	38281189	38259473	-20221	0	ENSG00000185090
1	38279694	38281189	38273857	5837	0	ENSG00000196449
1	38300398	38300546	38325292	-24746	0	ENSG00000188786
1	38412769	38415458	38412723	46	0	ENSG00000204084
1	38463991	38464402	38456593	7398	0	ENSG00000183431
1	38475179	38476728	38471177	4002	0	ENSG00000183386
1	38475179	38476728	38478413	1685	0	ENSG00000183520
1	38507464	38508358	38512450	-4092	0	ENSG00000185668
1	39304497	39306291	39325495	-19204	0	ENSG00000116954
1	39304497	39306291	39339777	-33486	0	ENSG00000214114
1	39376351	39376825	39347289	29062	0	ENSG00000131233
1	39376351	39377767	39392509	-14742	0	ENSG00000158315
1	39461341	39469738	39456894	-4447	0	ENSG00000174574
1	39487015	39487739	39491989	4250	0	ENSG00000168653
1	39530912	39532262	39549033	16771	0	ENSG00000127603
1	39974424	39979984	39957317	-17107	0	ENSG00000183682
1	40052288	40053333	40042073	10215	0	ENSG00000090621
1	40115968	40116278	40105617	10351	0	ENSG00000163909
1	40140553	40141208	40137710	2843	0	ENSG00000116981
1	40145952	40147111	40157361	-10250	0	ENSG00000116983
1	40207305	40207544	40204572	-2733	0	ENSG00000084072
1	40268678	40269000	40254533	14145	0	ENSG00000116985
1	40230831	40237586	40237020	566	0	ENSG00000198754
1	40334884	40342587	40349178	-6591	0	ENSG00000043514
1	40364972	40369159	40367685	1474	0	ENSG00000116990
1	40434172	40437124	40420821	-13351	0	ENSG00000168389
1	40518976	40520354	40505904	-13072	0	ENSG00000131236
1	40546183	40550841	40563375	-12534	0	ENSG00000131238
1	40615614	40616667	40627044	10377	0	ENSG00000117000
1	40722542	40723303	40713572	-8970	0	ENSG00000188800
1	40722542	40723303	40723778	475	0	ENSG00000084073
1	40780077	40781085	40782966	-1881	0	ENSG00000049089
1	40849325	40852783	40839368	-9957	0	ENSG00000084070
1	40879200	40879212	40915778	36566	0	ENSG00000187801
1	40983208	40983273	40942886	-40322	0	ENSG00000187815
1	40983208	40983273	40974418	-8790	0	ENSG00000164002
1	40983208	40983273	40997232	13959	0	ENSG00000117010
1	41130945	41132261	41131329	-384	0	ENSG00000117016
1	41149872	41150468	41157387	6919	0	ENSG00000066136
1	41258051	41258741	41249683	-8368	0	ENSG00000117013
1	41352484	41354370	41328018	24466	0	ENSG00000179862
1	41402087	41402480	41445006	42526	0	ENSG00000171793
1	41499489	41503562	41488909	10580	0	ENSG00000171790
1	41646239	41646964	41627104	19135	0	ENSG00000010803
1	41813581	41816813	41827593	10780	0	ENSG00000204060
1	41947675	41948098	41950342	-2244	0	ENSG00000127129
1	42385690	42385736	42384169	1521	0	ENSG00000127124
1	42617830	42618977	42619091	114	0	ENSG00000044012
1	42629691	42641562	42630389	-698	0	ENSG00000197273
1	42816222	42817304	42800636	15586	0	ENSG00000198815
1	42831802	42834772	42846476	11704	0	ENSG00000177181
1	42878339	42879080	42921938	-42858	0	ENSG00000066185
1	42878339	42879080	42922229	43149	0	ENSG00000127125
1	43130802	43132629	43124095	-6707	0	ENSG00000171960
1	43158592	43163001	43148097	-10495	0	ENSG00000065978
1	43205016	43205291	43205925	-634	0	ENSG00000164007
1	43232547	43235204	43232683	-136	0	ENSG00000117385
1	43296768	43298817	43282923	13845	0	ENSG00000177868
1	43296768	43298817	43282801	-13967	0	ENSG00000164010
1	43306271	43307758	43312306	4548	0	ENSG00000164011
1	43417730	43418004	43424501	-6497	0	ENSG00000117394
1	43642905	43643514	43638241	4664	0	ENSG00000117395
1	43731726	43732896	43735695	2799	0	ENSG00000179178
1	43731726	43732896	43751250	-18354	0	ENSG00000253313
1	43782469	43782865	43766663	-15806	0	ENSG00000066056
1	43782469	43782865	43803477	20612	0	ENSG00000117400
1	43826340	43828523	43824683	-1657	0	ENSG00000117399
1	43837209	43839154	43833689	3520	0	ENSG00000066322
1	43860999	43862740	43855479	5520	0	ENSG00000159479
1	43860999	43862740	43855639	-5360	0	ENSG00000198198
1	43933766	43934394	43919660	14106	0	ENSG00000178922
1	44008940	44009390	43996546	-12394	0	ENSG00000142949
1	44121616	44121858	44115828	-5788	0	ENSG00000066135
1	44165900	44172445	44173217	772	0	ENSG00000126091
1	44400398	44400791	44398991	-1407	0	ENSG00000117407
1	44415062	44415809	44412610	-2452	0	ENSG00000117408
1	44433740	44435000	44435675	675	0	ENSG00000132768
1	44433740	44435000	44440319	5319	0	ENSG00000117410
1	44446737	44448226	44445658	-1079	0	ENSG00000117411
1	44477466	44479938	44482997	-3059	0	ENSG00000196517
1	44569815	44574159	44584521	10362	0	ENSG00000171872
1	44687205	44687844	44679162	-8043	0	ENSG00000178028
1	44811641	44811843	44820880	-9037	0	ENSG00000117419
1	44811641	44811843	44870865	59022	0	ENSG00000187147
1	45126933	45127228	45140227	-12999	0	ENSG00000126106
1	45201938	45203838	45205491	1653	0	ENSG00000142945
1	45239211	45239621	45241108	1487	0	ENSG00000142937
1	45239211	45239621	45253377	-13756	0	ENSG00000142959
1	45278606	45284765	45265896	-12710	0	ENSG00000173846
1	45278606	45284765	45272957	5649	0	ENSG00000188396
1	45307848	45309947	45308735	-887	0	ENSG00000117425
1	45473296	45474082	45452282	21014	0	ENSG00000070785
1	45473296	45474082	45477001	-2919	0	ENSG00000126107
1	45473296	45474082	45477818	3736	0	ENSG00000126088
1	45703188	45705659	45672228	30960	0	ENSG00000162415
1	45770187	45773380	45792544	19164	0	ENSG00000186603
1	45819032	45819456	45806060	12972	0	ENSG00000132781
1	45819032	45819456	45805341	-13691	0	ENSG00000132773
1	46023257	46023383	45956838	66419	0	ENSG00000070759
1	46023257	46023383	45965724	-57533	0	ENSG00000132763
1	46023257	46023383	45987609	35648	0	ENSG00000117450
1	46023257	46023383	46016214	-7043	0	ENSG00000117448
1	46037414	46040492	46049731	9239	0	ENSG00000132780
1	46157796	46158574	46152302	5494	0	ENSG00000159592
1	46157796	46158574	46152885	-4911	0	ENSG00000159596
1	46219667	46221319	46216321	3346	0	ENSG00000197429
1	46262318	46262611	46269284	6673	0	ENSG00000086015
1	46612890	46615249	46598314	14576	0	ENSG00000117461
1	46653935	46653996	46640758	-13177	0	ENSG00000117472
1	46677983	46684339	46685977	-1638	0	ENSG00000085998
1	46677983	46683437	46669005	-8978	0	ENSG00000171357
1	46730186	46730501	46713403	-16783	0	ENSG00000085999
1	46773183	46774472	46769280	3903	0	ENSG00000132128
1	46773183	46774472	46769302	-3881	0	ENSG00000173660
1	46813900	46820083	46805848	-8052	0	ENSG00000117481
1	46869729	46870965	46859936	-9793	0	ENSG00000117480
1	46987136	46988896	46972668	-14468	0	ENSG00000197587
1	47010719	47013847	47016887	-3040	0	ENSG00000162456
1	47100193	47100278	47069886	30307	0	ENSG00000079277
1	47100193	47100278	47080805	19388	0	ENSG00000142961
1	47153749	47155552	47134126	19623	0	ENSG00000123472
1	47153749	47155552	47137499	-16250	0	ENSG00000186118
1	47188708	47193357	47184736	3972	0	ENSG00000159658
1	47261046	47263834	47264717	883	0	ENSG00000142973
1	47401406	47405272	47407137	-1865	0	ENSG00000187048
1	47501726	47509374	47489239	-12487	0	ENSG00000186377
1	47528068	47529311	47533159	3848	0	ENSG00000186160
1	47604990	47608854	47603126	-1864	0	ENSG00000162365
1	47654097	47655385	47655727	-342	0	ENSG00000162366
1	47688284	47695948	47695443	505	0	ENSG00000162367
1	47791863	47792298	47779812	12051	0	ENSG00000123473
1	47791863	47792298	47799468	7170	0	ENSG00000162368
1	47866119	47867786	47881743	13957	0	ENSG00000186790
1	47866119	47867786	47901688	33902	0	ENSG00000186564
1	48468233	48469978	48462567	5666	0	ENSG00000204018
1	48691361	48691403	48688358	-3003	0	ENSG00000117834
1	48933773	48937489	48937845	-356	0	ENSG00000132122
1	50471203	50476251	50489585	-13334	0	ENSG00000186094
1	49235538	49242178	49242590	-412	0	ENSG00000162373
1	50531751	50534084	50571963	37879	0	ENSG00000162374
1	50845257	50846808	50889172	-42364	0	ENSG00000142700
1	51414701	51417903	51425935	-8032	0	ENSG00000185104
1	51414701	51417903	51426416	8513	0	ENSG00000123080
1	51564278	51564431	51567905	3474	0	ENSG00000204006
1	51709469	51710180	51701942	-7527	0	ENSG00000123091
1	51796836	51805900	51810788	-4888	0	ENSG00000085831
1	51981090	51983833	51985000	-1167	0	ENSG00000085832
1	52121988	52122455	52082763	-39225	0	ENSG00000117859
1	52346221	52346380	52344477	1744	0	ENSG00000078618
1	52438542	52441011	52456436	-15425	0	ENSG00000169213
1	52503548	52504406	52521843	-17437	0	ENSG00000117862
1	52503548	52504406	52499488	4060	0	ENSG00000198841
1	52600227	52606727	52608045	1318	0	ENSG00000157077
1	52834788	52837445	52831865	2923	0	ENSG00000154222
1	52834788	52837445	52870131	-32686	0	ENSG00000085840
1	52834788	52837445	52870235	32790	0	ENSG00000134748
1	52974681	52977874	53018654	-40780	0	ENSG00000134744
1	53102297	53102508	53068043	-34254	0	ENSG00000116157
1	53102297	53102508	53099015	-3282	0	ENSG00000182183
1	53371221	53372221	53387439	-15218	0	ENSG00000121310
1	53371221	53372221	53392900	20679	0	ENSG00000116171
1	53524946	53527007	53527884	877	0	ENSG00000174348
1	53579506	53581059	53608249	-27190	0	ENSG00000162383
1	53667064	53669077	53662100	-4964	0	ENSG00000157184
1	53694700	53696881	53686289	8411	0	ENSG00000162384
1	53694700	53696881	53704282	-7401	0	ENSG00000162385
1	53813035	53813712	53793686	19349	0	ENSG00000157193
1	53919302	53922453	53925071	2618	0	ENSG00000143006
1	54190983	54191111	54199877	-8766	0	ENSG00000174332
1	54311217	54311932	54304533	6684	0	ENSG00000058804
1	54356006	54356345	54355453	553	0	ENSG00000058799
1	54356006	54356345	54359859	3514	0	ENSG00000211452
1	54389201	54390497	54411602	-21105	0	ENSG00000081870
1	54476588	54477077	54483803	-6726	0	ENSG00000203985
1	54519134	54521714	54519111	23	0	ENSG00000116209
1	54519134	54521714	54519273	139	0	ENSG00000116205
1	54620986	54622147	54619443	1543	0	ENSG00000157211
1	54682998	54683217	54662167	20831	0	ENSG00000215883
1	54682998	54683217	54665839	-17159	0	ENSG00000116221
1	54918078	54918557	54872092	45986	0	ENSG00000157216
1	54698000	54698389	54703709	5320	0	ENSG00000198711
1	55008256	55008421	55013900	5479	0	ENSG00000162390
1	55079767	55085512	55089229	-3717	0	ENSG00000162391
1	55110977	55111765	55107465	-3512	0	ENSG00000184313
1	55110977	55111765	55107472	-3505	0	ENSG00000271723
1	55251851	55253577	55230187	21664	0	ENSG00000162396
1	55314510	55317234	55352891	-35657	0	ENSG00000116133
1	55444196	55445421	55446464	1043	0	ENSG00000143001
1	55466776	55468434	55464605	-2171	0	ENSG00000162399
1	55520902	55523918	55505220	-15682	0	ENSG00000169174
1	55715808	55716105	55680786	35022	0	ENSG00000162402
1	57042952	57043653	57045241	-1588	0	ENSG00000162407
1	57107776	57108737	57110994	2257	0	ENSG00000162409
1	57314059	57314572	57320478	5906	0	ENSG00000157131
1	57433745	57433925	57431688	2057	0	ENSG00000021852
1	57875458	57876194	57889729	-13535	0	ENSG00000173406
1	59016395	59016605	59012472	3923	0	ENSG00000162600
1	59057433	59058386	59043166	14267	0	ENSG00000184292
1	59211568	59212063	59165764	45804	0	ENSG00000162601
1	59244782	59247785	59249785	-2000	0	ENSG00000177606
1	59758438	59758516	59762652	4136	0	ENSG00000172456
1	60229033	60232348	60280532	48184	0	ENSG00000134709
1	60394322	60394392	60392462	1860	0	ENSG00000134716
1	60543136	60544549	60539442	3694	0	ENSG00000162598
1	61562120	61562265	61547533	-14587	0	ENSG00000162599
1	62181297	62182730	62191095	-8365	0	ENSG00000162604
1	62181297	62182730	62208148	25418	0	ENSG00000132849
1	62758561	62760805	62785085	-24280	0	ENSG00000132854
1	62865494	62866222	62902325	36103	0	ENSG00000162607
1	63150248	63153219	63153953	-734	0	ENSG00000116641
1	63045883	63048314	63063157	14843	0	ENSG00000132855
1	63201687	63205040	63249805	44765	0	ENSG00000125703
1	63775115	63776073	63788729	12656	0	ENSG00000187140
1	63830991	63831815	63833260	1445	0	ENSG00000088035
1	64013506	64013676	63988865	24641	0	ENSG00000142856
1	64013506	64013676	63989060	-24446	0	ENSG00000203965
1	64067391	64069991	64088763	18772	0	ENSG00000079739
1	64251577	64252900	64239713	-11864	0	ENSG00000185483
1	64666257	64669476	64669489	13	0	ENSG00000177414
1	64942094	64942584	64936474	-5620	0	ENSG00000158966
1	65252127	65253522	65210777	-41350	0	ENSG00000162437
1	65422761	65424013	65432187	-8174	0	ENSG00000162434
1	65607918	65608764	65613512	4748	0	ENSG00000162433
1	65776298	65778523	65775227	-1071	0	ENSG00000116675
1	65961214	65961450	65886269	-74945	0	ENSG00000213625
1	65961214	65961450	65886334	-74880	0	ENSG00000116678
1	66208747	66209851	66258196	48345	0	ENSG00000184588
1	67005273	67013310	66999964	-5309	0	ENSG00000118473
1	67240775	67243735	67266939	-23204	0	ENSG00000172410
1	67418964	67420305	67390641	-28323	0	ENSG00000198160
1	67518876	67523521	67519782	-906	0	ENSG00000116704
1	67625862	67626405	67632082	5677	0	ENSG00000162594
1	67780588	67782834	67773046	-7542	0	ENSG00000081985
1	67905353	67906238	67896069	9284	0	ENSG00000142864
1	68152460	68152516	68150743	-1717	0	ENSG00000116717
1	68312424	68317158	68299150	13274	0	ENSG00000172380
1	68523128	68524209	68517314	5814	0	ENSG00000162595
1	68686850	68687476	68698228	-10752	0	ENSG00000116729
1	68787756	68788505	68915642	-127137	0	ENSG00000116745
1	69056789	69058783	68962797	93992	0	ENSG00000024526
1	70245692	70247273	70225857	-19835	0	ENSG00000033122
1	70680397	70683098	70671406	-8991	0	ENSG00000116754
1	70839930	70841652	70820405	19525	0	ENSG00000118454
1	70839930	70841652	70820518	-19412	0	ENSG00000197568
1	70871667	70875024	70876954	1930	0	ENSG00000116761
1	71495368	71502187	71513471	-11284	0	ENSG00000050628
1	71551046	71553560	71546980	4066	0	ENSG00000132485
1	72788550	72793332	72748417	40133	0	ENSG00000172260
1	74709512	74711843	74663925	-45587	0	ENSG00000254685
1	74709512	74711843	74663946	-45566	0	ENSG00000116783
1	74997965	75000836	74978298	19667	0	ENSG00000162621
1	75194888	75194900	75199092	-4192	0	ENSG00000116791
1	75194888	75194900	75198839	3939	0	ENSG00000162623
1	75626178	75629037	75594118	-32060	0	ENSG00000162624
1	76106061	76112576	76076769	29292	0	ENSG00000137968
1	76208132	76208804	76190464	-17668	0	ENSG00000117054
1	76236112	76237790	76251885	14095	0	ENSG00000137955
1	76269480	76270818	76262566	-6914	0	ENSG00000057468
1	76394683	76394773	76398116	-3343	0	ENSG00000154007
1	76554548	76555126	76540403	-14145	0	ENSG00000184005
1	77357719	77360163	77333125	-24594	0	ENSG00000117069
1	77686700	77686975	77685111	1589	0	ENSG00000142892
1	77765902	77766414	77747735	-18167	0	ENSG00000154027
1	78159163	78160047	78148343	10820	0	ENSG00000036549
1	78196318	78197697	78225537	-27840	0	ENSG00000077254
1	78283135	78285568	78245308	-37827	0	ENSG00000180488
1	78363565	78364290	78354312	-9253	0	ENSG00000162614
1	78457037	78458408	78444770	12267	0	ENSG00000162613
1	78475137	78476186	78470537	-4600	0	ENSG00000162616
1	78514955	78518438	78511585	-3370	0	ENSG00000137960
1	78928911	78931963	78956756	24793	0	ENSG00000122420
1	79060700	79061103	79086087	24984	0	ENSG00000137959
1	79126257	79131968	79115515	-10742	0	ENSG00000137965
1	79441847	79443746	79472403	-28657	0	ENSG00000162618
1	82218930	82229261	82266081	36820	0	ENSG00000117114
1	84449092	84449527	84464815	-15288	0	ENSG00000137941
1	84589740	84592330	84609953	17623	0	ENSG00000142875
1	84870893	84871223	84864214	-6679	0	ENSG00000137976
1	84929866	84930682	84944949	14267	0	ENSG00000117133
1	84999415	85001709	84972248	27167	0	ENSG00000174021
1	85041887	85044716	85040147	1740	0	ENSG00000117151
1	85123712	85123806	85156228	-32422	0	ENSG00000117155
1	85346726	85347366	85331842	14884	0	ENSG00000171517
1	85469538	85469550	85462623	6915	0	ENSG00000153898
1	85494350	85495493	85514129	-18636	0	ENSG00000055732
1	85655803	85657054	85666729	-9675	0	ENSG00000097096
1	85720636	85721141	85742773	-21632	0	ENSG00000142867
1	85925341	85929815	85930823	-1008	0	ENSG00000153904
1	86037862	86039126	86046443	7317	0	ENSG00000142871
1	86206105	86210162	86174101	32004	0	ENSG00000117174
1	86635481	86639961	86622446	13035	0	ENSG00000171502
1	86868136	86870324	86861945	6191	0	ENSG00000122417
1	86895640	86896890	86889768	-5872	0	ENSG00000137975
1	86895640	86896890	86934050	37160	0	ENSG00000016490
1	87006141	87010373	87012760	2387	0	ENSG00000016602
1	87168824	87169550	87170577	1027	0	ENSG00000097033
1	87366165	87372496	87380356	7860	0	ENSG00000153936
1	87428099	87430229	87458691	28462	0	ENSG00000267561
1	87799714	87804439	87794150	-5564	0	ENSG00000143013
1	89140894	89144352	89149904	5552	0	ENSG00000065243
1	89349017	89352124	89357301	-5177	0	ENSG00000137947
1	89454158	89457068	89458604	-1536	0	ENSG00000137944
1	89454158	89457068	89458643	-1575	0	ENSG00000213516
1	89454158	89457068	89488565	-31497	0	ENSG00000117226
1	89454158	89457068	89531043	-73975	0	ENSG00000117228
1	89702189	89702286	89591797	110392	0	ENSG00000162645
1	89702189	89702286	89641723	60466	0	ENSG00000213512
1	89702189	89702286	89664615	37574	0	ENSG00000162654
1	89734130	89734518	89738544	-4026	0	ENSG00000154451
1	89810619	89810912	89829616	18704	0	ENSG00000183347
1	89960900	89961625	89990461	28836	0	ENSG00000197147
1	90082009	90085802	90098630	12828	0	ENSG00000171488
1	90300985	90301927	90286590	-14395	0	ENSG00000171492
1	90464176	90465015	90460673	-3503	0	ENSG00000162664
1	91171209	91179616	91182794	-3178	0	ENSG00000143032
1	91514916	91515707	91487030	27886	0	ENSG00000122482
1	91873583	91877729	91870426	3157	0	ENSG00000162669
1	91951922	91954414	91966664	12250	0	ENSG00000097046
1	92337631	92338347	92351787	-13440	0	ENSG00000069702
1	92392299	92395207	92414927	19720	0	ENSG00000137948
1	92477258	92478062	92495538	17476	0	ENSG00000172031
1	92547852	92549497	92545892	-1960	0	ENSG00000189195
1	92764700	92769383	92764533	167	0	ENSG00000174842
1	92764700	92769383	92764521	-179	0	ENSG00000122484
1	92941804	92947105	92949511	-2406	0	ENSG00000162676
1	93313323	93313998	93257961	55362	0	ENSG00000067208
1	93313323	93313998	93297581	-15742	0	ENSG00000122406
1	93411243	93413322	93427057	-13735	0	ENSG00000154511
1	93547868	93547961	93544794	-3074	0	ENSG00000143033
1	93657365	93663713	93646285	11080	0	ENSG00000117500
1	93804900	93808444	93811444	3000	0	ENSG00000117505
1	93955528	93955556	93913687	-41841	0	ENSG00000137942
1	94310015	94316242	94312706	-2691	0	ENSG00000137936
1	94310015	94316242	94344762	-28520	0	ENSG00000067334
1	94402179	94402383	94374966	27213	0	ENSG00000023909
1	94592634	94597143	94586688	5946	0	ENSG00000198691
1	94667987	94668227	94703121	-34894	0	ENSG00000137962
1	94854117	94855643	94884010	28367	0	ENSG00000117528
1	94994466	94998471	95007356	-8885	0	ENSG00000117525
1	95315067	95317321	95285905	-29162	0	ENSG00000143036
1	95367971	95369143	95392834	-23691	0	ENSG00000117519
1	95539660	95541611	95538501	1159	0	ENSG00000172339
1	95586015	95590079	95582893	-3122	0	ENSG00000152078
1	95586015	95590079	95583478	-2537	0	ENSG00000271092
1	95707026	95710443	95699710	-7316	0	ENSG00000122481
1	97226033	97229042	97187377	-38656	0	ENSG00000117569
1	98421717	98425429	98386579	35138	0	ENSG00000188641
1	99131086	99131098	99127278	-3808	0	ENSG00000162627
1	99410023	99411461	99470449	-58988	0	ENSG00000117598
1	99747909	99748359	99729508	-18401	0	ENSG00000117600
1	100134336	100143099	100111498	-22838	0	ENSG00000099260
1	100233902	100238579	100231349	2553	0	ENSG00000156869
1	100323262	100324501	100316044	-7218	0	ENSG00000162688
1	100437919	100440499	100435344	-2575	0	ENSG00000117620
1	100491380	100496273	100503652	7379	0	ENSG00000156875
1	100649401	100649413	100598511	50890	0	ENSG00000156876
1	100649401	100649413	100598718	-50683	0	ENSG00000122435
1	100718983	100720264	100715390	3593	0	ENSG00000137992
1	100720254	100720591	100731804	11213	0	ENSG00000137996
1	100816508	100820010	100818046	1538	0	ENSG00000079335
1	100948265	100949449	101003692	54243	0	ENSG00000181656
1	101195726	101195836	101185315	-10411	0	ENSG00000162692
1	101360686	101361398	101361554	-156	0	ENSG00000162694
1	101360686	101361398	101361631	233	0	ENSG00000162695
1	101477781	101479555	101491328	-11773	0	ENSG00000117543
1	101689835	101690804	101702443	11639	0	ENSG00000170989
1	102473582	102474318	102462586	10996	0	ENSG00000118733
1	103549901	103550246	103574047	-23801	0	ENSG00000060718
1	104162893	104164452	104068320	-94573	0	ENSG00000185946
1	104162893	104164452	104097321	-65572	0	ENSG00000240038
1	104162893	104164452	104159998	-2895	0	ENSG00000243480
1	104162893	104164452	104198376	33924	0	ENSG00000237763
1	104257097	104258577	104238912	18185	0	ENSG00000174876
1	104257097	104258577	104293027	34450	0	ENSG00000187733
1	107534949	107541273	107599300	58027	0	ENSG00000198890
1	107754885	107759853	107683441	-71444	0	ENSG00000162631
1	108569509	108569521	108507766	61743	0	ENSG00000134215
1	108769730	108772389	108742980	26750	0	ENSG00000085491
1	108769730	108772803	108786689	-13886	0	ENSG00000196427
1	108856993	108858563	108918420	59857	0	ENSG00000186086
1	109217812	109223654	109204148	13664	0	ENSG00000162639
1	109217812	109223654	109234944	11290	0	ENSG00000134186
1	109260314	109260654	109255278	-5036	0	ENSG00000143107
1	109279620	109280009	109289309	9300	0	ENSG00000116266
1	109347149	109354750	109399716	-44966	0	ENSG00000162641
1	109347149	109354750	109417971	63221	0	ENSG00000121957
1	109514742	109519607	109506111	8631	0	ENSG00000121940
1	109589474	109591495	109584608	4866	0	ENSG00000085433
1	109638568	109642050	109618624	19944	0	ENSG00000197780
1	109638568	109642050	109633356	-5212	0	ENSG00000215717
1	109647623	109649604	109656622	7018	0	ENSG00000116299
1	109751800	109752915	109756539	3624	0	ENSG00000031698
1	109775696	109776615	109792640	16025	0	ENSG00000143126
1	109832262	109833272	109825790	6472	0	ENSG00000134222
1	109848688	109849350	109849663	-313	0	ENSG00000221986
1	109922438	109922450	109940573	-18123	0	ENSG00000134243
1	109985051	109988018	109968973	16078	0	ENSG00000143106
1	110016411	110019610	110009249	-7162	0	ENSG00000143028
1	110016411	110019610	110036735	17125	0	ENSG00000174151
1	110054389	110056291	110052304	2085	0	ENSG00000181754
1	110091890	110093893	110082493	-9397	0	ENSG00000156097
1	110091890	110093893	110091232	-658	0	ENSG00000065135
1	110170720	110171868	110155679	15041	0	ENSG00000134183
1	110170720	110171868	110163275	-7445	0	ENSG00000116337
1	110221486	110224681	110198702	-22784	0	ENSG00000168765
1	110221486	110224681	110210687	-10799	0	ENSG00000213366
1	110226457	110229243	110230441	1198	0	ENSG00000134184
1	110239930	110244916	110254876	9960	0	ENSG00000134201
1	110287182	110291402	110284384	2798	0	ENSG00000134202
1	110316142	110317274	110306649	9493	0	ENSG00000198758
1	110459113	110460204	110453254	-5859	0	ENSG00000184371
1	110501577	110503024	110527307	24283	0	ENSG00000168710
1	110565724	110565959	110577237	11278	0	ENSG00000143093
1	110618440	110621188	110613322	5118	0	ENSG00000156150
1	110641202	110641476	110655061	13585	0	ENSG00000186150
1	110703369	110703584	110693107	-10262	0	ENSG00000197106
1	110750349	110751254	110754094	2840	0	ENSG00000116396
1	110865464	110869400	110881127	11727	0	ENSG00000162775
1	110934878	110936120	110933704	1174	0	ENSG00000168679
1	110946393	110946640	110950564	-3924	0	ENSG00000134248
1	110988759	110990378	110993821	3443	0	ENSG00000143125
1	111022606	111023605	111061797	-38192	0	ENSG00000143105
1	111159364	111163780	111150051	9313	0	ENSG00000177301
1	111226654	111227537	111217655	8999	0	ENSG00000177272
1	111446978	111447303	111415775	-31203	0	ENSG00000143119
1	111529662	111530092	111506701	22961	0	ENSG00000121931
1	111680180	111680445	111682662	-2217	0	ENSG00000156171
1	111680180	111680445	111682248	1803	0	ENSG00000134255
1	111741757	111743018	111743311	-293	0	ENSG00000162777
1	111741757	111743018	111743392	374	0	ENSG00000064886
1	111820820	111821752	111833537	11785	0	ENSG00000134216
1	111907569	111909480	111888909	-18660	0	ENSG00000173947
1	111990127	111994874	111970399	19728	0	ENSG00000085465
1	111990127	111994874	111991998	-1871	0	ENSG00000116455
1	111990127	111994874	111991557	1430	0	ENSG00000116459
1	111990127	111994874	112016413	21539	0	ENSG00000143110
1	112059714	112059730	112046110	13604	0	ENSG00000121933
1	112151417	112155140	112162404	7264	0	ENSG00000116473
1	112303536	112306950	112297926	-5610	0	ENSG00000064703
1	112511331	112512762	112531777	-19015	0	ENSG00000171385
1	112940926	112943575	112938802	-2124	0	ENSG00000143079
1	113058787	113060035	113051399	-7388	0	ENSG00000134245
1	113166699	113166723	113162040	4659	0	ENSG00000007341
1	113166699	113166723	113161794	-4905	0	ENSG00000116489
1	113215141	113215697	113217042	1345	0	ENSG00000155363
1	113234935	113246556	113249749	-3193	0	ENSG00000155366
1	113234935	113246556	113253977	-7421	0	ENSG00000271810
1	113234935	113246556	113258099	-11543	0	ENSG00000155367
1	113234935	113246556	113263040	16484	0	ENSG00000184599
1	113444332	113444529	113498685	-54156	0	ENSG00000155380
1	113611039	113614314	113615830	1516	0	ENSG00000198799
1	113934286	113943476	113933580	-706	0	ENSG00000081026
1	114316878	114317286	114302098	14780	0	ENSG00000116793
1	114348211	114348435	114355098	-6663	0	ENSG00000081019
1	114374725	114375139	114414381	-39242	0	ENSG00000134242
1	114480580	114482563	114430169	50411	0	ENSG00000188761
1	114480580	114482563	114447620	32960	0	ENSG00000134262
1	114480580	114482563	114447762	-32818	0	ENSG00000118655
1	114480580	114482563	114472331	-8249	0	ENSG00000163349
1	114505057	114507994	114522064	14070	0	ENSG00000116774
1	114692401	114693941	114696472	-2531	0	ENSG00000134207
1	115042396	115042414	115053781	-11367	0	ENSG00000197323
1	115115314	115118554	115124260	-5706	0	ENSG00000116752
1	115200443	115201533	115212656	-11123	0	ENSG00000175984
1	115251301	115252400	115238207	13094	0	ENSG00000116748
1	115251301	115252400	115259515	-7115	0	ENSG00000213281
1	115251301	115252400	115292811	-40411	0	ENSG00000009307
1	115333980	115334824	115323306	10674	0	ENSG00000052723
1	115345895	115345983	115397423	51440	0	ENSG00000198765
1	115589613	115594379	115572414	-17199	0	ENSG00000134200
1	115665587	115666811	115632085	33502	0	ENSG00000134198
1	115884128	115887942	115880857	3271	0	ENSG00000134259
1	116171458	116172571	116184573	12002	0	ENSG00000173218
1	116309437	116312546	116311402	1144	0	ENSG00000118729
1	116382038	116383355	116386538	-3183	0	ENSG00000177551
1	116516816	116519907	116519118	-789	0	ENSG00000163393
1	116917909	116918598	116916488	-1421	0	ENSG00000163399
1	117141328	117145422	117113661	27667	0	ENSG00000116815
1	117219114	117221438	117210314	8800	0	ENSG00000143061
1	117304055	117304094	117297006	-7049	0	ENSG00000116824
1	117465762	117465807	117452678	-13084	0	ENSG00000134247
1	117540250	117541528	117544381	2853	0	ENSG00000134256
1	117632288	117632850	117602924	-29364	0	ENSG00000116830
1	117669859	117670446	117664350	5509	0	ENSG00000134253
1	117743580	117743995	117753556	-9561	0	ENSG00000134258
1	117903920	117904497	117910070	5573	0	ENSG00000198162
1	118459633	118460497	118472253	-11756	0	ENSG00000196505
1	118459633	118460497	118472390	11893	0	ENSG00000065183
1	118728044	118731036	118727846	198	0	ENSG00000155761
1	119523486	119528945	119532179	-3234	0	ENSG00000092607
1	119708736	119709675	119683294	25442	0	ENSG00000116874
1	119901469	119901536	119911460	9924	0	ENSG00000116882
1	119924095	119925501	119957553	32052	0	ENSG00000203859
1	120047621	120048566	120049825	1259	0	ENSG00000203857
1	120188521	120189474	120190396	-922	0	ENSG00000143067
1	120246040	120246914	120254509	7595	0	ENSG00000092621
1	120300791	120300928	120311517	-10589	0	ENSG00000134240
1	120338358	120339126	120354203	-15077	0	ENSG00000134193
1	120448580	120450040	120439118	9462	0	ENSG00000134249
1	120594921	120596847	120612240	-15393	0	ENSG00000134250
1	120933421	120936084	120935937	147	0	ENSG00000198019
1	143758831	143760993	143767881	-6888	0	ENSG00000236334
1	144010839	144013680	144146811	133131	0	ENSG00000162825
1	144362600	144364571	144364246	325	0	ENSG00000255854
1	144849617	144849985	144811747	-37870	0	ENSG00000168614
1	144917569	144917841	144995022	-77181	0	ENSG00000178104
1	145224589	145226515	145209144	-15445	0	ENSG00000255168
1	145224590	145226515	145224598	8	0	ENSG00000213240
1	145407983	145412050	145413277	1227	0	ENSG00000168509
1	145431284	145432958	145438468	5510	0	ENSG00000117289
1	145472398	145472834	145470387	2011	0	ENSG00000121851
1	145472398	145472834	145470507	-1891	0	ENSG00000181039
1	145472398	145472834	145477084	4250	0	ENSG00000152022
1	145496381	145497886	145507597	9711	0	ENSG00000131795
1	145520395	145520809	145516251	-4144	0	ENSG00000131779
1	145520395	145520809	145524890	4081	0	ENSG00000143127
1	145540619	145551031	145575988	24957	0	ENSG00000131788
1	145540619	145551031	145589439	-38408	0	ENSG00000186364
1	145632984	145633619	145610884	22100	0	ENSG00000186141
1	145632984	145633619	145611035	-21949	0	ENSG00000121848
1	145707834	145708073	145706861	973	0	ENSG00000117281
1	145740678	145741868	145743262	1394	0	ENSG00000174827
1	145809767	145814437	145827073	-12636	0	ENSG00000117262
1	145930100	145931857	145883867	-46233	0	ENSG00000196644
1	146099868	146099880	146082633	17235	0	ENSG00000152042
1	146365713	146365725	146374055	8330	0	ENSG00000186275
1	146648616	146649250	146644123	4493	0	ENSG00000131791
1	146704206	146705793	146697230	6976	0	ENSG00000131781
1	146704206	146705793	146714333	8540	0	ENSG00000131778
1	146978748	146979419	147013181	33762	0	ENSG00000116128
1	147118517	147124980	147142618	-17638	0	ENSG00000162836
1	147247404	147249582	147245484	1920	0	ENSG00000143140
1	147413122	147417787	147374945	-38177	0	ENSG00000121634
1	147413122	147417787	147400505	-12617	0	ENSG00000188092
1	147568523	147568891	147599549	-30658	0	ENSG00000203836
1	147950347	147955729	147955419	310	0	ENSG00000255963
1	147979690	147998087	148025848	-27761	0	ENSG00000122497
1	148200890	148202871	148202536	335	0	ENSG00000256374
1	148226330	148245395	148347051	-101656	0	ENSG00000203832
1	148587972	148601136	148560842	-27130	0	ENSG00000243452
1	148750016	148763165	148739442	-10574	0	ENSG00000203827
1	149552678	149554649	149553002	324	0	ENSG00000198161
1	149761176	149762659	149783928	-21269	0	ENSG00000203814
1	149754110	149756776	149754245	135	0	ENSG00000150337
1	149807734	149809207	149785236	22498	0	ENSG00000183598
1	149807734	149809207	149804231	-3503	0	ENSG00000183941
1	149807734	149814619	149812765	1854	0	ENSG00000203811
1	149807734	149814619	149814478	141	0	ENSG00000183558
1	149822327	149829212	149822642	315	0	ENSG00000203812
1	149822327	149829212	149824180	1853	0	ENSG00000203852
1	149822327	149829212	149832714	-3502	0	ENSG00000182217
1	149849052	149849173	149858232	-9059	0	ENSG00000184678
1	149849052	149849173	149858524	9351	0	ENSG00000184260
1	149849052	149849173	149859466	-10293	0	ENSG00000184270
1	149849052	149849173	149859439	10266	0	ENSG00000178096
1	149876090	149877564	149889434	-11870	0	ENSG00000159164
1	149908029	149915587	149900236	7793	0	ENSG00000143368
1	149908029	149915587	149908791	-762	0	ENSG00000014914
1	149976841	149978733	149982625	-3892	0	ENSG00000163113
1	150040008	150041385	150039368	-640	0	ENSG00000136631
1	150119488	150120354	150122169	1815	0	ENSG00000023902
1	150294517	150297891	150208504	86013	0	ENSG00000143401
1	150294517	150297891	150229553	-64964	0	ENSG00000118298
1	150294517	150297891	150241399	53118	0	ENSG00000117362
1	150294517	150297891	150240599	-53918	0	ENSG00000118292
1	150294517	150297891	150266339	-28178	0	ENSG00000187145
1	150294517	150297891	150293924	-593	0	ENSG00000117360
1	150339032	150343174	150337186	-1846	0	ENSG00000163125
1	150441330	150444647	150459892	15245	0	ENSG00000143374
1	150495490	150496467	150480551	-14939	0	ENSG00000143369
1	150507662	150510605	150521897	11292	0	ENSG00000143382
1	150575371	150576395	150552066	23305	0	ENSG00000143384
1	150597992	150598215	150602052	-3837	0	ENSG00000143420
1	150663969	150666759	150669500	-2741	0	ENSG00000143457
1	150672863	150678065	150693352	-15287	0	ENSG00000143452
1	150750138	150753475	150738433	11705	0	ENSG00000163131
1	150783657	150785376	150780799	2858	0	ENSG00000143387
1	150819551	150822881	150849244	-26363	0	ENSG00000143437
1	150939221	150945143	150898814	-40407	0	ENSG00000143379
1	150939221	150945143	150947440	-2297	0	ENSG00000143418
1	150939221	150945143	150954492	9349	0	ENSG00000143412
1	150971849	150972228	150980851	-8623	0	ENSG00000143409
1	150971849	150972228	150980952	8724	0	ENSG00000143363
1	150971849	150972228	151009045	36817	0	ENSG00000163141
1	150971849	150972228	151020215	47987	0	ENSG00000143443
1	150971849	150972228	151042801	-70573	0	ENSG00000197622
1	150971849	150972228	151030233	58005	0	ENSG00000213190
1	150971849	150972228	151043079	70851	0	ENSG00000143458
1	151116806	151127763	151118933	-2127	0	ENSG00000143434
1	151116806	151127763	151129104	1341	0	ENSG00000163154
1	151130776	151131005	151138395	-7390	0	ENSG00000163155
1	151130776	151131005	151138517	7512	0	ENSG00000163156
1	151130776	151131005	151148492	-17487	0	ENSG00000163157
1	151130776	151131005	151162634	-31629	0	ENSG00000163159
1	151130776	151131005	151171050	40045	0	ENSG00000143398
1	151218905	151218959	151227178	8219	0	ENSG00000159352
1	151260387	151260512	151254787	-5600	0	ENSG00000143373
1	151322417	151323003	151300133	22284	0	ENSG00000143393
1	151322417	151323003	151319727	2690	0	ENSG00000143390
1	151343255	151345842	151345209	633	0	ENSG00000143416
1	151366540	151367325	151372009	4684	0	ENSG00000159377
1	151389397	151391567	151431941	-40374	0	ENSG00000143442
1	151484565	151484731	151483872	-693	0	ENSG00000143375
1	151514022	151520820	151512780	-1242	0	ENSG00000143367
1	151571382	151572188	151584557	12369	0	ENSG00000143376
1	151684007	151686520	151689290	-2770	0	ENSG00000159409
1	151742442	151744612	151736040	6402	0	ENSG00000143436
1	151742442	151744612	151735444	-6998	0	ENSG00000143450
1	151757835	151760956	151763892	-2936	0	ENSG00000182134
1	151783360	151783954	151778630	4730	0	ENSG00000213171
1	151789329	151789879	151804348	-14469	0	ENSG00000143365
1	151852681	151853465	151826173	26508	0	ENSG00000196407
1	151889462	151891027	151882284	7178	0	ENSG00000159445
1	151947652	151948999	151966866	-17867	0	ENSG00000197747
1	151998498	151999994	152009511	-9517	0	ENSG00000163191
1	152031388	152036440	152061540	-25100	0	ENSG00000182898
1	152116402	152118022	152086556	29846	0	ENSG00000159450
1	152116402	152118022	152131704	-13682	0	ENSG00000215853
1	152202749	152202941	152196669	6080	0	ENSG00000197915
1	152286533	152287054	152297679	-10625	0	ENSG00000143631
1	152331582	152334357	152332482	-900	0	ENSG00000143520
1	152382338	152389116	152386739	2377	0	ENSG00000143536
1	152484149	152485568	152483319	-830	0	ENSG00000186207
1	152541945	152543299	152539248	2697	0	ENSG00000185966
1	152554936	152555259	152552980	1956	0	ENSG00000163202
1	152554936	152555259	152573137	17878	0	ENSG00000244057
1	152617072	152618380	152586286	-30786	0	ENSG00000187238
1	152617072	152618380	152595579	21493	0	ENSG00000185962
1	152627561	152628928	152635871	6943	0	ENSG00000187223
1	152627561	152628928	152647770	18842	0	ENSG00000187180
1	152670725	152671506	152658598	-12127	0	ENSG00000159455
1	152670725	152671506	152670839	114	0	ENSG00000187173
1	152670725	152671506	152680635	9129	0	ENSG00000187170
1	152710132	152712861	152691997	-18135	0	ENSG00000198854
1	152730438	152732457	152730505	67	0	ENSG00000203786
1	152748766	152749361	152748847	81	0	ENSG00000240386
1	152756437	152759904	152758752	-1152	0	ENSG00000186226
1	152766880	152769579	152769226	-353	0	ENSG00000172155
1	152778020	152780420	152779107	-1087	0	ENSG00000197084
1	152780410	152785051	152784446	-605	0	ENSG00000196734
1	152799217	152800077	152799948	-129	0	ENSG00000186844
1	152799217	152800077	152815343	15266	0	ENSG00000235942
1	152859403	152859750	152850792	-8611	0	ENSG00000163206
1	152861397	152863338	152881020	17682	0	ENSG00000163207
1	152929628	152930588	152943141	12553	0	ENSG00000184148
1	152929628	152930588	152956556	25968	0	ENSG00000169474
1	152929628	152930588	152974222	43634	0	ENSG00000163209
1	152929628	152930588	153003677	73089	0	ENSG00000169469
1	153088521	153091051	153014407	74114	0	ENSG00000163216
1	153088521	153091051	153030013	58508	0	ENSG00000241794
1	153088521	153091051	153044084	44437	0	ENSG00000196805
1	153088521	153091051	153078660	9861	0	ENSG00000203785
1	153088521	153091051	153085991	2530	0	ENSG00000244094
1	153096279	153097814	153123345	-25531	0	ENSG00000159516
1	153227776	153228602	153232175	3573	0	ENSG00000203782
1	153283605	153284099	153283194	411	0	ENSG00000159527
1	153314849	153317648	153321022	-3374	0	ENSG00000163218
1	153314849	153317648	153330329	12681	0	ENSG00000163220
1	153361290	153363139	153348125	13165	0	ENSG00000163221
1	153361290	153363139	153363664	-525	0	ENSG00000143546
1	153378800	153383836	153388999	5163	0	ENSG00000184330
1	153403251	153405751	153412425	-6674	0	ENSG00000197364
1	153442542	153442832	153433177	9365	0	ENSG00000143556
1	153490994	153498804	153508720	-9916	0	ENSG00000197956
1	153490994	153498804	153514241	-15437	0	ENSG00000196420
1	153490994	153498804	153518361	-19557	0	ENSG00000196154
1	153539349	153540257	153521848	17501	0	ENSG00000188015
1	153539349	153540257	153538341	1008	0	ENSG00000196754
1	153577402	153579030	153581813	-2783	0	ENSG00000188643
1	153577402	153579030	153589462	-10432	0	ENSG00000189334
1	153606600	153612308	153606568	32	0	ENSG00000189171
1	153606600	153612308	153600872	-5728	0	ENSG00000160678
1	153606600	153612308	153606524	-76	0	ENSG00000160679
1	153647740	153649871	153631129	-16611	0	ENSG00000143553
1	153647740	153649871	153643524	4216	0	ENSG00000143621
1	153647740	153649871	153651112	1241	0	ENSG00000169418
1	153738804	153739289	153700542	-38262	0	ENSG00000143624
1	153742788	153747440	153747767	327	0	ENSG00000143554
1	153894704	153896609	153895451	-747	0	ENSG00000143614
1	153908994	153918776	153919172	-396	0	ENSG00000198837
1	153931098	153944257	153931101	-3	0	ENSG00000160741
1	153931098	153944257	153935951	-4853	0	ENSG00000143570
1	153931098	153944257	153940378	-3879	0	ENSG00000143578
1	153931098	153944257	153950164	-5907	0	ENSG00000143543
1	153931098	153944257	153958828	-14571	0	ENSG00000143545
1	153931098	153944257	153963234	18977	0	ENSG00000177954
1	154159717	154160572	154127592	32125	0	ENSG00000143552
1	154163283	154163780	154164687	-907	0	ENSG00000143549
1	154218285	154218813	154193082	25203	0	ENSG00000143612
1	154218285	154218813	154193324	-24961	0	ENSG00000143569
1	154259505	154260936	154244986	-14519	0	ENSG00000143575
1	154288752	154290076	154293591	3515	0	ENSG00000143595
1	154300613	154302677	154300275	-338	0	ENSG00000143515
1	154380782	154382661	154377668	-3114	0	ENSG00000160712
1	154476874	154476990	154475447	-1427	0	ENSG00000163239
1	154476874	154476990	154531109	-54119	0	ENSG00000160714
1	154476874	154476990	154540256	63266	0	ENSG00000160716
1	154657155	154660063	154580682	76473	0	ENSG00000160710
1	154844249	154845496	154842756	1493	0	ENSG00000143603
1	154896824	154907522	154909467	-1945	0	ENSG00000163344
1	154896824	154907522	154928580	-21058	0	ENSG00000163346
1	154957078	154957381	154934224	22854	0	ENSG00000163348
1	154957078	154957381	154943223	13855	0	ENSG00000160691
1	154957078	154957381	154947174	-9904	0	ENSG00000173207
1	154957078	154957381	154955848	-1230	0	ENSG00000160688
1	154957078	154957381	154966063	8682	0	ENSG00000163352
1	154978792	154981414	154975294	-3498	0	ENSG00000160685
1	155008981	155010768	155006236	2745	0	ENSG00000163354
1	155008981	155010768	155006299	-2682	0	ENSG00000163357
1	155024757	155026329	155023761	-996	0	ENSG00000143537
1	155031839	155032512	155036223	3711	0	ENSG00000251246
1	155031839	155032512	155036236	3724	0	ENSG00000243364
1	155046223	155051044	155051347	303	0	ENSG00000143590
1	155086269	155086733	155099935	13202	0	ENSG00000169242
1	155086269	155086733	155108325	21592	0	ENSG00000169241
1	155086269	155086733	155112883	-26150	0	ENSG00000179085
1	155141178	155141942	155145809	-3867	0	ENSG00000163463
1	155141178	155141942	155146442	4500	0	ENSG00000163462
1	155171283	155172214	155162706	8577	0	ENSG00000185499
1	155180289	155182162	155177688	2601	0	ENSG00000169231
1	155180289	155182162	155178489	-1800	0	ENSG00000173171
1	155219743	155223649	155214461	5282	0	ENSG00000177628
1	155219743	155223649	155225178	-1529	0	ENSG00000160767
1	155219743	155223649	155232050	-8401	0	ENSG00000116521
1	155243276	155245914	155243078	198	0	ENSG00000176444
1	155243276	155245914	155247373	1459	0	ENSG00000143630
1	155254680	155254770	155271225	-16455	0	ENSG00000143627
1	155254680	155254770	155278706	23936	0	ENSG00000160752
1	155320606	155321379	155290717	-29889	0	ENSG00000160753
1	155544114	155545737	155532323	11791	0	ENSG00000116539
1	155544114	155545737	155580015	34278	0	ENSG00000125459
1	155632689	155638087	155658260	-20173	0	ENSG00000163374
1	155632689	155638087	155658848	20761	0	ENSG00000132676
1	155840612	155842463	155829191	11421	0	ENSG00000116580
1	155840612	155842463	155829299	-11313	0	ENSG00000132718
1	155887626	155888153	155880706	6920	0	ENSG00000143622
1	155899530	155901323	155911479	10156	0	ENSG00000173080
1	155929283	155931106	155948318	-17212	0	ENSG00000116584
1	155966751	155969931	155990750	-20819	0	ENSG00000163479
1	156045530	156049045	156023585	21945	0	ENSG00000160803
1	156045530	156049045	156024542	-20988	0	ENSG00000116586
1	156045530	156049045	156030950	-14580	0	ENSG00000132698
1	156045530	156049045	156051789	-2744	0	ENSG00000254726
1	156083072	156085334	156084497	-837	0	ENSG00000160789
1	156115198	156116139	156123317	7178	0	ENSG00000196189
1	156142443	156144489	156163879	19390	0	ENSG00000160785
1	156142443	156144489	156182797	38308	0	ENSG00000160783
1	156230731	156231090	156211752	-18979	0	ENSG00000242252
1	156230731	156231090	156217843	12888	0	ENSG00000160781
1	156244701	156247985	156252616	-4631	0	ENSG00000198952
1	156244701	156247985	156254069	6084	0	ENSG00000163472
1	156268211	156269277	156265463	2748	0	ENSG00000198715
1	156268211	156269277	156269428	-151	0	ENSG00000189030
1	156295187	156297205	156308256	-11051	0	ENSG00000163468
1	156295187	156297205	156307104	9899	0	ENSG00000163467
1	156343587	156345219	156339002	-4585	0	ENSG00000132677
1	156378722	156379108	156399184	-20076	0	ENSG00000125462
1	156457978	156459153	156470620	-11467	0	ENSG00000116604
1	156531966	156533348	156542332	-8984	0	ENSG00000183856
1	156557352	156562731	156561553	-1178	0	ENSG00000163382
1	156567025	156572757	156571262	1495	0	ENSG00000160818
1	156567025	156572757	156589085	16328	0	ENSG00000132702
1	156618147	156619410	156611739	-6408	0	ENSG00000132692
1	156653230	156654843	156647189	6041	0	ENSG00000132688
1	156662038	156670008	156675393	-5385	0	ENSG00000143320
1	156662038	156670008	156698227	-28219	0	ENSG00000143319
1	156662038	156670008	156698266	28258	0	ENSG00000143303
1	156727540	156728293	156710880	16660	0	ENSG00000143314
1	156727540	156728293	156722240	5300	0	ENSG00000143321
1	156727540	156728293	156737291	8998	0	ENSG00000143294
1	156805745	156806005	156786640	19105	0	ENSG00000027869
1	156828418	156832562	156828810	-392	0	ENSG00000027644
1	156829901	156832562	156830685	784	0	ENSG00000198400
1	156864509	156865702	156863511	-998	0	ENSG00000187800
1	157003312	157003545	157015162	-11617	0	ENSG00000132694
1	157040754	157043559	157069600	-26041	0	ENSG00000253831
1	157114543	157116334	157108159	6384	0	ENSG00000117036
1	157521053	157522222	157522310	-88	0	ENSG00000143297
1	157538091	157542188	157567870	-25682	0	ENSG00000163518
1	157685309	157685402	157670647	14662	0	ENSG00000160856
1	157791624	157791866	157746912	44712	0	ENSG00000132704
1	157791624	157791866	157789895	1729	0	ENSG00000163534
1	157812098	157812601	157811588	510	0	ENSG00000073754
1	157969936	157971352	157963399	-6537	0	ENSG00000183853
1	158148344	158153175	158149736	1392	0	ENSG00000158473
1	158239848	158242056	158223926	-15922	0	ENSG00000158477
1	158265511	158266169	158259575	-5936	0	ENSG00000158481
1	158331839	158333739	158301321	30518	0	ENSG00000158485
1	158331839	158333739	158323539	-8300	0	ENSG00000158488
1	158361152	158363498	158369256	-5758	0	ENSG00000186306
1	158375693	158377751	158390656	-12905	0	ENSG00000180708
1	158447028	158450143	158435271	-11757	0	ENSG00000173285
1	158447028	158450143	158449667	-476	0	ENSG00000198965
1	158495558	158498658	158517895	-19237	0	ENSG00000197532
1	158556864	158558778	158533394	23470	0	ENSG00000186440
1	158556864	158558778	158549689	7175	0	ENSG00000186400
1	158556864	158558778	158576228	17450	0	ENSG00000198967
1	158705228	158705950	158656488	48740	0	ENSG00000163554
1	158705228	158705950	158670486	34742	0	ENSG00000196171
1	158705228	158705950	158687905	17323	0	ENSG00000203757
1	158738089	158738675	158724509	-13580	0	ENSG00000180433
1	158738089	158738675	158736492	1597	0	ENSG00000197403
1	158738089	158738675	158747425	-8750	0	ENSG00000188340
1	158817666	158817738	158801106	-16560	0	ENSG00000163563
1	158886099	158894897	158901341	6444	0	ENSG00000163564
1	158982596	158982649	158979681	-2915	0	ENSG00000163565
1	159027435	159027760	159046691	-18931	0	ENSG00000163568
1	159141067	159143444	159141398	331	0	ENSG00000162706
1	159173285	159175412	159175200	-212	0	ENSG00000213088
1	159255746	159260172	159259503	-669	0	ENSG00000179639
1	159306342	159307624	159284449	21893	0	ENSG00000196266
1	159399928	159403464	159409511	6047	0	ENSG00000196184
1	159542860	159544733	159505842	37018	0	ENSG00000184155
1	159542860	159544733	159557614	12881	0	ENSG00000132703
1	159627625	159630642	159684379	-53737	0	ENSG00000132693
1	159779589	159779601	159750792	-28797	0	ENSG00000158716
1	159779589	159779601	159772213	-7376	0	ENSG00000181036
1	159782443	159783144	159796539	13395	0	ENSG00000158714
1	159813438	159815081	159825137	-10056	0	ENSG00000188004
1	159835939	159838509	159832447	3492	0	ENSG00000243284
1	159867031	159867745	159869953	-2208	0	ENSG00000213085
1	159896553	159900261	159895522	1031	0	ENSG00000158710
1	159910475	159910791	159915386	-4595	0	ENSG00000085552
1	159910475	159910791	159924044	-13253	0	ENSG00000162723
1	159973737	159973992	160001783	-27791	0	ENSG00000143315
1	160031770	160033153	160040038	-6885	0	ENSG00000177807
1	160031770	160033153	160051359	18206	0	ENSG00000162728
1	160077698	160080560	160068479	9219	0	ENSG00000162729
1	160083656	160084856	160085562	706	0	ENSG00000018625
1	160133627	160136576	160121359	-12268	0	ENSG00000132681
1	160133627	160136576	160160345	23769	0	ENSG00000143318
1	160133627	160136576	160175126	38550	0	ENSG00000162734
1	160241333	160241503	160232241	9092	0	ENSG00000132716
1	160241333	160241503	160254920	-13417	0	ENSG00000258465
1	160241333	160241503	160254936	-13433	0	ENSG00000162735
1	160319402	160320229	160313038	6364	0	ENSG00000122218
1	160319402	160320229	160313061	-6341	0	ENSG00000162736
1	160335297	160337845	160336856	-989	0	ENSG00000171786
1	160368824	160368862	160370375	1513	0	ENSG00000162738
1	160459800	160460210	160493043	-32833	0	ENSG00000162739
1	160591326	160593821	160549294	42032	0	ENSG00000066294
1	160601966	160608874	160617085	-8211	0	ENSG00000117090
1	160696129	160698092	160681641	14488	0	ENSG00000117091
1	160696129	160698092	160709054	10962	0	ENSG00000026751
1	160785207	160790296	160765947	-19260	0	ENSG00000122224
1	160814742	160814754	160832550	-17796	0	ENSG00000122223
1	160814742	160814754	160854960	-40206	0	ENSG00000179914
1	160926552	160926677	160924589	1963	0	ENSG00000158764
1	160997025	160998881	160991138	5887	0	ENSG00000158769
1	160997025	160998881	161008734	-9853	0	ENSG00000270149
1	160997025	160998881	161008780	-9899	0	ENSG00000215845
1	161024528	161028145	161015767	8761	0	ENSG00000158773
1	161049794	161050412	161039735	10059	0	ENSG00000186517
1	161059370	161062146	161059389	-19	0	ENSG00000143217
1	161079821	161079923	161087901	-7978	0	ENSG00000143256
1	161079821	161079923	161087890	7967	0	ENSG00000158793
1	161079821	161079923	161102458	-22535	0	ENSG00000158796
1	161154705	161155769	161123541	-31164	0	ENSG00000143222
1	161154705	161155769	161129253	-25452	0	ENSG00000143258
1	161154705	161155769	161136204	-18501	0	ENSG00000143224
1	161154705	161155769	161147275	7430	0	ENSG00000158850
1	161154705	161155769	161168846	-13077	0	ENSG00000158859
1	161154705	161155769	161169104	13335	0	ENSG00000158864
1	161154705	161155769	161185086	29317	0	ENSG00000158869
1	161214904	161215347	161193418	21486	0	ENSG00000158874
1	161214904	161215347	161195792	-19112	0	ENSG00000158882
1	161214904	161215347	161208000	6904	0	ENSG00000143257
1	161279516	161280465	161279762	-246	0	ENSG00000158887
1	161279516	161280465	161284046	3581	0	ENSG00000143252
1	161401981	161405262	161475219	69957	0	ENSG00000143226
1	161555268	161555459	161494035	-61233	0	ENSG00000173110
1	161555268	161555459	161519818	35450	0	ENSG00000203747
1	161587049	161587575	161600996	-13421	0	ENSG00000162747
1	161637072	161637263	161632950	-4122	0	ENSG00000072694
1	161688866	161689195	161676761	-12105	0	ENSG00000132185
1	161691448	161693317	161691352	-96	0	ENSG00000162746
1	161691448	161693317	161719559	26242	0	ENSG00000081721
1	161748185	161748861	161736083	-12102	0	ENSG00000118217
1	162022141	162025217	161993644	28497	0	ENSG00000162745
1	162039913	162042621	162039565	-348	0	ENSG00000198929
1	162386885	162387042	162381916	4969	0	ENSG00000198574
1	162458642	162461777	162467632	5855	0	ENSG00000152332
1	162543464	162546009	162531322	-12142	0	ENSG00000117143
1	162599079	162605314	162602254	-3060	0	ENSG00000162733
1	162752731	162752743	162760535	7792	0	ENSG00000132196
1	163044141	163046458	163038564	-5577	0	ENSG00000117152
1	163173565	163175923	163172693	872	0	ENSG00000143248
1	163351517	163355155	163291743	-59774	0	ENSG00000143228
1	164545272	164547997	164528871	-16401	0	ENSG00000185630
1	165368525	165369758	165325952	42573	0	ENSG00000162761
1	165400777	165400976	165414433	-13457	0	ENSG00000143171
1	165474908	165477006	165513243	36237	0	ENSG00000162763
1	165550635	165553602	165600097	46495	0	ENSG00000143198
1	165661671	165662396	165668100	-5704	0	ENSG00000143149
1	165735457	165738015	165738417	-402	0	ENSG00000143183
1	165735457	165738015	165796767	58752	0	ENSG00000143179
1	166796954	166797548	166809325	11777	0	ENSG00000143157
1	166834303	166835392	166845564	-10172	0	ENSG00000152382
1	166947227	166954432	166944561	2666	0	ENSG00000143195
1	166947227	166954432	166958345	3913	0	ENSG00000143194
1	167076791	167077304	167059868	16923	0	ENSG00000143167
1	167076791	167077304	167063281	-13510	0	ENSG00000198842
1	167203948	167204510	167190065	-13883	0	ENSG00000143190
1	167504726	167504829	167487775	16951	0	ENSG00000198821
1	167515854	167515866	167523004	-7138	0	ENSG00000143162
1	167580308	167586425	167599329	12904	0	ENSG00000198771
1	167685902	167686130	167691186	5056	0	ENSG00000197965
1	167886314	167887756	167883340	2974	0	ENSG00000143199
1	167911413	167912185	167905278	6135	0	ENSG00000143158
1	167911413	167912185	167906055	-5358	0	ENSG00000143164
1	168121089	168121592	168106536	14553	0	ENSG00000143147
1	168148697	168151397	168148170	-527	0	ENSG00000143155
1	168198783	168199252	168195245	-3538	0	ENSG00000213064
1	168245853	168247424	168250277	2853	0	ENSG00000143178
1	168561282	168564406	168513235	48047	0	ENSG00000143185
1	168561282	168564406	168545710	-15572	0	ENSG00000143184
1	168714954	168715679	168698502	16452	0	ENSG00000143196
1	169072061	169072387	169074934	2547	0	ENSG00000143153
1	169340887	169343274	169337205	3682	0	ENSG00000143156
1	169340887	169343274	169337207	-3680	0	ENSG00000117475
1	169410856	169410881	169429907	-19026	0	ENSG00000117477
1	169452513	169453578	169455241	-1663	0	ENSG00000117479
1	169553910	169554305	169555826	-1521	0	ENSG00000198734
1	169592624	169593132	169599350	-6218	0	ENSG00000174175
1	169701771	169710141	169680839	20932	0	ENSG00000188404
1	169701771	169710141	169703203	-1432	0	ENSG00000007908
1	169774354	169774612	169764107	10247	0	ENSG00000171806
1	169860422	169867191	169863076	-2654	0	ENSG00000000457
1	170158769	170159362	170043836	114933	0	ENSG00000075945
1	170158769	170159362	170115141	-43628	0	ENSG00000203740
1	170495424	170498149	170501269	3120	0	ENSG00000120370
1	170635453	170639482	170633046	-2407	0	ENSG00000116132
1	171078105	171079041	171060017	-18088	0	ENSG00000007933
1	171095846	171097265	171107240	9975	0	ENSG00000117507
1	171156297	171157315	171154387	-1910	0	ENSG00000094963
1	171229328	171233684	171227095	-2233	0	ENSG00000010932
1	171282971	171286323	171283372	401	0	ENSG00000076258
1	171441926	171442048	171454694	12646	0	ENSG00000117523
1	171622169	171623955	171621811	358	0	ENSG00000034971
1	171721646	171723724	171711387	10259	0	ENSG00000117533
1	171772177	171774483	171750841	-21336	0	ENSG00000010165
1	171831406	171833633	171810620	-20786	0	ENSG00000197959
1	172396771	172396783	172413226	-16443	0	ENSG00000135845
1	172482817	172487360	172502356	14996	0	ENSG00000094975
1	172625133	172626779	172628157	1378	0	ENSG00000117560
1	173020092	173021031	173020103	-11	0	ENSG00000120337
1	173212735	173213051	173176452	36283	0	ENSG00000117586
1	173449003	173449428	173446404	-2599	0	ENSG00000117592
1	173570534	173571100	173572233	-1133	0	ENSG00000162753
1	173627998	173630629	173639001	-8372	0	ENSG00000183831
1	173679520	173679824	173684122	4298	0	ENSG00000076321
1	173785191	173785916	173793460	-7544	0	ENSG00000120334
1	173785191	173785916	173793640	7724	0	ENSG00000117593
1	173785191	173785916	173837492	51576	0	ENSG00000185278
1	173785191	173785916	173886516	-100600	0	ENSG00000117601
1	174044998	174045184	173991435	53563	0	ENSG00000135870
1	174135044	174136314	174128654	-6390	0	ENSG00000152061
1	174405705	174408820	174417211	8391	0	ENSG00000203737
1	175044009	175045503	174968868	-75141	0	ENSG00000116161
1	175044009	175045503	174992561	51448	0	ENSG00000120333
1	175044009	175045503	175036993	-7016	0	ENSG00000120332
1	175719911	175720236	175712906	7005	0	ENSG00000116147
1	176190288	176191057	176176629	13659	0	ENSG00000143207
1	176453873	176456538	176432306	-21567	0	ENSG00000116183
1	177094489	177097703	177133826	-36123	0	ENSG00000152092
1	177094489	177097703	177140632	42929	0	ENSG00000198797
1	177953235	177955324	177939050	14185	0	ENSG00000120341
1	178091381	178092688	178063275	-28106	0	ENSG00000075391
1	178488143	178490097	178482211	-5932	0	ENSG00000240021
1	178742441	178742466	178694299	-48142	0	ENSG00000116191
1	178902750	178903111	178840187	62563	0	ENSG00000116194
1	178984966	178985709	178995030	9321	0	ENSG00000116199
1	179072376	179076464	179050511	-21865	0	ENSG00000186283
1	179236093	179238323	179198736	37357	0	ENSG00000143322
1	179283844	179289385	179262936	-20908	0	ENSG00000057252
1	179543783	179544376	179545068	-692	0	ENSG00000116218
1	179543783	179544376	179561024	16648	0	ENSG00000162782
1	179709069	179711900	179712297	397	0	ENSG00000143340
1	179858899	179859454	179846934	11965	0	ENSG00000169905
1	179858899	179859454	179851446	-7453	0	ENSG00000143337
1	179911856	179921419	179923872	2453	0	ENSG00000135837
1	180112840	180116252	180123968	7716	0	ENSG00000116260
1	180211062	180212164	180199420	-11642	0	ENSG00000121454
1	180481599	180487315	180472089	9510	0	ENSG00000135847
1	180530283	180532345	180601139	68794	0	ENSG00000143324
1	180990214	180991683	180992047	-364	0	ENSG00000135823
1	181002354	181002884	181003138	254	0	ENSG00000153029
1	181458282	181458676	181452880	-5402	0	ENSG00000198216
1	182055922	182059470	182030847	25075	0	ENSG00000179930
1	182350577	182351055	182361341	-10286	0	ENSG00000135821
1	182350577	182351055	182369751	-18696	0	ENSG00000203730
1	182420975	182421098	182419280	-1695	0	ENSG00000121446
1	182548659	182549142	182558391	-9249	0	ENSG00000135828
1	182573899	182575130	182573543	356	0	ENSG00000143333
1	182638516	182640714	182642049	-1335	0	ENSG00000135824
1	182769548	182772379	182761393	-8155	0	ENSG00000135838
1	182836568	182838490	182808503	-28065	0	ENSG00000135829
1	182999123	183002435	182992594	-6529	0	ENSG00000135862
1	183159217	183159229	183155422	-3795	0	ENSG00000058085
1	183382016	183382587	183387737	-5150	0	ENSG00000157064
1	183441756	183441840	183441637	-119	0	ENSG00000116698
1	183486644	183490117	183559716	-69599	0	ENSG00000116701
1	183637312	183638540	183604892	32420	0	ENSG00000162704
1	183637312	183638540	183605207	-32105	0	ENSG00000143344
1	183637312	183638540	183622448	14864	0	ENSG00000173627
1	184010790	184011308	184006863	3927	0	ENSG00000198756
1	184010790	184011308	184020810	9502	0	ENSG00000198860
1	184692588	184693692	184724047	-30355	0	ENSG00000116406
1	184961520	184961602	184943682	17838	0	ENSG00000135842
1	184991942	184995786	185014495	18709	0	ENSG00000121481
1	185095045	185097444	185126113	-28669	0	ENSG00000121486
1	185287884	185288433	185286461	1423	0	ENSG00000116679
1	185675274	185676698	185703682	26984	0	ENSG00000143341
1	186250422	186250434	186265410	14976	0	ENSG00000116690
1	186298552	186299535	186344457	-44922	0	ENSG00000047410
1	186298552	186299535	186345000	45465	0	ENSG00000157181
1	186409997	186415321	186369703	-40294	0	ENSG00000262180
1	186424338	186425913	186430254	-4341	0	ENSG00000116703
1	186626344	186629075	186649559	-20484	0	ENSG00000073756
1	186814621	186816376	186798084	-16537	0	ENSG00000116711
1	190436329	190437149	190446759	-9610	0	ENSG00000162670
1	192095617	192095909	192127586	31677	0	ENSG00000150681
1	192269875	192270910	192286121	15211	0	ENSG00000253148
1	192478665	192479622	192544856	65234	0	ENSG00000090104
1	192646245	192647665	192605274	-40971	0	ENSG00000127074
1	192739652	192740749	192778170	37421	0	ENSG00000116741
1	193138124	193139455	193028626	109498	0	ENSG00000116750
1	193138124	193139455	193029163	-108961	0	ENSG00000116747
1	193138124	193139455	193075244	62880	0	ENSG00000023572
1	193138124	193139455	193091146	-46978	0	ENSG00000134371
1	193163492	193164305	193155784	7708	0	ENSG00000162630
1	196565666	196565781	196577499	-11718	0	ENSG00000162687
1	196619275	196621165	196621007	-158	0	ENSG00000000971
1	196754050	196757283	196743924	-10126	0	ENSG00000116785
1	196810169	196813079	196788886	-21283	0	ENSG00000244414
1	196872760	196874175	196857143	-15617	0	ENSG00000134365
1	196878315	196881807	196912896	31089	0	ENSG00000080910
1	196979604	196981082	196946685	-32919	0	ENSG00000134389
1	197042122	197049478	197036397	5725	0	ENSG00000143278
1	197121964	197123615	197115824	6140	0	ENSG00000066279
1	197121964	197123615	197169672	-46057	0	ENSG00000177888
1	197248494	197250691	197237407	-11087	0	ENSG00000134376
1	197751126	197751473	197744455	6671	0	ENSG00000213047
1	197945576	197945716	197886528	-59048	0	ENSG00000143355
1	198108957	198109469	198126092	16623	0	ENSG00000151414
1	198486996	198487370	198510075	-22705	0	ENSG00000151418
1	198606425	198620829	198608169	1744	0	ENSG00000081237
1	199989440	199991330	199996729	5399	0	ENSG00000116833
1	200359063	200359148	200379184	-20036	0	ENSG00000162702
1	200609241	200612231	200589862	19379	0	ENSG00000118193
1	200634921	200638527	200639097	-570	0	ENSG00000118197
1	200634921	200638527	200708685	70158	0	ENSG00000118200
1	200871155	200872026	200842082	-29073	0	ENSG00000170128
1	200999260	201000678	200992828	6432	0	ENSG00000116852
1	201074414	201079740	201081694	-1954	0	ENSG00000081248
1	201085318	201086551	201096312	-9761	0	ENSG00000232237
1	201122966	201123877	201123568	309	0	ENSG00000116857
1	201159404	201160135	201159952	-183	0	ENSG00000163395
1	201247807	201248148	201252579	4431	0	ENSG00000081277
1	201357493	201359850	201346890	10603	0	ENSG00000118194
1	201357493	201359850	201368736	-8886	0	ENSG00000159166
1	201398162	201399233	201390874	7288	0	ENSG00000159173
1	201444464	201445385	201438312	6152	0	ENSG00000174307
1	201479539	201484598	201478584	955	0	ENSG00000159176
1	201588770	201595510	201592012	3242	0	ENSG00000269690
1	201620498	201622102	201617376	-3122	0	ENSG00000134369
1	201771884	201777825	201798268	20443	0	ENSG00000198700
1	201859010	201864701	201857835	-1175	0	ENSG00000198892
1	201893346	201893439	201915715	-22276	0	ENSG00000163431
1	201955082	201956257	201924618	-30464	0	ENSG00000134375
1	201955082	201956257	201951751	-3331	0	ENSG00000176393
1	201977344	201981995	201977072	-272	0	ENSG00000163435
1	202099101	202101336	202091985	-7116	0	ENSG00000170075
1	202099101	202101336	202113869	-12533	0	ENSG00000143862
1	202154595	202155510	202130709	23886	0	ENSG00000143851
1	202161508	202161989	202163028	1039	0	ENSG00000133067
1	202313261	202313468	202311108	2153	0	ENSG00000077152
1	202313261	202313468	202317826	4358	0	ENSG00000077157
1	202615407	202616073	202612581	2826	0	ENSG00000143858
1	202805782	202809301	202778598	27184	0	ENSG00000117139
1	202805782	202809301	202789393	-16389	0	ENSG00000184774
1	202822575	202823499	202858263	-34764	0	ENSG00000183155
1	202822575	202823499	202896390	-72891	0	ENSG00000117153
1	202971665	202971814	202927517	44148	0	ENSG00000159346
1	202971665	202971814	202936408	35257	0	ENSG00000159348
1	202971665	202971814	202976513	4699	0	ENSG00000163444
1	203013588	203018551	203020310	1759	0	ENSG00000143847
1	203042977	203045337	203055164	-9827	0	ENSG00000122180
1	203127706	203128717	203096192	-31514	0	ENSG00000163485
1	203143962	203144310	203144941	-631	0	ENSG00000133055
1	203148495	203149764	203155877	-6113	0	ENSG00000133048
1	203199916	203202720	203198799	1117	0	ENSG00000133063
1	203274822	203275828	203274663	-159	0	ENSG00000159388
1	203305995	203306079	203320617	-14538	0	ENSG00000122176
1	203419493	203420475	203444955	24480	0	ENSG00000188783
1	203476742	203476835	203463270	-13472	0	ENSG00000188770
1	203587066	203593907	203595688	1781	0	ENSG00000058668
1	203735551	203739049	203734303	-1248	0	ENSG00000122188
1	203768573	203772774	203765436	-3137	0	ENSG00000257315
1	203768573	203772774	203768462	-111	0	ENSG00000058673
1	203841555	203841971	203830742	-10813	0	ENSG00000182004
1	204049477	204053591	204042731	-6746	0	ENSG00000143842
1	204153333	204154887	204121131	32202	0	ENSG00000143845
1	204153333	204154887	204135450	17883	0	ENSG00000143839
1	204164007	204165398	204165614	-216	0	ENSG00000170498
1	204187261	204189820	204183220	4041	0	ENSG00000174567
1	204334229	204335617	204329044	5185	0	ENSG00000143850
1	204374233	204377136	204380919	-3783	0	ENSG00000158615
1	204459761	204460907	204459552	209	0	ENSG00000133056
1	204494177	204494797	204485510	-8667	0	ENSG00000198625
1	204580857	204581592	204591333	-9741	0	ENSG00000170382
1	204802899	204803280	204797781	-5118	0	ENSG00000163531
1	205008630	205013082	205012324	-758	0	ENSG00000184144
1	205055395	205056944	205053645	1750	0	ENSG00000174529
1	205099202	205101520	205091143	8059	0	ENSG00000117222
1	205179712	205183708	205180694	-982	0	ENSG00000133059
1	205179712	205183708	205197303	13595	0	ENSG00000133069
1	205321729	205324465	205290883	30846	0	ENSG00000163545
1	205449336	205451070	205391182	58154	0	ENSG00000186007
1	205488969	205489189	205473725	-15244	0	ENSG00000117266
1	205534138	205534411	205538104	3693	0	ENSG00000174514
1	205605059	205606292	205601090	3969	0	ENSG00000158711
1	205638428	205638822	205649587	-10765	0	ENSG00000158715
1	205709786	205714919	205719404	-4485	0	ENSG00000069275
1	205734144	205736017	205744574	-8557	0	ENSG00000117280
1	205775291	205776383	205782304	-5921	0	ENSG00000133065
1	205809834	205812413	205819245	-6832	0	ENSG00000162877
1	205918700	205919546	205912588	6112	0	ENSG00000174502
1	206142487	206142989	206138456	-4031	0	ENSG00000196550
1	206238115	206241191	206223975	-14140	0	ENSG00000198049
1	206298475	206299574	206288647	9828	0	ENSG00000196533
1	206298475	206299574	206317458	17884	0	ENSG00000196188
1	206560943	206561284	206516199	-44744	0	ENSG00000163486
1	206646783	206656142	206643790	-2993	0	ENSG00000143466
1	206681791	206683890	206680878	-913	0	ENSG00000136653
1	206783601	206791861	206785904	-2303	0	ENSG00000143486
1	206804584	206813111	206808880	-4231	0	ENSG00000143479
1	206853664	206854966	206858381	3415	0	ENSG00000162889
1	206973879	206973947	206945839	28040	0	ENSG00000136634
1	206973879	206973947	206972214	-1665	0	ENSG00000142224
1	207018410	207021489	207038698	17209	0	ENSG00000162891
1	207070105	207070673	207070787	114	0	ENSG00000162892
1	207116175	207116822	207095343	20832	0	ENSG00000162894
1	207116175	207116822	207119811	-2989	0	ENSG00000162896
1	207135223	207135946	207143945	-7999	0	ENSG00000162897
1	207199594	207202134	207206092	-3958	0	ENSG00000182795
1	207218963	207224650	207224422	228	0	ENSG00000180667
1	207218963	207224650	207226604	1954	0	ENSG00000123836
1	207244304	207245502	207262582	17080	0	ENSG00000123843
1	207290773	207291329	207277606	-13167	0	ENSG00000123838
1	207491588	207492703	207495045	2342	0	ENSG00000196352
1	207622712	207623907	207627574	3667	0	ENSG00000117322
1	207673537	207675967	207669612	-3925	0	ENSG00000203710
1	207795260	207795702	207818518	22816	0	ENSG00000197721
1	207896904	207898897	207925401	26504	0	ENSG00000117335
1	208072818	208074382	208084747	-10365	0	ENSG00000174059
1	208419100	208420603	208417665	1435	0	ENSG00000076356
1	209753122	209753550	209757061	3511	0	ENSG00000008118
1	209824646	209832227	209824679	-33	0	ENSG00000196878
1	209848219	209849589	209848764	545	0	ENSG00000123689
1	209857097	209860054	209859509	-545	0	ENSG00000117594
1	209923447	209925464	209931842	6378	0	ENSG00000009790
1	209979443	209981459	209979389	54	0	ENSG00000117595
1	209990481	209991151	210001351	10200	0	ENSG00000117597
1	210064918	210068276	210111537	43261	0	ENSG00000143469
1	210458244	210458999	210502249	43250	0	ENSG00000054392
1	211302833	211302963	211307315	-4352	0	ENSG00000143473
1	211460737	211462562	211432774	-27963	0	ENSG00000117625
1	211498734	211503337	211500178	1444	0	ENSG00000082512
1	211686313	211688813	211666259	20054	0	ENSG00000198570
1	211749832	211750727	211752084	-1357	0	ENSG00000170385
1	211835912	211848486	211848960	-474	0	ENSG00000117650
1	212043927	212046683	212004114	39813	0	ENSG00000123684
1	212205612	212208072	212208884	-812	0	ENSG00000143493
1	212205612	212208072	212208918	846	0	ENSG00000143476
1	212492521	212495438	212458878	-33643	0	ENSG00000066027
1	212588089	212591672	212588243	-154	0	ENSG00000065600
1	212606908	212610954	212606228	-680	0	ENSG00000117691
1	212769907	212772341	212782011	9670	0	ENSG00000162772
1	212880251	212881502	212873327	6924	0	ENSG00000123685
1	212948143	212951864	212965124	-13260	0	ENSG00000117697
1	212948143	212951864	212965169	13305	0	ENSG00000203705
1	213026092	213028462	213031596	3134	0	ENSG00000162769
1	213124377	213127803	213123976	-401	0	ENSG00000143494
1	213194609	213198825	213224596	25771	0	ENSG00000136643
1	214248727	214249001	214161285	-87442	0	ENSG00000117707
1	214447786	214448582	214454575	5993	0	ENSG00000143499
1	214715816	214716395	214724566	-8171	0	ENSG00000152104
1	214818980	214820465	214776537	-42443	0	ENSG00000117724
1	215264150	215267699	215256578	-7572	0	ENSG00000082482
1	215797633	215797766	215740734	-56899	0	ENSG00000136636
1	216602718	216603143	216596738	5980	0	ENSG00000042781
1	216895335	216897346	216896795	551	0	ENSG00000196482
1	217848088	217848925	217804424	43664	0	ENSG00000092978
1	217848088	217848925	217804665	-43423	0	ENSG00000162814
1	218512300	218514829	218458628	-53672	0	ENSG00000067533
1	218512300	218514829	218519576	4747	0	ENSG00000092969
1	219349938	219355986	219347185	-2753	0	ENSG00000143353
1	220076175	220077006	220101944	-24938	0	ENSG00000196660
1	220173714	220174831	220220000	-45169	0	ENSG00000136628
1	220275469	220277577	220263804	11665	0	ENSG00000162813
1	220275469	220277577	220267454	-8015	0	ENSG00000067704
1	220441170	220442434	220445796	-3362	0	ENSG00000118873
1	220710167	220712203	220701898	-8269	0	ENSG00000116141
1	220849568	220851432	220863186	11754	0	ENSG00000162817
1	220918573	220919607	220921675	2068	0	ENSG00000117791
1	220973143	220974426	220960100	-13043	0	ENSG00000186205
1	221045482	221054218	221051698	-2520	0	ENSG00000136630
1	221908598	221912629	221915518	-2889	0	ENSG00000143507
1	222723295	222723783	222721445	1850	0	ENSG00000143512
1	222788704	222788897	222763220	25484	0	ENSG00000143498
1	222788704	222788897	222791427	2530	0	ENSG00000154305
1	222909735	222911348	222885866	23869	0	ENSG00000186063
1	222909735	222911348	222885894	-23841	0	ENSG00000162819
1	223101551	223101811	223101765	-46	0	ENSG00000154309
1	223305419	223309575	223310629	-1054	0	ENSG00000187554
1	223530755	223531386	223537401	-6015	0	ENSG00000143502
1	223895194	223895979	223853348	41846	0	ENSG00000203697
1	223895194	223895980	223900033	4053	0	ENSG00000162909
1	224025739	224027629	224033674	-6045	0	ENSG00000143514
1	224345670	224357903	224370872	12969	0	ENSG00000143753
1	224535152	224538273	224518089	17063	0	ENSG00000143748
1	224540924	224542150	224544551	2401	0	ENSG00000143771
1	224612531	224612986	224622001	-9015	0	ENSG00000162923
1	224815839	224816749	224803994	-11845	0	ENSG00000143786
1	225112980	225113941	225117368	3427	0	ENSG00000185842
1	225637235	225637326	225616519	20716	0	ENSG00000143815
1	225842955	225843596	225840844	2111	0	ENSG00000154380
1	225954908	225955657	225965530	9873	0	ENSG00000143742
1	226005546	226008699	226013054	4355	0	ENSG00000143819
1	226054132	226058614	226070069	-11455	0	ENSG00000196187
1	226091072	226091652	226076846	14226	0	ENSG00000243709
1	226105452	226109496	226111978	-2482	0	ENSG00000255835
1	226105452	226109496	226111959	-2463	0	ENSG00000143811
1	226105452	226109496	226129189	-19693	0	ENSG00000143768
1	226272966	226275693	226251677	-21289	0	ENSG00000163041
1	226376643	226379877	226374431	2212	0	ENSG00000182827
1	226440562	226446157	226411318	-29244	0	ENSG00000185155
1	226490295	226490954	226497434	-6480	0	ENSG00000183814
1	226578563	226579427	226595774	-16347	0	ENSG00000143799
1	226711409	226720759	226736500	15741	0	ENSG00000203685
1	226893748	226894379	226926864	-32485	0	ENSG00000143772
1	227021445	227028450	227058263	29813	0	ENSG00000143801
1	227101128	227101891	227085236	-15892	0	ENSG00000163050
1	227521429	227521564	227506175	15254	0	ENSG00000143776
1	227777318	227777943	227751243	-26075	0	ENSG00000181450
1	227932944	227933671	227922696	-10248	0	ENSG00000143740
1	228004784	228005011	228003393	-1391	0	ENSG00000185888
1	228157224	228159431	228135599	21625	0	ENSG00000143816
1	228194554	228199953	228194751	197	0	ENSG00000154342
1	228279443	228281140	228270850	-8593	0	ENSG00000143761
1	228284919	228286293	228291163	-4870	0	ENSG00000143793
1	228307634	228308124	228297000	10634	0	ENSG00000162910
1	228307634	228308124	228327990	19866	0	ENSG00000143774
1	228307634	228308124	228337552	29428	0	ENSG00000198835
1	228398631	228404649	228353515	-45116	0	ENSG00000181873
1	228398631	228404649	228395830	-2801	0	ENSG00000154358
1	228598589	228600108	228594541	4048	0	ENSG00000154370
1	228598589	228600108	228603730	-3622	0	ENSG00000162931
1	228608664	228608676	228613026	-4350	0	ENSG00000168148
1	228630517	228631388	228645560	-14172	0	ENSG00000181218
1	228630517	228631388	228645807	14419	0	ENSG00000196890
1	228677938	228679750	228674761	-3177	0	ENSG00000168159
1	228820453	228824143	228870823	46680	0	ENSG00000116574
1	229360477	229361130	229385382	24252	0	ENSG00000177800
1	229360477	229361130	229406878	45748	0	ENSG00000168118
1	229453040	229459179	229440128	-12912	0	ENSG00000213029
1	229453040	229459179	229478735	-19556	0	ENSG00000154429
1	229583620	229586513	229569841	13779	0	ENSG00000143632
1	229625012	229625610	229644088	-18478	0	ENSG00000069248
1	229697113	229697189	229694442	2671	0	ENSG00000135776
1	229734864	229735740	229761794	-26054	0	ENSG00000135801
1	229734864	229735740	229761980	26240	0	ENSG00000135763
1	230205732	230205825	230202955	-2777	0	ENSG00000143641
1	230524666	230526029	230513391	11275	0	ENSG00000177614
1	230763707	230765708	230778237	12529	0	ENSG00000135775
1	230843229	230848412	230850043	-1631	0	ENSG00000135744
1	230880916	230882617	230883129	512	0	ENSG00000135773
1	230994452	231006036	231004399	1637	0	ENSG00000119280
1	231108894	231112536	231114794	2258	0	ENSG00000173409
1	231307539	231307569	231298715	-8824	0	ENSG00000119283
1	231358914	231362649	231376955	14306	0	ENSG00000116906
1	231476090	231476626	231473578	2512	0	ENSG00000116903
1	231476090	231476626	231473793	-2297	0	ENSG00000010072
1	231553322	231554723	231560790	-6067	0	ENSG00000135766
1	231701181	231704762	231664398	-36783	0	ENSG00000270106
1	231701181	231704762	231664398	-36783	0	ENSG00000116918
1	231789683	231789859	231762560	-27123	0	ENSG00000162946
1	232712955	232716158	232697304	15651	0	ENSG00000116991
1	232903176	232904723	232940642	35919	0	ENSG00000212916
1	233087094	233087996	233086369	-725	0	ENSG00000135778
1	233441535	233443153	233431459	10076	0	ENSG00000135749
1	233449545	233451916	233463513	11597	0	ENSG00000143674
1	233745855	233746235	233749749	3514	0	ENSG00000135750
1	234036572	234042618	234040678	-1940	0	ENSG00000183780
1	234494109	234494725	234509428	14703	0	ENSG00000168275
1	234606393	234609144	234614849	-5705	0	ENSG00000059588
1	234754329	234762074	234745271	9058	0	ENSG00000168264
1	235284922	235285879	235292251	-6372	0	ENSG00000173726
1	235324324	235325887	235324772	-448	0	ENSG00000188739
1	235470928	235471913	235491532	-19619	0	ENSG00000054267
1	235470928	235471913	235491884	19971	0	ENSG00000152904
1	235518074	235518551	235530674	12123	0	ENSG00000116957
1	235688826	235691487	235667781	21045	0	ENSG00000162885
1	235830052	235833424	235813293	16759	0	ENSG00000168243
1	236020869	236022272	236030220	-7948	0	ENSG00000143669
1	236235007	236235466	236228462	6545	0	ENSG00000116962
1	236309998	236311733	236305831	-4167	0	ENSG00000077585
1	236426579	236427524	236445285	-17761	0	ENSG00000086619
1	236552176	236555827	236557577	1750	0	ENSG00000186197
1	236673479	236673952	236681572	7620	0	ENSG00000116977
1	236727938	236728464	236767804	-39340	0	ENSG00000119285
1	236890351	236891327	236849807	-40544	0	ENSG00000077522
1	236943001	236947503	236958609	11106	0	ENSG00000116984
1	237170204	237172621	237167718	2486	0	ENSG00000244020
1	237215209	237218527	237205504	-9705	0	ENSG00000198626
1	238047237	238047757	238054094	-6337	0	ENSG00000116996
1	239815601	239815975	239792372	-23229	0	ENSG00000133019
1	240239690	240241603	240255179	13576	0	ENSG00000155816
1	240786790	240788089	240775449	11341	0	ENSG00000180875
1	241506597	241510619	241520530	-9911	0	ENSG00000182901
1	241746197	241746541	241683061	63136	0	ENSG00000091483
1	241746197	241746541	241695433	-50764	0	ENSG00000117009
1	241746531	241751361	241803663	-52302	0	ENSG00000054277
1	241746531	241751361	241799232	-47871	0	ENSG00000203668
1	241988061	241989967	242011481	21514	0	ENSG00000174371
1	242183924	242183940	242162375	21549	0	ENSG00000197769
1	242677084	242677172	242687820	-10648	0	ENSG00000180287
1	243406033	243406260	243418352	-12092	0	ENSG00000143702
1	243406033	243406260	243419357	13097	0	ENSG00000054282
1	244011947	244012256	244013430	-1174	0	ENSG00000117020
1	244225184	244225241	244214584	-10600	0	ENSG00000179456
1	244585982	244587643	244615436	-27793	0	ENSG00000035687
1	244585982	244587643	244624677	37034	0	ENSG00000179397
1	244850028	244851740	244816236	-33792	0	ENSG00000121644
1	244997847	245000084	244998623	776	0	ENSG00000203667
1	244997847	245000084	245027773	-27689	0	ENSG00000153187
1	245140067	245140942	245133170	-6897	0	ENSG00000203666
1	245315417	245317219	245318286	1067	0	ENSG00000162849
1	246631837	246633608	246670519	-36911	0	ENSG00000185420
1	246758433	246758627	246729626	28807	0	ENSG00000162851
1	246758433	246758627	246729747	-28686	0	ENSG00000162852
1	246860288	246861505	246887348	25843	0	ENSG00000143653
1	247032256	247032825	247094726	-61901	0	ENSG00000153207
1	247176137	247178504	247171358	4779	0	ENSG00000197472
1	247249428	247249835	247242057	7371	0	ENSG00000135747
1	247266882	247267312	247267674	-362	0	ENSG00000188295
1	247337133	247338464	247335318	1815	0	ENSG00000196418
1	247467970	247468564	247495045	-26481	0	ENSG00000162714
1	247582347	247584573	247581350	-997	0	ENSG00000162711
1	247594348	247600198	247615308	-15110	0	ENSG00000177535
1	247698080	247698576	247697141	939	0	ENSG00000196242
1	247759201	247763216	247751661	-7540	0	ENSG00000177489
1	247759201	247763216	247768855	5639	0	ENSG00000177476
1	247828472	247830526	247836365	-5839	0	ENSG00000197437
1	247869027	247871280	247876105	-4825	0	ENSG00000169214
1	247869027	247871280	247887345	-16065	0	ENSG00000241128
1	247869027	247871280	247901916	30636	0	ENSG00000153230
1	247945328	247945884	247921982	23346	0	ENSG00000221888
1	248002305	248002873	247979031	23274	0	ENSG00000196772
1	248002305	248002873	248005254	-2381	0	ENSG00000197591
1	248026038	248027873	248020500	-5538	0	ENSG00000162722
1	248026038	248027873	248031276	3403	0	ENSG00000238243
1	248079282	248081196	248084319	3123	0	ENSG00000177462
1	248079282	248081196	248097070	15874	0	ENSG00000177275
1	248079282	248081196	248100492	19296	0	ENSG00000196071
1	248136800	248139722	248112159	-24641	0	ENSG00000196936
1	248136800	248139722	248128534	-8266	0	ENSG00000187080
1	248186979	248191788	248185249	-1730	0	ENSG00000197454
1	248203497	248206269	248201473	-2024	0	ENSG00000203663
1	248203497	248206269	248223983	17714	0	ENSG00000198128
1	248203497	248206269	248308449	102180	0	ENSG00000162727
1	248203497	248206269	248343287	137018	0	ENSG00000198601
1	248510588	248514492	248366331	-144257	0	ENSG00000228198
1	248510588	248514492	248402230	-108358	0	ENSG00000171180
1	248510588	248514492	248437138	73450	0	ENSG00000177212
1	248510588	248514492	248458880	51708	0	ENSG00000177201
1	248510588	248514492	248487899	22689	0	ENSG00000177186
1	248510588	248514492	248512076	1488	0	ENSG00000177174
1	248510588	248514492	248524882	10390	0	ENSG00000196944
1	248510588	248514492	248550909	36417	0	ENSG00000198104
1	248607084	248608780	248569295	-37789	0	ENSG00000175143
1	248607084	248608780	248604507	-2577	0	ENSG00000227152
1	248607084	248608780	248616076	7296	0	ENSG00000196240
1	248607084	248608780	248636626	27846	0	ENSG00000196539
1	248691415	248693153	248651884	-39531	0	ENSG00000203661
1	248691415	248693153	248684915	-6500	0	ENSG00000188558
1	248691415	248693153	248722797	-29644	0	ENSG00000182783
1	248691415	248693153	248738080	-44927	0	ENSG00000183310
1	248809893	248811572	248757100	52793	0	ENSG00000184022
1	248809893	248811572	248790491	19402	0	ENSG00000183130
1	248809893	248811572	248802559	7334	0	ENSG00000177151
1	248809893	248811572	248814185	-2613	0	ENSG00000187701
1	248839280	248839725	248845629	-5904	0	ENSG00000189181
1	249137462	249138062	249132478	-4984	0	ENSG00000171161
1	249137462	249138062	249153059	-14997	0	ENSG00000171163
2	36063	38337	46385	-8048	0	ENSG00000184731
2	261708	262354	264065	-1711	0	ENSG00000035115
2	261708	262354	264868	2514	0	ENSG00000143727
2	292839	295199	288296	4543	0	ENSG00000189292
2	669481	670677	677439	-6762	0	ENSG00000151353
2	933881	941793	946553	4760	0	ENSG00000172554
2	1419994	1420422	1417232	-2762	0	ENSG00000115705
2	1766722	1768065	1748278	18444	0	ENSG00000130508
2	2331766	2331972	2334888	-2916	0	ENSG00000186487
2	3373182	3375055	3383456	8401	0	ENSG00000171853
2	3525249	3525342	3523507	1742	0	ENSG00000182551
2	3585288	3585401	3595547	-10146	0	ENSG00000255767
2	3608031	3608958	3606206	1825	0	ENSG00000171865
2	3615646	3617491	3622794	5303	0	ENSG00000171863
2	3656990	3657776	3649495	-7495	0	ENSG00000118004
2	3706840	3706852	3705784	-1056	0	ENSG00000151360
2	3749164	3749769	3751452	1683	0	ENSG00000214866
2	5837181	5837397	5832798	-4383	0	ENSG00000176887
2	7028857	7035535	7005827	23030	0	ENSG00000134326
2	7028857	7035535	7017795	-11062	0	ENSG00000134321
2	7063570	7070763	7057522	-6048	0	ENSG00000151692
2	8822392	8823203	8818974	-3418	0	ENSG00000115738
2	8962703	8964836	8977755	-12919	0	ENSG00000134313
2	9148920	9148985	9143942	4978	0	ENSG00000143797
2	9309852	9313178	9346893	33715	0	ENSG00000151693
2	9555604	9557589	9563358	-5769	0	ENSG00000119185
2	9555604	9557589	9563696	6107	0	ENSG00000119203
2	9602273	9602979	9614658	11679	0	ENSG00000134330
2	9725997	9726345	9695917	30080	0	ENSG00000151694
2	9770487	9772556	9770745	-258	0	ENSG00000134308
2	9980612	9980624	9983482	2858	0	ENSG00000115750
2	10121997	10123394	10091826	-30171	0	ENSG00000134317
2	10179557	10179932	10183681	3749	0	ENSG00000172059
2	10228950	10230138	10220538	8412	0	ENSG00000205795
2	10242175	10244205	10262454	18249	0	ENSG00000171848
2	10454237	10457909	10443825	-10412	0	ENSG00000115756
2	10615972	10616417	10588630	27342	0	ENSG00000115758
2	10851568	10852530	10830093	21475	0	ENSG00000115761
2	10864301	10864600	10861774	-2527	0	ENSG00000143882
2	10972120	10975641	10952970	19150	0	ENSG00000143870
2	11048702	11050711	11052062	1351	0	ENSG00000162975
2	11303869	11306050	11295497	-8372	0	ENSG00000162976
2	11482520	11488064	11484711	-2191	0	ENSG00000134318
2	11574208	11577163	11606275	-29112	0	ENSG00000169016
2	11664170	11665868	11674241	8373	0	ENSG00000196208
2	11771693	11771795	11810290	-38495	0	ENSG00000169006
2	11859106	11860161	11817720	-41386	0	ENSG00000134324
2	12832183	12832241	12857014	24773	0	ENSG00000071575
2	15703565	15705529	15701454	2111	0	ENSG00000151779
2	15741708	15743744	15731301	-10407	0	ENSG00000079785
2	16078787	16082422	16080685	-1737	0	ENSG00000134323
2	16834361	16838796	16847102	-8306	0	ENSG00000197872
2	17730111	17732751	17722426	-7685	0	ENSG00000163032
2	17905106	17907703	17935070	-27367	0	ENSG00000163029
2	17905106	17907703	17935413	27710	0	ENSG00000178295
2	17995360	17996074	17997762	1688	0	ENSG00000151379
2	18074434	18076139	18059113	-15321	0	ENSG00000170745
2	18739986	18741983	18741946	37	0	ENSG00000240857
2	18739986	18741983	18770828	-28845	0	ENSG00000250741
2	18739986	18741983	18770812	-28829	0	ENSG00000185013
2	19537004	19541089	19556677	-15588	0	ENSG00000143867
2	20081080	20081748	20101747	-19999	0	ENSG00000183891
2	20205210	20207630	20189892	15318	0	ENSG00000118965
2	20211027	20211317	20212455	-1138	0	ENSG00000132031
2	20274133	20274792	20251789	22344	0	ENSG00000068697
2	20412803	20412966	20425194	-12228	0	ENSG00000115884
2	20504744	20508078	20527144	-19066	0	ENSG00000055917
2	20635112	20636922	20646834	9912	0	ENSG00000143878
2	20874454	20875538	20850849	23605	0	ENSG00000118960
2	20874454	20875538	20866423	-8031	0	ENSG00000143869
2	21261621	21262771	21266945	-4174	0	ENSG00000084674
2	21389593	21391666	21346788	-42805	0	ENSG00000218819
2	24159171	24159621	24149984	9187	0	ENSG00000119778
2	24159171	24159621	24163288	3667	0	ENSG00000173960
2	24229368	24231620	24232950	1330	0	ENSG00000205639
2	24263918	24265393	24272583	7190	0	ENSG00000119782
2	24300890	24304485	24299313	1577	0	ENSG00000115128
2	24306368	24307289	24308051	-762	0	ENSG00000115129
2	24306368	24307289	24346347	-39058	0	ENSG00000176732
2	24592958	24593086	24583583	9375	0	ENSG00000198399
2	24767557	24772559	24714800	-52757	0	ENSG00000084676
2	25009731	25011184	25016251	-5067	0	ENSG00000184924
2	25009731	25011184	25016013	4829	0	ENSG00000138092
2	25137450	25141723	25142708	-985	0	ENSG00000138031
2	25193600	25195670	25194963	707	0	ENSG00000115137
2	25442477	25442985	25391772	50705	0	ENSG00000115138
2	25572486	25573310	25565459	7027	0	ENSG00000119772
2	25912540	25913156	25896503	16037	0	ENSG00000138101
2	26101982	26103652	26101385	597	0	ENSG00000143970
2	26231911	26232550	26205366	26545	0	ENSG00000084731
2	26231911	26232550	26256978	24428	0	ENSG00000084733
2	26432933	26433152	26467594	-34442	0	ENSG00000084754
2	26432933	26433152	26467762	34610	0	ENSG00000138029
2	26543258	26548944	26541917	1341	0	ENSG00000173567
2	26580167	26580492	26568981	-11186	0	ENSG00000138018
2	26639148	26641226	26624783	-14365	0	ENSG00000157856
2	26787395	26787647	26781566	5829	0	ENSG00000115155
2	26849439	26849620	26864236	-14616	0	ENSG00000157884
2	26909382	26912811	26915618	2807	0	ENSG00000171303
2	26961551	26962507	26987155	24648	0	ENSG00000213699
2	26961551	26962507	27008864	46357	0	ENSG00000115163
2	27068015	27070190	27070968	778	0	ENSG00000157851
2	27190648	27191219	27193479	2260	0	ENSG00000084764
2	27250462	27250649	27255821	5172	0	ENSG00000119777
2	27250462	27250649	27274548	23899	0	ENSG00000084693
2	27315813	27316788	27294641	21172	0	ENSG00000228474
2	27315813	27316788	27301434	-14379	0	ENSG00000138080
2	27315813	27316788	27309614	-6199	0	ENSG00000138030
2	27332463	27335103	27341971	-6868	0	ENSG00000138028
2	27332463	27335103	27346702	11599	0	ENSG00000143994
2	27361903	27368505	27357543	4360	0	ENSG00000138073
2	27372114	27377024	27371871	-243	0	ENSG00000163792
2	27377014	27378267	27435154	-56887	0	ENSG00000138074
2	27377014	27378267	27434894	56627	0	ENSG00000138085
2	27377014	27378267	27440257	61990	0	ENSG00000084774
2	27536111	27537730	27486127	49984	0	ENSG00000115194
2	27536111	27537730	27498288	-37823	0	ENSG00000163793
2	27536111	27537730	27505329	-30782	0	ENSG00000138100
2	27536111	27537730	27531313	4798	0	ENSG00000163794
2	27536111	27537730	27545969	-8239	0	ENSG00000115204
2	27581153	27581756	27579359	1794	0	ENSG00000115207
2	27581153	27581756	27592880	-11124	0	ENSG00000115211
2	27581153	27581756	27593388	11632	0	ENSG00000115234
2	27581153	27581756	27603592	-21836	0	ENSG00000163795
2	27676425	27677107	27632554	43871	0	ENSG00000115241
2	27676425	27677107	27650656	-25769	0	ENSG00000115216
2	27676425	27677107	27665232	-11193	0	ENSG00000157992
2	27685985	27686689	27712624	-25935	0	ENSG00000138002
2	27685985	27686689	27718112	-31423	0	ENSG00000115226
2	27685985	27686689	27719708	33019	0	ENSG00000084734
2	27812176	27822591	27805896	-6280	0	ENSG00000243943
2	27833480	27835157	27851862	16705	0	ENSG00000198522
2	27889605	27893715	27886676	2929	0	ENSG00000119760
2	27889605	27893715	27886337	-3268	0	ENSG00000163798
2	27967712	27974606	27994583	19977	0	ENSG00000243147
2	28111804	28112964	28113965	-1001	0	ENSG00000171174
2	28111804	28112964	28113595	631	0	ENSG00000158019
2	28606980	28607961	28615724	7763	0	ENSG00000075426
2	28707183	28707586	28718937	11351	0	ENSG00000163803
2	28946214	28947270	28974718	27448	0	ENSG00000213639
2	29008407	29008634	29033716	25082	0	ENSG00000163806
2	29074104	29074710	29093167	-18457	0	ENSG00000171103
[truncated: 16,030 more rows]

## Sheet: coding - Random
#coding hg19 gene TSS positions relative to random distributed pair positions
Chromosome	REARE start	REARE end	TSS	Distance	Group	GeneID
1	39697	41217	69090	27873	1	ENSG00000186092
1	393436	395749	367639	-25797	1	ENSG00000235249
1	588043	588381	622053	-33672	1	ENSG00000185097
1	847250	849414	861117	11703	1	ENSG00000187634
1	887212	887375	894670	-7295	1	ENSG00000188976
1	887212	887375	895966	8591	1	ENSG00000187961
1	887212	887375	901876	14501	1	ENSG00000187583
1	934069	936941	935552	1389	1	ENSG00000188290
1	934069	936941	948802	11861	1	ENSG00000187608
1	934069	936941	955502	18561	1	ENSG00000188157
1	982854	984342	1009687	-25345	1	ENSG00000237330
1	1078581	1085429	1051478	27103	1	ENSG00000131591
1	1092037	1092452	1109282	16830	1	ENSG00000162571
1	1143678	1145222	1141951	1727	1	ENSG00000186891
1	1143678	1145222	1149512	-4290	1	ENSG00000186827
1	1169417	1169947	1167381	2036	1	ENSG00000078808
1	1169417	1169947	1167628	-1789	1	ENSG00000176022
1	1169417	1169947	1182102	-12155	1	ENSG00000184163
1	1216166	1216581	1209213	6953	1	ENSG00000160087
1	1216166	1216581	1215815	-351	1	ENSG00000162572
1	1228075	1230184	1243398	-13214	1	ENSG00000131584
1	1228075	1230184	1243946	13762	1	ENSG00000169972
1	1282413	1283715	1259989	22424	1	ENSG00000127054
1	1282413	1283715	1260146	-22267	1	ENSG00000224051
1	1282413	1283715	1266693	-15720	1	ENSG00000169962
1	1282413	1283715	1284492	-777	1	ENSG00000107404
1	1286098	1287666	1293915	-6249	1	ENSG00000162576
1	1286098	1287666	1310537	-22871	1	ENSG00000175756
1	1376760	1378055	1334692	42068	1	ENSG00000221978
1	1376760	1378055	1342693	34067	1	ENSG00000242485
1	1376760	1378055	1361507	-15253	1	ENSG00000205116
1	1376760	1378055	1371050	-5710	1	ENSG00000179403
1	1376760	1378055	1385068	7013	1	ENSG00000215915
1	1413150	1420019	1407148	-6002	1	ENSG00000160072
1	1455499	1461786	1447554	-7945	1	ENSG00000197785
1	1485626	1487095	1475737	9889	1	ENSG00000205090
1	1531997	1532728	1510249	21748	1	ENSG00000160075
1	1531997	1533008	1535476	-2468	1	ENSG00000228594
1	1551652	1551849	1550822	-830	1	ENSG00000197530
1	1551652	1551849	1567473	15624	1	ENSG00000189409
1	1622816	1626926	1588935	33881	1	ENSG00000248333
1	1622816	1626926	1624083	-1267	1	ENSG00000189339
1	1622816	1626926	1655763	-28837	1	ENSG00000008128
1	1703619	1705137	1677431	26188	1	ENSG00000215790
1	1703619	1705137	1709909	-4772	1	ENSG00000008130
1	1848879	1852269	1822495	26384	1	ENSG00000078369
1	1848879	1852269	1846265	-2614	1	ENSG00000169885
1	1848879	1852269	1850712	1557	1	ENSG00000178821
1	1921791	1922064	1950779	28715	1	ENSG00000187730
1	1921791	1922064	1981908	59844	1	ENSG00000067606
1	2123671	2124028	2126213	-2185	1	ENSG00000162585
1	2140390	2142660	2160133	17473	1	ENSG00000157933
1	2300445	2301867	2323271	21404	1	ENSG00000157916
1	2346011	2348715	2343969	2042	1	ENSG00000157911
1	2405083	2408613	2398897	-6186	1	ENSG00000149527
1	2433839	2438359	2458039	-19680	1	ENSG00000157881
1	2433839	2438359	2461684	-23325	1	ENSG00000197921
1	2506895	2508480	2487804	-19091	1	ENSG00000157873
1	2506895	2508480	2518213	9733	1	ENSG00000157870
1	2547270	2550386	2564429	-14043	1	ENSG00000142606
1	2946902	2947318	2938045	-8857	1	ENSG00000169717
1	2965582	2966101	2985774	19673	1	ENSG00000142611
1	3374448	3375036	3370989	-3459	1	ENSG00000130762
1	3501680	3503883	3528059	-24176	1	ENSG00000162591
1	3501680	3503883	3541565	37682	1	ENSG00000158109
1	3587562	3591995	3566637	20925	1	ENSG00000116213
1	3587562	3591995	3569083	-18479	1	ENSG00000078900
1	3677167	3681732	3689351	7619	1	ENSG00000235169
1	3708867	3710001	3713068	-3067	1	ENSG00000130764
1	3798539	3799732	3773763	24776	1	ENSG00000116198
1	3798539	3799732	3773844	-24695	1	ENSG00000169598
1	3798539	3799732	3816849	-17117	1	ENSG00000198912
1	4717305	4718462	4715104	-2201	1	ENSG00000196581
1	6062209	6063380	6052531	9678	1	ENSG00000131697
1	6120227	6122036	6105980	-14247	1	ENSG00000069424
1	6226179	6226328	6240183	-13855	1	ENSG00000116254
1	6226179	6226328	6259672	-33344	1	ENSG00000116251
1	6226179	6226328	6266235	39907	1	ENSG00000158286
1	6323611	6329840	6296000	27611	1	ENSG00000116237
1	6323611	6329840	6304251	-19360	1	ENSG00000173673
1	6323611	6329840	6321035	2576	1	ENSG00000158292
1	6434603	6436043	6445873	-9830	1	ENSG00000097021
1	6477547	6478703	6479979	-1276	1	ENSG00000069812
1	6477547	6478703	6484847	6144	1	ENSG00000187017
1	6477547	6478703	6526235	-47532	1	ENSG00000215788
1	6593675	6595159	6557156	36519	1	ENSG00000171680
1	6612973	6613165	6614595	-1430	1	ENSG00000162408
1	6612973	6613165	6615240	2075	1	ENSG00000173662
1	6612973	6613165	6640107	26942	1	ENSG00000204859
1	6612973	6613165	6662929	-49764	1	ENSG00000162413
1	6713159	6713782	6673744	-39415	1	ENSG00000116273
1	6713159	6713782	6684925	-28234	1	ENSG00000041988
1	6760403	6767202	6761984	-1581	1	ENSG00000007923
1	6859562	6860322	6845383	-14179	1	ENSG00000171735
1	7828936	7836085	7831328	2392	1	ENSG00000049245
1	7828936	7836085	7844762	8677	1	ENSG00000049246
1	7920844	7920930	7913491	7353	1	ENSG00000049247
1	8010734	8011585	8000926	9808	1	ENSG00000049249
1	8010734	8011585	8021751	10166	1	ENSG00000116288
1	8080189	8081822	8086368	-4546	1	ENSG00000116285
1	8393050	8393647	8377885	-15165	1	ENSG00000162426
1	8893152	8894276	8877524	15628	1	ENSG00000142599
1	8920370	8921619	8938749	-17130	1	ENSG00000074800
1	8993454	8995982	9005945	9963	1	ENSG00000131686
1	9088010	9089057	9086404	1606	1	ENSG00000197241
1	9122003	9122922	9129775	-6853	1	ENSG00000142583
1	9170487	9171352	9189229	-17877	1	ENSG00000180758
1	9328245	9328902	9294833	-33412	1	ENSG00000049239
1	9343900	9344428	9352938	8510	1	ENSG00000171621
1	9619614	9621072	9599540	-20074	1	ENSG00000171612
1	9639845	9640593	9648979	8386	1	ENSG00000188807
1	9756615	9758701	9711802	-44813	1	ENSG00000171608
1	9939858	9942348	9884584	55274	1	ENSG00000171603
1	9951434	9951716	9970321	-18605	1	ENSG00000178585
1	10006958	10011583	10003387	3571	1	ENSG00000162441
1	10006958	10011583	10003485	-3473	1	ENSG00000173614
1	10033148	10035107	10057273	22166	1	ENSG00000162444
1	10132546	10139283	10093653	-38893	1	ENSG00000130939
1	10257964	10258210	10270862	12652	1	ENSG00000054523
1	10433782	10435144	10459136	23992	1	ENSG00000142657
1	10544348	10544415	10490158	-54190	1	ENSG00000175279
1	10544348	10544415	10490158	-54190	1	ENSG00000251503
1	10544348	10544415	10509775	-34573	1	ENSG00000241563
1	10544348	10544415	10532583	11765	1	ENSG00000160049
1	10544348	10544415	10534943	-9405	1	ENSG00000142655
1	10856300	10857202	10856705	-405	1	ENSG00000130940
1	11068199	11069022	11072698	3676	1	ENSG00000120948
1	11106324	11110973	11107280	-956	1	ENSG00000009724
1	11115985	11123542	11120081	3461	1	ENSG00000116649
1	11154951	11156922	11159938	-3016	1	ENSG00000171824
1	11319254	11319304	11322564	-3260	1	ENSG00000198793
1	11211470	11212251	11249397	37146	1	ENSG00000171819
1	11319254	11319304	11333262	13958	1	ENSG00000120942
1	11538762	11539755	11539294	-461	1	ENSG00000204624
1	11742338	11745167	11714739	27599	1	ENSG00000116661
1	11742338	11745167	11714913	-27425	1	ENSG00000132879
1	11742338	11745167	11724180	-18158	1	ENSG00000116663
1	11750289	11751986	11751707	279	1	ENSG00000116670
1	11750289	11751986	11751785	-201	1	ENSG00000162490
1	11758619	11760190	11796211	36021	1	ENSG00000177674
1	11877101	11881552	11863302	13799	1	ENSG00000177000
1	11877101	11881552	11866267	-10834	1	ENSG00000011021
1	11877101	11881552	11907840	-26288	1	ENSG00000175206
1	11877101	11881552	11918988	-37436	1	ENSG00000120937
1	11989646	11992874	11986480	3166	1	ENSG00000116685
1	11989646	11992874	11994809	1935	1	ENSG00000083444
1	12034059	12034821	12040368	5547	1	ENSG00000116688
1	12111748	12111926	12123433	11507	1	ENSG00000120949
1	12165235	12165574	12227059	61485	1	ENSG00000028137
1	12679485	12681396	12677737	1748	1	ENSG00000162496
1	12679485	12681396	12704565	23169	1	ENSG00000204518
1	12785258	12785903	12776145	-9113	1	ENSG00000188984
1	12824752	12825962	12834983	9021	1	ENSG00000116726
1	12824752	12825962	12851545	25583	1	ENSG00000116721
1	12920946	12922276	12891264	29682	1	ENSG00000204513
1	12920946	12922276	12908578	12368	1	ENSG00000179172
1	12920946	12922276	12916940	-4006	1	ENSG00000120952
1	12923775	12924240	12946025	-21785	1	ENSG00000243073
1	12923775	12924240	12958101	-33861	1	ENSG00000187545
1	13000183	13000452	12976449	-23734	1	ENSG00000204510
1	13000183	13000452	13007420	-6968	1	ENSG00000232423
1	13050776	13050857	13035542	-15234	1	ENSG00000204508
1	13319477	13319931	13331692	-11761	1	ENSG00000204503
1	13393034	13394114	13359818	-33216	1	ENSG00000204502
1	13393034	13394114	13390765	2269	1	ENSG00000182330
1	13433903	13436449	13421175	-12728	1	ENSG00000204501
1	13443050	13443877	13452656	-8779	1	ENSG00000204495
1	13443050	13443877	13477522	-33645	1	ENSG00000204491
1	13537307	13538044	13495253	-42054	1	ENSG00000204488
1	13537307	13538044	13516065	-21242	1	ENSG00000204486
1	13646617	13647469	13641972	-4645	1	ENSG00000157358
1	13646617	13647469	13673511	-26042	1	ENSG00000204481
1	13705891	13706593	13698405	7486	1	ENSG00000204480
1	13705891	13706593	13716091	9498	1	ENSG00000204479
1	13743256	13745967	13736906	-6350	1	ENSG00000204478
1	13794410	13795500	13840543	-45043	1	ENSG00000162494
1	13899538	13900442	13909959	9517	1	ENSG00000162493
1	14032715	14039557	14031349	-1366	1	ENSG00000116731
1	14930553	14930770	14925199	-5354	1	ENSG00000189337
1	15476642	15476958	15479027	2069	1	ENSG00000171729
1	15720709	15721064	15736390	15326	1	ENSG00000142634
1	15757795	15759410	15764934	5524	1	ENSG00000162438
1	15757795	15759410	15783223	23813	1	ENSG00000142615
1	15757795	15759410	15802595	43185	1	ENSG00000215704
1	15848001	15849157	15850790	-1633	1	ENSG00000132906
1	15848001	15849157	15853307	4150	1	ENSG00000116138
1	15890448	15892503	15911605	-19102	1	ENSG00000116771
1	15946762	15953947	15943994	-2768	1	ENSG00000197312
1	15982798	15983278	15986363	3085	1	ENSG00000215695
1	16009210	16009364	16010826	1462	1	ENSG00000116786
1	16062189	16069629	16062899	710	1	ENSG00000162461
1	16062189	16069629	16068916	-713	1	ENSG00000162460
1	16062189	16069629	16090993	21364	1	ENSG00000162458
1	16153941	16154182	16174358	20176	1	ENSG00000065526
1	16307348	16309069	16302621	4727	1	ENSG00000116809
1	16347615	16349274	16345285	2330	1	ENSG00000173641
1	16347615	16349274	16348546	-728	1	ENSG00000186510
1	16369745	16379892	16370271	526	1	ENSG00000184908
1	16453103	16453698	16482582	-28884	1	ENSG00000142627
1	16581807	16582586	16539104	42703	1	ENSG00000142632
1	16581807	16582586	16556038	25769	1	ENSG00000204377
1	16581807	16582586	16563657	18150	1	ENSG00000132881
1	16761866	16762038	16763919	-1881	1	ENSG00000187144
1	16767530	16770871	16767230	-300	1	ENSG00000157191
1	16955052	16961462	16939982	15070	1	ENSG00000219481
1	17248041	17250872	17248444	403	1	ENSG00000058453
1	17314870	17316357	17307330	7540	1	ENSG00000117122
1	17314870	17316357	17338267	-21910	1	ENSG00000159363
1	17384176	17386111	17380665	3511	1	ENSG00000117118
1	17472015	17473810	17445930	26085	1	ENSG00000117115
1	17543775	17544481	17531620	-12155	1	ENSG00000142623
1	17567717	17569759	17575592	5833	1	ENSG00000142619
1	17596010	17598685	17634691	36006	1	ENSG00000159339
1	17702086	17703310	17766220	-62910	1	ENSG00000179051
1	17872885	17873217	17866329	-6556	1	ENSG00000074964
1	18093847	18095041	18081807	-12040	1	ENSG00000117148
1	18461069	18461458	18434239	-26830	1	ENSG00000117154
1	18763903	18764149	18807423	43274	1	ENSG00000179023
1	18990333	18990590	18957499	-32834	1	ENSG00000009709
1	19165569	19166706	19186176	-19470	1	ENSG00000179002
1	19216700	19225361	19229275	-3914	1	ENSG00000159423
1	19267271	19268699	19283180	-14481	1	ENSG00000169991
1	19528341	19530241	19536770	-6529	1	ENSG00000127481
1	19600373	19600446	19578046	22327	1	ENSG00000127463
1	19600373	19600446	19578032	-22341	1	ENSG00000053372
1	19600373	19600446	19615744	-15298	1	ENSG00000162482
1	19600373	19600446	19638640	-38194	1	ENSG00000053371
1	19600373	19600446	19638821	38375	1	ENSG00000040487
1	19842992	19844782	19811979	31013	1	ENSG00000077549
1	19905695	19907048	19923472	16424	1	ENSG00000270136
1	19905695	19907048	19923483	16435	1	ENSG00000173436
1	19955131	19956009	19969725	13716	1	ENSG00000158747
1	19987291	19993770	19991779	-1991	1	ENSG00000158748
1	20123747	20124473	20126410	-1937	1	ENSG00000162542
1	20151113	20151211	20141771	9342	1	ENSG00000178828
1	20198309	20198952	20209005	10053	1	ENSG00000169914
1	20289882	20290176	20250110	39772	1	ENSG00000188784
1	20305265	20307119	20306909	210	1	ENSG00000188257
1	20368925	20376889	20396700	19811	1	ENSG00000127472
1	20469675	20471963	20446050	23625	1	ENSG00000117215
1	20469675	20471963	20465818	-3857	1	ENSG00000158786
1	20501612	20502000	20503917	-1917	1	ENSG00000187980
1	20585233	20585301	20617411	32110	1	ENSG00000158816
1	20813063	20813598	20812713	350	1	ENSG00000162545
1	20835315	20836508	20834654	661	1	ENSG00000090432
1	20920299	20921780	20915440	-4859	1	ENSG00000158825
1	20991309	20994155	20959947	-31362	1	ENSG00000158828
1	20991309	20994155	20988000	3309	1	ENSG00000244038
1	21064378	21065679	21044510	19868	1	ENSG00000117245
1	21157189	21157604	21113181	44008	1	ENSG00000127483
1	21545591	21551286	21503343	42248	1	ENSG00000075151
1	21611843	21619019	21616982	2037	1	ENSG00000117298
1	21768434	21769410	21766630	-1804	1	ENSG00000142794
1	21843522	21847463	21835864	-7658	1	ENSG00000162551
1	21957549	21962988	21978348	-15360	1	ENSG00000076864
1	22101475	22103238	22110099	-6861	1	ENSG00000090686
1	22137201	22138495	22138757	262	1	ENSG00000187942
1	22282577	22287022	22263790	18787	1	ENSG00000142798
1	22306563	22308132	22303513	-3050	1	ENSG00000219073
1	22329284	22329565	22328148	-1136	1	ENSG00000142789
1	22356290	22357332	22379160	21828	1	ENSG00000070831
1	22471175	22474157	22469459	1716	1	ENSG00000162552
1	22775795	22778255	22778343	88	1	ENSG00000184677
1	22868251	22873465	22890056	16591	1	ENSG00000070886
1	22925187	22926076	22962998	36922	1	ENSG00000173372
1	22925187	22926076	22970125	44049	1	ENSG00000159189
1	23026921	23030193	22979681	-47240	1	ENSG00000173369
1	23039186	23040210	23037462	-1724	1	ENSG00000133216
1	23329403	23329569	23345985	16416	1	ENSG00000004487
1	23509774	23512578	23504301	5473	1	ENSG00000169641
1	23509774	23512578	23521222	-8644	1	ENSG00000179546
1	23688917	23692232	23670803	18114	1	ENSG00000125944
1	23688917	23692232	23695935	-3703	1	ENSG00000125945
1	23747531	23747674	23751233	-3559	1	ENSG00000204219
1	23821870	23822334	23810671	11199	1	ENSG00000088280
1	23850683	23854835	23857712	-2877	1	ENSG00000007968
1	23869244	23869273	23886285	-17012	1	ENSG00000117318
1	24021837	24024120	24018268	-3569	1	ENSG00000142676
1	24051684	24056641	24069644	13003	1	ENSG00000011007
1	24106552	24106614	24117459	10845	1	ENSG00000011009
1	24141630	24146226	24126892	14738	1	ENSG00000117308
1	24141630	24146226	24151949	-5723	1	ENSG00000117305
1	24179225	24179588	24194784	-15196	1	ENSG00000179163
1	24280961	24283762	24285549	-1787	1	ENSG00000188822
1	24280961	24283762	24286301	2539	1	ENSG00000189266
1	24301789	24310138	24306809	3329	1	ENSG00000188529
1	24427672	24427686	24438665	-10979	1	ENSG00000142661
1	24465819	24468259	24469611	-1352	1	ENSG00000142677
1	24511391	24514803	24513751	1052	1	ENSG00000185436
1	24629158	24633214	24645914	12700	1	ENSG00000158055
1	24770024	24771366	24741587	28437	1	ENSG00000001460
1	24770024	24771366	24742283	-27741	1	ENSG00000001461
1	24856485	24857407	24829386	-27099	1	ENSG00000117602
1	24883406	24886783	24882601	-805	1	ENSG00000184454
1	24975667	24976001	24969502	-6165	1	ENSG00000133226
1	25101859	25102715	25071847	-30012	1	ENSG00000169504
1	25281869	25282422	25291501	-9079	1	ENSG00000020633
1	25565608	25570134	25558984	6624	1	ENSG00000117614
1	25591741	25597109	25598883	1774	1	ENSG00000187010
1	25645415	25645852	25664407	18555	1	ENSG00000183726
1	25756817	25758301	25747336	9481	1	ENSG00000188672
1	25756817	25758301	25757410	593	1	ENSG00000204178
1	25854986	25855193	25870070	14877	1	ENSG00000157978
1	25924571	25926062	25943958	17896	1	ENSG00000117643
1	26101340	26101796	26126666	24870	1	ENSG00000162430
1	26163864	26165057	26185903	-20846	1	ENSG00000127423
1	26213540	26214213	26197744	15796	1	ENSG00000182749
1	26213540	26214213	26232957	-18744	1	ENSG00000117632
1	26334516	26334560	26324648	9868	1	ENSG00000158006
1	26334560	26336775	26348270	11495	1	ENSG00000158008
1	26334560	26336775	26372624	-35849	1	ENSG00000158014
1	26420865	26422746	26394124	26741	1	ENSG00000158022
1	26449411	26452982	26438327	-11084	1	ENSG00000175087
1	26492182	26493354	26496361	3007	1	ENSG00000142684
1	26506719	26512031	26503893	-2826	1	ENSG00000142675
1	26506719	26512031	26517051	5020	1	ENSG00000188782
1	26573654	26574414	26560692	-12962	1	ENSG00000130695
1	26604295	26604733	26605666	933	1	ENSG00000142669
1	26604295	26604733	26644854	-40121	1	ENSG00000158062
1	26604295	26604733	26644447	39714	1	ENSG00000169442
1	26696841	26698167	26699266	-1099	1	ENSG00000176083
1	26758174	26760004	26737268	-20906	1	ENSG00000131914
1	26758174	26760004	26758845	671	1	ENSG00000117682
1	26771321	26772121	26799009	26888	1	ENSG00000198830
1	26848408	26850635	26872342	21707	1	ENSG00000117676
1	27010327	27015002	27022523	7521	1	ENSG00000117713
1	27079888	27082855	27114685	31830	1	ENSG00000060642
1	27178827	27179386	27153200	-25627	1	ENSG00000204160
1	27178827	27179386	27189632	10246	1	ENSG00000175793
1	27211052	27211341	27216788	-5447	1	ENSG00000142751
1	27230962	27231265	27226957	4005	1	ENSG00000198746
1	27239006	27239937	27240457	-520	1	ENSG00000131910
1	27239937	27242083	27248216	6133	1	ENSG00000090273
1	27324822	27326350	27320197	-4625	1	ENSG00000253368
1	27412656	27418694	27481401	-62707	1	ENSG00000090020
1	27570283	27575577	27561158	-9125	1	ENSG00000142784
1	27633352	27633953	27648650	14697	1	ENSG00000186501
1	27633352	27633953	27671363	37410	1	ENSG00000142765
1	27739105	27743373	27693383	45722	1	ENSG00000142733
1	27739105	27743373	27701315	37790	1	ENSG00000142748
1	27739105	27743373	27709793	29312	1	ENSG00000174950
1	27739105	27743373	27719147	-19958	1	ENSG00000181773
1	27829007	27833528	27816669	12338	1	ENSG00000158195
1	27951488	27952044	27930143	21345	1	ENSG00000126705
1	27951488	27952044	27961788	-9744	1	ENSG00000000938
1	28004691	28005955	27998689	6002	1	ENSG00000126709
1	28110080	28111719	28099693	-10387	1	ENSG00000117758
1	28144796	28146909	28157288	10379	1	ENSG00000117751
1	28202137	28202532	28199078	-3059	1	ENSG00000130775
1	28253263	28256437	28241254	12009	1	ENSG00000117748
1	28262266	28265129	28261503	-763	1	ENSG00000130768
1	28287017	28288369	28285972	-1045	1	ENSG00000158156
1	28378389	28378434	28415207	-36773	1	ENSG00000158161
1	28515240	28517299	28503699	11541	1	ENSG00000169403
1	28515240	28517299	28559536	-42237	1	ENSG00000126698
1	28515240	28517299	28562643	45344	1	ENSG00000130770
1	28641058	28644705	28586037	-55021	1	ENSG00000130766
1	28641058	28644705	28655548	10843	1	ENSG00000130772
1	28734040	28736647	28764681	28034	1	ENSG00000204138
1	28833117	28835690	28844768	9078	1	ENSG00000180198
1	28862016	28863649	28879596	15947	1	ENSG00000180098
1	28913645	28916226	28918711	2485	1	ENSG00000188060
1	29004466	29004742	28969517	34949	1	ENSG00000120656
1	29004466	29004742	28995291	-9175	1	ENSG00000162419
1	29052689	29058191	29063270	5079	1	ENSG00000198492
1	29147774	29148785	29138653	-9121	1	ENSG00000116329
1	29227353	29229401	29213602	-13751	1	ENSG00000159023
1	29484161	29485854	29449013	35148	1	ENSG00000253304
1	29495773	29500727	29508499	-7772	1	ENSG00000116350
1	29547503	29550874	29557444	-6570	1	ENSG00000116353
1	29547503	29550874	29563027	12153	1	ENSG00000060656
1	31264298	31264330	31196434	67864	1	ENSG00000162510
1	31264298	31264330	31230667	33631	1	ENSG00000162511
1	31385229	31386397	31381608	3621	1	ENSG00000162512
1	31536900	31538790	31538542	248	1	ENSG00000134644
1	31662358	31664251	31712401	-48150	1	ENSG00000084628
1	31784316	31791086	31769617	14699	1	ENSG00000060688
1	31784316	31791086	31769854	-14462	1	ENSG00000121766
1	31850510	31850653	31845923	4587	1	ENSG00000121769
1	31853217	31854323	31882411	28088	1	ENSG00000168528
1	32055839	32057479	32042135	-13704	1	ENSG00000142910
1	32055839	32057479	32083300	25821	1	ENSG00000121764
1	32055839	32057479	32110488	-53009	1	ENSG00000162517
1	32175462	32176198	32169920	5542	1	ENSG00000084636
1	32207848	32213556	32229636	-16080	1	ENSG00000121753
1	32303979	32304117	32281652	22327	1	ENSG00000134668
1	32433180	32433328	32403988	29192	1	ENSG00000184007
1	32488777	32489203	32479429	-9348	1	ENSG00000121774
1	32525393	32526738	32538502	11764	1	ENSG00000121775
1	32572282	32579712	32573638	1356	1	ENSG00000025800
1	32641519	32643417	32645665	2248	1	ENSG00000084652
1	32668614	32670332	32665986	-2628	1	ENSG00000160050
1	32668614	32670332	32674694	4362	1	ENSG00000222046
1	32668614	32670332	32687926	-17594	1	ENSG00000160055
1	32668614	32670332	32687970	17638	1	ENSG00000084623
1	32713746	32714650	32716839	2189	1	ENSG00000182866
1	32756469	32757905	32757686	-219	1	ENSG00000116478
1	32792905	32793858	32801980	-8122	1	ENSG00000175130
1	32792905	32793858	32827797	33939	1	ENSG00000162526
1	32936460	32936974	32930669	-5791	1	ENSG00000215897
1	32980477	32980838	33005027	24189	1	ENSG00000160062
1	33132759	33139177	33116748	-16011	1	ENSG00000162521
1	33175487	33176565	33168720	6767	1	ENSG00000162520
1	33281686	33282657	33283754	-1097	1	ENSG00000134684
1	33281686	33282657	33283155	498	1	ENSG00000116497
1	33365128	33373114	33336414	28714	1	ENSG00000160097
1	33365128	33373114	33352035	-13093	1	ENSG00000121905
1	33365128	33366006	33366959	-953	1	ENSG00000121900
1	33402485	33410275	33430286	-20011	1	ENSG00000116514
1	33497987	33499079	33502593	-3514	1	ENSG00000004455
1	33526810	33527645	33546713	19068	1	ENSG00000142920
1	33656957	33660967	33647267	9690	1	ENSG00000116525
1	33720965	33724520	33722173	1208	1	ENSG00000160094
1	33795563	33796527	33786699	8864	1	ENSG00000184389
1	33800727	33801569	33841194	-39625	1	ENSG00000134686
1	33950413	33951457	33938245	-12168	1	ENSG00000121903
1	34594584	34594642	34631443	-36801	1	ENSG00000121904
1	34337733	34337880	34326100	-11633	1	ENSG00000176256
1	34594584	34594642	34643270	48628	1	ENSG00000142698
1	35221432	35224083	35220647	-785	1	ENSG00000189280
1	35221432	35224083	35225341	1258	1	ENSG00000189433
1	35232094	35232619	35246789	14170	1	ENSG00000188910
1	35274067	35276776	35258598	-15469	1	ENSG00000187513
1	35357865	35358819	35325417	32448	1	ENSG00000163866
1	35378955	35379597	35395186	-15589	1	ENSG00000116544
1	35478229	35488313	35497342	-9029	1	ENSG00000271741
1	35441479	35441958	35450954	-8996	1	ENSG00000243749
1	35478229	35488313	35497569	-9256	1	ENSG00000163867
1	35525296	35525584	35544991	19407	1	ENSG00000197056
1	35687835	35688836	35658749	29086	1	ENSG00000116560
1	35739040	35739225	35734567	-4473	1	ENSG00000146463
1	36005815	36008115	36023014	-14899	1	ENSG00000142687
1	36005815	36008115	36023408	15293	1	ENSG00000020129
1	36049651	36059906	36038970	-10681	1	ENSG00000116819
1	36118079	36120567	36107445	10634	1	ENSG00000126067
1	36204269	36205137	36235529	-30392	1	ENSG00000092853
1	36270222	36274141	36273772	-369	1	ENSG00000134698
1	36355665	36355820	36348809	-6856	1	ENSG00000092847
1	36383447	36388429	36396678	8249	1	ENSG00000126070
1	36549314	36549873	36549675	-198	1	ENSG00000092850
1	36549314	36549873	36554475	4602	1	ENSG00000116863
1	36581037	36582640	36590821	-8181	1	ENSG00000171812
1	36614933	36617811	36615070	-137	1	ENSG00000054116
1	36620445	36624395	36621802	1357	1	ENSG00000116871
1	36660880	36661189	36690016	28827	1	ENSG00000054118
1	36796257	36803274	36789755	6502	1	ENSG00000142694
1	36852023	36852368	36851485	538	1	ENSG00000196182
1	36852023	36852368	36863493	-11125	1	ENSG00000181817
1	36911389	36917037	36916052	985	1	ENSG00000116885
1	36935667	36936387	36930038	5629	1	ENSG00000116898
1	36935667	36936387	36948879	-12492	1	ENSG00000119535
1	37527946	37528708	37499726	28220	1	ENSG00000163873
1	37947227	37948332	37940152	-7075	1	ENSG00000163874
1	37952200	37953469	37980364	-26895	1	ENSG00000163875
1	38009440	38013175	38019903	-6728	1	ENSG00000163877
1	38029753	38030744	38022519	-7234	1	ENSG00000163879
1	38055244	38059937	38061522	-1585	1	ENSG00000134697
1	38106408	38109294	38100491	5917	1	ENSG00000169218
1	38150195	38150534	38158089	7555	1	ENSG00000134690
1	38241948	38241993	38230738	11210	1	ENSG00000183317
1	38241948	38241993	38259473	17480	1	ENSG00000185090
1	38296689	38298408	38273857	22832	1	ENSG00000196449
1	38328831	38330358	38325292	3539	1	ENSG00000188786
1	38428772	38431293	38412723	16049	1	ENSG00000204084
1	38460124	38464021	38456593	3531	1	ENSG00000183431
1	38465276	38468743	38471177	-2434	1	ENSG00000183386
1	38485163	38485442	38478413	-6750	1	ENSG00000183520
1	38485163	38485442	38512450	-27008	1	ENSG00000185668
1	39323413	39324850	39325495	-645	1	ENSG00000116954
1	39354611	39355207	39339777	14834	1	ENSG00000214114
1	39354611	39355207	39347289	7322	1	ENSG00000131233
1	39384731	39390125	39392509	-2384	1	ENSG00000158315
1	39429255	39430600	39456894	26294	1	ENSG00000174574
1	39485719	39488194	39491989	3795	1	ENSG00000168653
1	39545378	39548089	39549033	944	1	ENSG00000127603
1	39997444	40003856	39957317	-40127	1	ENSG00000183682
1	40021365	40021927	40042073	-20146	1	ENSG00000090621
1	40160960	40161780	40105617	55343	1	ENSG00000163909
1	40160960	40161780	40137710	23250	1	ENSG00000116981
1	40160960	40161780	40157361	3599	1	ENSG00000116983
1	40184393	40185530	40204572	19042	1	ENSG00000084072
1	40251902	40252425	40254533	-2108	1	ENSG00000116985
1	40226185	40232473	40237020	-4547	1	ENSG00000198754
1	40373814	40376431	40349178	24636	1	ENSG00000043514
1	40373814	40376431	40367685	6129	1	ENSG00000116990
1	40437670	40440141	40420821	-16849	1	ENSG00000168389
1	40503400	40503457	40505904	2447	1	ENSG00000131236
1	40518978	40519563	40563375	-43812	1	ENSG00000131238
1	40518978	40519563	40627044	107481	1	ENSG00000117000
1	40518978	40519563	40713572	194009	1	ENSG00000188800
1	40518978	40519563	40723778	204215	1	ENSG00000084073
1	40965779	40967554	40782966	182813	1	ENSG00000049089
1	40965779	40967554	40839368	-126411	1	ENSG00000084070
1	40965779	40967554	40915778	-50001	1	ENSG00000187801
1	40965779	40967554	40942886	-22893	1	ENSG00000187815
1	40965779	40967554	40974418	6864	1	ENSG00000164002
1	40965779	40967554	40997232	29678	1	ENSG00000117010
1	41119966	41121358	41131329	-9971	1	ENSG00000117016
1	41150350	41152113	41157387	5274	1	ENSG00000066136
1	41248368	41249720	41249683	-37	1	ENSG00000117013
1	41312418	41316792	41328018	-11226	1	ENSG00000179862
1	41462415	41463147	41445006	-17409	1	ENSG00000171793
1	41485126	41487576	41488909	-1333	1	ENSG00000171790
1	41633638	41635930	41627104	6534	1	ENSG00000010803
1	41823073	41823296	41827593	4297	1	ENSG00000204060
1	41983706	41983736	41950342	33364	1	ENSG00000127129
1	42385211	42390659	42384169	1042	1	ENSG00000127124
1	42626802	42632464	42619091	-7711	1	ENSG00000044012
1	42626802	42631041	42630389	652	1	ENSG00000197273
1	42784607	42785486	42800636	-15150	1	ENSG00000198815
1	42831062	42835751	42846476	10725	1	ENSG00000177181
1	42935400	42936196	42921938	13462	1	ENSG00000066185
1	42935400	42936196	42922229	-13171	1	ENSG00000127125
1	43128650	43128804	43124095	-4555	1	ENSG00000171960
1	43138294	43140081	43148097	8016	1	ENSG00000065978
1	43237580	43239529	43205925	31655	1	ENSG00000164007
1	43237580	43239529	43232683	4897	1	ENSG00000117385
1	43279916	43280544	43282923	-2379	1	ENSG00000177868
1	43279916	43280544	43282801	2257	1	ENSG00000164010
1	43291661	43291675	43312306	20631	1	ENSG00000164011
1	43419616	43422009	43424501	-2492	1	ENSG00000117394
1	43656268	43656357	43638241	18027	1	ENSG00000117395
1	43677123	43677600	43735695	58095	1	ENSG00000179178
1	43677123	43677600	43751250	-73650	1	ENSG00000253313
1	43836565	43838508	43766663	-69902	1	ENSG00000066056
1	43836565	43838508	43803477	-33088	1	ENSG00000117400
1	43836565	43838508	43824683	-11882	1	ENSG00000117399
1	43836565	43838508	43833689	2876	1	ENSG00000066322
1	43845289	43848761	43855479	-6718	1	ENSG00000159479
1	43845289	43848761	43855639	6878	1	ENSG00000198198
1	43904548	43905000	43919660	-14660	1	ENSG00000178922
1	43993813	43994349	43996546	2197	1	ENSG00000142949
1	44108448	44108919	44115828	6909	1	ENSG00000066135
1	44187639	44188278	44173217	-14422	1	ENSG00000126091
1	44394387	44395129	44398991	3862	1	ENSG00000117407
1	44429881	44431932	44412610	-17271	1	ENSG00000117408
1	44429881	44431932	44435675	3743	1	ENSG00000132768
1	44442043	44442870	44440319	-1724	1	ENSG00000117410
1	44442043	44442870	44445658	2788	1	ENSG00000117411
1	44494405	44495102	44482997	11408	1	ENSG00000196517
1	44584984	44587682	44584521	-463	1	ENSG00000171872
1	44665595	44666062	44679162	13100	1	ENSG00000178028
1	44800654	44802894	44820880	-17986	1	ENSG00000117419
1	44870785	44871876	44870865	80	1	ENSG00000187147
1	45142415	45142528	45140227	2188	1	ENSG00000126106
1	45214194	45215607	45205491	-8703	1	ENSG00000142945
1	45214194	45215607	45241108	25501	1	ENSG00000142937
1	45214194	45215607	45253377	-37770	1	ENSG00000142959
1	45214194	45215607	45265896	50289	1	ENSG00000173846
1	45328377	45328861	45272957	55420	1	ENSG00000188396
1	45328377	45328861	45308735	19642	1	ENSG00000117425
1	45451627	45454351	45452282	-655	1	ENSG00000070785
1	45477442	45479265	45477001	441	1	ENSG00000126107
1	45477442	45479265	45477818	376	1	ENSG00000126088
1	45667054	45668242	45672228	-3986	1	ENSG00000162415
1	45788114	45789075	45792544	3469	1	ENSG00000186603
1	45815847	45817090	45806060	9787	1	ENSG00000132781
1	45815847	45817090	45805341	-10506	1	ENSG00000132773
1	45949273	45956115	45956838	-723	1	ENSG00000070759
1	45949273	45956115	45965724	9609	1	ENSG00000132763
1	45991725	45996426	45987609	4116	1	ENSG00000117450
1	45991725	45996426	46016214	19788	1	ENSG00000117448
1	46046805	46047218	46049731	2513	1	ENSG00000132780
1	46140485	46144441	46152302	-7861	1	ENSG00000159592
1	46140485	46144441	46152885	8444	1	ENSG00000159596
1	46225712	46226175	46216321	9391	1	ENSG00000197429
1	46236222	46239490	46269284	29794	1	ENSG00000086015
1	46604794	46605714	46598314	6480	1	ENSG00000117461
1	46604794	46605724	46640758	35034	1	ENSG00000117472
1	46696509	46697622	46685977	10532	1	ENSG00000085998
1	46696509	46697622	46669005	-27504	1	ENSG00000171357
1	46696509	46697622	46713403	15781	1	ENSG00000085999
1	46696509	46697622	46769280	-71658	1	ENSG00000132128
1	46696509	46697622	46769302	71680	1	ENSG00000173660
1	46859991	46864426	46805848	-54143	1	ENSG00000117481
1	46859991	46864426	46859936	-55	1	ENSG00000117480
1	46944863	46946444	46972668	26224	1	ENSG00000197587
1	47027961	47034029	47016887	11074	1	ENSG00000162456
1	47074408	47080031	47069886	4522	1	ENSG00000079277
1	47080031	47080243	47080805	-562	1	ENSG00000142961
1	47144375	47145761	47134126	10249	1	ENSG00000123472
1	47144375	47145761	47137499	-6876	1	ENSG00000186118
1	47182065	47187356	47184736	2620	1	ENSG00000159658
1	47280778	47281036	47264717	-16061	1	ENSG00000142973
1	47430381	47430774	47407137	23244	1	ENSG00000187048
1	47469414	47475727	47489239	13512	1	ENSG00000186377
1	47568890	47569599	47533159	-35731	1	ENSG00000186160
1	47592332	47593050	47603126	10076	1	ENSG00000162365
1	47661878	47663579	47655727	6151	1	ENSG00000162366
1	47691585	47692497	47695443	-2946	1	ENSG00000162367
1	47775574	47780127	47779812	315	1	ENSG00000123473
1	47789057	47789324	47799468	10144	1	ENSG00000162368
1	47866014	47869469	47881743	12274	1	ENSG00000186790
1	47896709	47896761	47901688	4927	1	ENSG00000186564
1	48477265	48478206	48462567	14698	1	ENSG00000204018
1	48684455	48688532	48688358	-174	1	ENSG00000117834
1	48932012	48933483	48937845	-4362	1	ENSG00000132122
1	50487908	50491805	50489585	-1677	1	ENSG00000186094
1	49330827	49335116	49242590	88237	1	ENSG00000162373
1	50591708	50598618	50571963	-19745	1	ENSG00000162374
1	50892508	50894135	50889172	3336	1	ENSG00000142700
1	51396702	51402176	51425935	-23759	1	ENSG00000185104
1	51396702	51402176	51426416	24240	1	ENSG00000123080
1	51574577	51574989	51567905	-6672	1	ENSG00000204006
1	51708835	51710631	51701942	-6893	1	ENSG00000123091
1	51804116	51805016	51810788	-5772	1	ENSG00000085831
1	51993723	51994283	51985000	8723	1	ENSG00000085832
1	52064582	52076725	52082763	6038	1	ENSG00000117859
1	52350655	52351052	52344477	6178	1	ENSG00000078618
1	52414893	52416276	52456436	-40160	1	ENSG00000169213
1	52560007	52560560	52521843	38164	1	ENSG00000117862
1	52560007	52560560	52499488	60519	1	ENSG00000198841
1	52623075	52623313	52608045	-15030	1	ENSG00000157077
1	52842822	52849336	52831865	10957	1	ENSG00000154222
1	52862259	52862664	52870131	-7467	1	ENSG00000085840
1	52862259	52862664	52870235	7571	1	ENSG00000134748
1	52970413	52971833	53018654	-46821	1	ENSG00000134744
1	53075724	53075928	53068043	-7681	1	ENSG00000116157
1	53119308	53119800	53099015	-20293	1	ENSG00000182183
1	53346508	53352550	53387439	-34889	1	ENSG00000121310
1	53346508	53352550	53392900	40350	1	ENSG00000116171
1	53544483	53550834	53527884	-16599	1	ENSG00000174348
1	53584514	53585942	53608249	-22307	1	ENSG00000162383
1	53652069	53652893	53662100	9207	1	ENSG00000157184
1	53687242	53687939	53686289	953	1	ENSG00000162384
1	53687939	53688420	53704282	-15862	1	ENSG00000162385
1	53833535	53834000	53793686	39849	1	ENSG00000157193
1	53901570	53902678	53925071	22393	1	ENSG00000143006
1	54182336	54182386	54199877	-17491	1	ENSG00000174332
1	54303402	54308348	54304533	-1131	1	ENSG00000058804
1	54363516	54366689	54355453	8063	1	ENSG00000058799
1	54363516	54366689	54359859	-3657	1	ENSG00000211452
1	54425717	54430607	54411602	14115	1	ENSG00000081870
1	54477035	54486805	54483803	3002	1	ENSG00000203985
1	54516904	54518856	54519111	-255	1	ENSG00000116209
1	54516904	54518856	54519273	417	1	ENSG00000116205
1	54619792	54620051	54619443	349	1	ENSG00000157211
1	54678119	54678139	54662167	15952	1	ENSG00000215883
1	54678119	54678139	54665839	-12280	1	ENSG00000116221
1	54887860	54888655	54872092	15768	1	ENSG00000157216
1	54705857	54706338	54703709	-2148	1	ENSG00000198711
1	54956642	54958011	55013900	55889	1	ENSG00000162390
1	55149387	55152215	55089229	60158	1	ENSG00000162391
1	55149387	55152215	55107465	-41922	1	ENSG00000184313
1	55149387	55152215	55107472	-41915	1	ENSG00000271723
1	55223019	55224653	55230187	-5534	1	ENSG00000162396
1	55376165	55380101	55352891	23274	1	ENSG00000116133
1	55447608	55448917	55446464	-1144	1	ENSG00000143001
1	55460385	55460983	55464605	3622	1	ENSG00000162399
1	55501588	55501669	55505220	3551	1	ENSG00000169174
1	55670352	55671670	55680786	-9116	1	ENSG00000162402
1	57040436	57049576	57045241	4335	1	ENSG00000162407
1	57110002	57112171	57110994	992	1	ENSG00000162409
1	57374819	57376541	57320478	-54341	1	ENSG00000157131
1	57435763	57436167	57431688	4075	1	ENSG00000021852
1	57886841	57888656	57889729	-1073	1	ENSG00000173406
1	59004940	59006089	59012472	-6383	1	ENSG00000162600
1	59035802	59037139	59043166	-6027	1	ENSG00000184292
1	59167370	59168023	59165764	1606	1	ENSG00000162601
1	59247685	59248314	59249785	-1471	1	ENSG00000177606
1	59749898	59750355	59762652	12297	1	ENSG00000172456
1	60258269	60258651	60280532	21881	1	ENSG00000134709
1	60396152	60397478	60392462	3690	1	ENSG00000134716
1	60537991	60538371	60539442	-1071	1	ENSG00000162598
1	61554717	61555551	61547533	-7184	1	ENSG00000162599
1	62127881	62131079	62191095	-60016	1	ENSG00000162604
1	62127881	62131079	62208148	77069	1	ENSG00000132849
1	62764519	62765660	62785085	-19425	1	ENSG00000132854
1	62908501	62910113	62902325	-6176	1	ENSG00000162607
1	63152517	63153636	63153953	-317	1	ENSG00000116641
1	63063588	63065390	63063157	-431	1	ENSG00000132855
1	63258882	63259115	63249805	-9077	1	ENSG00000125703
1	63803247	63804777	63788729	-14518	1	ENSG00000187140
1	63813490	63819406	63833260	13854	1	ENSG00000088035
1	63994965	63995409	63988865	6100	1	ENSG00000142856
1	63994965	63995409	63989060	-5905	1	ENSG00000203965
1	64053671	64057774	64088763	30989	1	ENSG00000079739
1	64231048	64232344	64239713	7369	1	ENSG00000185483
1	64659724	64662110	64669489	7379	1	ENSG00000177414
1	64931893	64933070	64936474	3404	1	ENSG00000158966
1	65226428	65229753	65210777	-15651	1	ENSG00000162437
1	65427940	65428116	65432187	-4071	1	ENSG00000162434
1	65608263	65608869	65613512	4643	1	ENSG00000162433
1	65806303	65814764	65775227	-31076	1	ENSG00000116675
1	65872112	65872528	65886269	13741	1	ENSG00000213625
1	65872112	65872528	65886334	13806	1	ENSG00000116678
1	66254366	66257286	66258196	910	1	ENSG00000184588
1	67005655	67006064	66999964	-5691	1	ENSG00000118473
1	67295164	67296722	67266939	28225	1	ENSG00000172410
1	67392301	67392542	67390641	-1660	1	ENSG00000198160
1	67492190	67494342	67519782	-25440	1	ENSG00000116704
1	67630919	67633780	67632082	1163	1	ENSG00000162594
1	67782055	67783478	67773046	-9009	1	ENSG00000081985
1	67893664	67896281	67896069	212	1	ENSG00000142864
1	68201877	68202535	68150743	-51134	1	ENSG00000116717
1	68301629	68302682	68299150	2479	1	ENSG00000172380
1	68506501	68507830	68517314	-9484	1	ENSG00000162595
1	68668555	68668592	68698228	-29636	1	ENSG00000116729
1	68929875	68931011	68915642	14233	1	ENSG00000116745
1	68966649	68966829	68962797	3852	1	ENSG00000024526
1	70237013	70242443	70225857	-11156	1	ENSG00000033122
1	70694761	70695428	70671406	-23355	1	ENSG00000116754
1	70801405	70804233	70820405	-16172	1	ENSG00000118454
1	70801405	70804233	70820518	16285	1	ENSG00000197568
1	70888640	70889667	70876954	-11686	1	ENSG00000116761
1	71527416	71532262	71513471	13945	1	ENSG00000050628
1	71547890	71553463	71546980	910	1	ENSG00000132485
1	72754771	72757814	72748417	6354	1	ENSG00000172260
1	74609299	74615900	74663925	48025	1	ENSG00000254685
1	74609299	74615900	74663946	48046	1	ENSG00000116783
1	74973745	74975318	74978298	-2980	1	ENSG00000162621
1	75207968	75208941	75199092	8876	1	ENSG00000116791
1	75207968	75208941	75198839	-9129	1	ENSG00000162623
1	75600197	75600575	75594118	-6079	1	ENSG00000162624
1	76058840	76061452	76076769	-15317	1	ENSG00000137968
1	76226592	76229671	76190464	-36128	1	ENSG00000117054
1	76226592	76229671	76251885	22214	1	ENSG00000137955
1	76276339	76277661	76262566	-13773	1	ENSG00000057468
1	76402432	76404670	76398116	4316	1	ENSG00000154007
1	76528534	76532477	76540403	7926	1	ENSG00000184005
1	77324013	77326423	77333125	6702	1	ENSG00000117069
1	77692119	77694131	77685111	7008	1	ENSG00000142892
1	77766054	77768864	77747735	-18319	1	ENSG00000154027
1	78137218	78146984	78148343	-1359	1	ENSG00000036549
1	78226134	78226908	78225537	597	1	ENSG00000077254
1	78229100	78230001	78245308	15307	1	ENSG00000180488
1	78365520	78366038	78354312	-11208	1	ENSG00000162614
1	78470465	78472461	78444770	25695	1	ENSG00000162613
1	78470465	78472461	78470537	72	1	ENSG00000162616
1	78490880	78494368	78511585	17217	1	ENSG00000137960
1	78985554	78986726	78956756	-28798	1	ENSG00000122420
1	79071793	79072914	79086087	13173	1	ENSG00000137959
1	79110532	79111641	79115515	3874	1	ENSG00000137965
1	79526249	79526913	79472403	53846	1	ENSG00000162618
1	82262513	82263411	82266081	2670	1	ENSG00000117114
1	84466150	84466449	84464815	1335	1	ENSG00000137941
1	84660682	84662749	84609953	-50729	1	ENSG00000142875
1	84856214	84856687	84864214	7527	1	ENSG00000137976
1	84957540	84963566	84944949	-12591	1	ENSG00000117133
1	84957540	84963566	84972248	-8682	1	ENSG00000174021
1	85053571	85055135	85040147	13424	1	ENSG00000117151
1	85156864	85157073	85156228	636	1	ENSG00000117155
1	85335920	85341007	85331842	4078	1	ENSG00000171517
1	85464147	85467070	85462623	1524	1	ENSG00000153898
1	85500569	85502598	85514129	-11531	1	ENSG00000055732
1	85637759	85638689	85666729	-28040	1	ENSG00000097096
1	85786249	85787724	85742773	43476	1	ENSG00000142867
1	85918977	85919162	85930823	-11661	1	ENSG00000153904
1	86051248	86052612	86046443	-4805	1	ENSG00000142871
1	86180205	86184633	86174101	6104	1	ENSG00000117174
1	86659182	86662862	86622446	36736	1	ENSG00000171502
1	86894202	86895673	86861945	32257	1	ENSG00000122417
1	86894202	86895673	86889768	-4434	1	ENSG00000137975
1	86937068	86937684	86934050	-3018	1	ENSG00000016490
1	87016608	87018438	87012760	-3848	1	ENSG00000016602
1	87176703	87179812	87170577	-6126	1	ENSG00000097033
1	87364947	87367607	87380356	12749	1	ENSG00000153936
1	87461737	87462886	87458691	-3046	1	ENSG00000267561
1	87783023	87784477	87794150	9673	1	ENSG00000143013
1	89153436	89154444	89149904	-3532	1	ENSG00000065243
1	89362281	89362541	89357301	4980	1	ENSG00000137947
1	89436206	89438870	89458604	-19734	1	ENSG00000137944
1	89436206	89438870	89458643	-19773	1	ENSG00000213516
1	89529311	89530232	89488565	40746	1	ENSG00000117226
1	89529311	89530232	89531043	-811	1	ENSG00000117228
1	89582472	89586612	89591797	-5185	1	ENSG00000162645
1	89684055	89687893	89641723	42332	1	ENSG00000213512
1	89684055	89687893	89664615	19440	1	ENSG00000162654
1	89747950	89748149	89738544	9406	1	ENSG00000154451
1	89821876	89823107	89829616	6509	1	ENSG00000183347
1	89949649	89957708	89990461	32753	1	ENSG00000197147
1	90115543	90118632	90098630	-16913	1	ENSG00000171488
1	90284775	90286846	90286590	-256	1	ENSG00000171492
1	90425775	90428640	90460673	32033	1	ENSG00000162664
1	91139394	91141921	91182794	-40873	1	ENSG00000143032
1	91516637	91519449	91487030	29607	1	ENSG00000122482
1	91895118	91896313	91870426	24692	1	ENSG00000162669
1	91957497	91957770	91966664	8894	1	ENSG00000097046
1	92342901	92344405	92351787	-7382	1	ENSG00000069702
1	92428909	92430847	92414927	-13982	1	ENSG00000137948
1	92503160	92510654	92495538	-7622	1	ENSG00000172031
1	92503160	92510654	92545892	35238	1	ENSG00000189195
1	92736013	92740163	92764533	-24370	1	ENSG00000174842
1	92736013	92740163	92764521	24358	1	ENSG00000122484
1	92951335	92952581	92949511	1824	1	ENSG00000162676
1	93248545	93252138	93257961	-5823	1	ENSG00000067208
1	93248545	93252138	93297581	45443	1	ENSG00000122406
1	93392086	93392949	93427057	-34108	1	ENSG00000154511
1	93514734	93518625	93544794	26169	1	ENSG00000143033
1	93702986	93703704	93646285	56701	1	ENSG00000117500
1	93810371	93811061	93811444	383	1	ENSG00000117505
1	93934905	93935102	93913687	-21218	1	ENSG00000137942
1	94312475	94314259	94312706	-231	1	ENSG00000137936
1	94344675	94345231	94344762	-87	1	ENSG00000067334
1	94367802	94370098	94374966	-4868	1	ENSG00000023909
1	94586925	94588060	94586688	237	1	ENSG00000198691
1	94682576	94683128	94703121	-19993	1	ENSG00000137962
1	94946893	94948981	94884010	-62883	1	ENSG00000117528
1	95033064	95033439	95007356	25708	1	ENSG00000117525
1	95287286	95289474	95285905	-1381	1	ENSG00000143036
1	95401767	95403139	95392834	8933	1	ENSG00000117519
1	95544359	95547115	95538501	5858	1	ENSG00000172339
1	95608637	95610578	95582893	-25744	1	ENSG00000152078
1	95608637	95610578	95583478	-25159	1	ENSG00000271092
1	95700060	95702753	95699710	-350	1	ENSG00000122481
1	97195012	97196693	97187377	-7635	1	ENSG00000117569
1	98381367	98382027	98386579	-4552	1	ENSG00000188641
1	99100062	99108313	99127278	18965	1	ENSG00000162627
1	99426811	99428250	99470449	-42199	1	ENSG00000117598
1	99736799	99737411	99729508	-7291	1	ENSG00000117600
1	100122385	100124637	100111498	-10887	1	ENSG00000099260
1	100229471	100231027	100231349	-322	1	ENSG00000156869
1	100319192	100322104	100316044	-3148	1	ENSG00000162688
1	100432640	100434642	100435344	702	1	ENSG00000117620
1	100495322	100496909	100503652	6743	1	ENSG00000156875
1	100600531	100607053	100598511	2020	1	ENSG00000156876
1	100600531	100607053	100598718	-1813	1	ENSG00000122435
1	100718507	100720568	100715390	3117	1	ENSG00000137992
1	100718507	100720568	100731804	11236	1	ENSG00000137996
1	100868173	100869949	100818046	-50127	1	ENSG00000079335
1	100947061	100953839	101003692	49853	1	ENSG00000181656
1	101196916	101198408	101185315	-11601	1	ENSG00000162692
1	101381287	101387976	101361554	19733	1	ENSG00000162694
1	101381287	101387976	101361631	-19656	1	ENSG00000162695
1	101465041	101467451	101491328	-23877	1	ENSG00000117543
1	101707903	101710004	101702443	-5460	1	ENSG00000170989
1	102467506	102468694	102462586	4920	1	ENSG00000118733
1	103610196	103611654	103574047	36149	1	ENSG00000060718
1	104058031	104063213	104068320	5107	1	ENSG00000185946
1	104125889	104128952	104097321	-28568	1	ENSG00000240038
1	104188988	104192343	104159998	-28990	1	ENSG00000243480
1	104188988	104192343	104198376	6033	1	ENSG00000237763
1	104231892	104236779	104238912	-2133	1	ENSG00000174876
1	104267884	104273163	104293027	19864	1	ENSG00000187733
1	107598602	107600640	107599300	698	1	ENSG00000198890
1	107680090	107682670	107683441	771	1	ENSG00000162631
1	108465540	108465612	108507766	-42154	1	ENSG00000134215
1	108770331	108771611	108742980	27351	1	ENSG00000085491
1	108798210	108804996	108786689	11521	1	ENSG00000196427
1	108917246	108917354	108918420	1066	1	ENSG00000186086
1	109199203	109202306	109204148	-1842	1	ENSG00000162639
1	109223428	109227027	109234944	7917	1	ENSG00000134186
1	109245759	109251541	109255278	3737	1	ENSG00000143107
1	109295140	109295450	109289309	-5831	1	ENSG00000116266
1	109377130	109379739	109399716	-19977	1	ENSG00000162641
1	109433591	109433953	109417971	-15620	1	ENSG00000121957
1	109497524	109497882	109506111	-8229	1	ENSG00000121940
1	109557910	109558623	109584608	-25985	1	ENSG00000085433
1	109557910	109558623	109618624	-60001	1	ENSG00000197780
1	109557910	109558623	109633356	74733	1	ENSG00000215717
1	109725234	109726698	109656622	-68612	1	ENSG00000116299
1	109725234	109726698	109756539	29841	1	ENSG00000031698
1	109829854	109837793	109792640	-37214	1	ENSG00000143126
1	109829854	109837793	109825790	4064	1	ENSG00000134222
1	109840471	109843608	109849663	-6055	1	ENSG00000221986
1	109957825	109961591	109940573	17252	1	ENSG00000134243
1	109957825	109961591	109968973	-7382	1	ENSG00000143106
1	110003801	110003905	110009249	5344	1	ENSG00000143028
1	110030333	110037065	110036735	-330	1	ENSG00000174151
1	110059607	110060918	110052304	7303	1	ENSG00000181754
1	110065919	110067042	110082493	15451	1	ENSG00000156097
1	110109484	110110464	110091232	-18252	1	ENSG00000065135
1	110154352	110155098	110155679	-581	1	ENSG00000134183
1	110160731	110162083	110163275	1192	1	ENSG00000116337
1	110176233	110179804	110198702	18898	1	ENSG00000168765
1	110176233	110179804	110210687	30883	1	ENSG00000213366
1	110176233	110179804	110230441	50637	1	ENSG00000134184
1	110318729	110321424	110254876	-63853	1	ENSG00000134201
1	110318729	110321424	110284384	34345	1	ENSG00000134202
1	110318729	110321424	110306649	12080	1	ENSG00000198758
1	110457308	110460880	110453254	-4054	1	ENSG00000184371
1	110478942	110480725	110527307	46582	1	ENSG00000168710
1	110588930	110589116	110577237	-11693	1	ENSG00000143093
1	110610181	110612494	110613322	-828	1	ENSG00000156150
1	110642191	110643267	110655061	11794	1	ENSG00000186150
1	110680500	110680947	110693107	12160	1	ENSG00000197106
1	110766778	110776050	110754094	-12684	1	ENSG00000116396
1	110884441	110884567	110881127	-3314	1	ENSG00000162775
1	110923408	110930980	110933704	-2724	1	ENSG00000168679
1	110956983	110958374	110950564	6419	1	ENSG00000134248
1	110956983	110958374	110993821	35447	1	ENSG00000143125
1	111075321	111078782	111061797	13524	1	ENSG00000143105
1	111149372	111149851	111150051	-200	1	ENSG00000177301
1	111213405	111214782	111217655	-2873	1	ENSG00000177272
1	111454046	111454057	111415775	-38271	1	ENSG00000143119
1	111528880	111529804	111506701	22179	1	ENSG00000121931
1	111671957	111672870	111682662	-9792	1	ENSG00000156171
1	111671957	111672870	111682248	9378	1	ENSG00000134255
1	111752271	111759355	111743311	8960	1	ENSG00000162777
1	111752271	111759355	111743392	-8879	1	ENSG00000064886
1	111752271	111759355	111833537	74182	1	ENSG00000134216
1	111992101	111998941	111888909	-103192	1	ENSG00000173947
1	111992101	111998941	111970399	21702	1	ENSG00000085465
1	111992101	111998941	111991998	103	1	ENSG00000116455
1	111992101	111998941	111991557	-544	1	ENSG00000116459
1	112001462	112009106	112016413	7307	1	ENSG00000143110
1	112036250	112036642	112046110	-9468	1	ENSG00000121933
1	112217652	112219052	112162404	-55248	1	ENSG00000116473
1	112286239	112288173	112297926	9753	1	ENSG00000064703
1	112508472	112514798	112531777	-16979	1	ENSG00000171385
1	112956631	112958089	112938802	-17829	1	ENSG00000143079
1	113047179	113051849	113051399	-450	1	ENSG00000134245
1	113163099	113164009	113162040	1059	1	ENSG00000007341
1	113163099	113164009	113161794	-1305	1	ENSG00000116489
1	113229192	113232885	113217042	-12150	1	ENSG00000155363
1	113257754	113258333	113249749	8005	1	ENSG00000155366
1	113257754	113258333	113253977	3777	1	ENSG00000271810
1	113257754	113258333	113258099	234	1	ENSG00000155367
1	113257754	113258333	113263040	4707	1	ENSG00000184599
1	113477029	113478409	113498685	-20276	1	ENSG00000155380
1	113607742	113609278	113615830	6552	1	ENSG00000198799
1	113941134	113944770	113933580	-7554	1	ENSG00000081026
1	114286848	114289362	114302098	-12736	1	ENSG00000116793
1	114357480	114357633	114355098	2382	1	ENSG00000081019
1	114433215	114438179	114414381	18834	1	ENSG00000134242
1	114433215	114438179	114430169	3046	1	ENSG00000188761
1	114445564	114448717	114447620	1097	1	ENSG00000134262
1	114445564	114448717	114447762	-955	1	ENSG00000118655
1	114458952	114460946	114472331	11385	1	ENSG00000163349
1	114521595	114522589	114522064	469	1	ENSG00000116774
1	114688294	114689326	114696472	-7146	1	ENSG00000134207
1	115055938	115058173	115053781	2157	1	ENSG00000197323
1	115126142	115127237	115124260	1882	1	ENSG00000116752
1	115204332	115207612	115212656	-5044	1	ENSG00000175984
1	115239903	115240396	115238207	1696	1	ENSG00000116748
1	115240328	115240396	115259515	-19119	1	ENSG00000213281
1	115295253	115299567	115292811	2442	1	ENSG00000009307
1	115295253	115299567	115323306	-23739	1	ENSG00000052723
1	115406659	115409896	115397423	-9236	1	ENSG00000198765
1	115591830	115592548	115572414	-19416	1	ENSG00000134200
1	115633477	115633505	115632085	1392	1	ENSG00000134198
1	115879259	115879784	115880857	-1073	1	ENSG00000134259
1	116179445	116180113	116184573	4460	1	ENSG00000173218
1	116296435	116297731	116311402	-13671	1	ENSG00000118729
1	116351154	116354404	116386538	-32134	1	ENSG00000177551
1	116546349	116547978	116519118	-27231	1	ENSG00000163393
1	116856631	116861965	116916488	54523	1	ENSG00000163399
1	117113565	117114777	117113661	-96	1	ENSG00000116815
1	117214392	117215002	117210314	4078	1	ENSG00000143061
1	117312085	117314086	117297006	-15079	1	ENSG00000116824
1	117441696	117441946	117452678	10732	1	ENSG00000134247
1	117534542	117536692	117544381	7689	1	ENSG00000134256
1	117609938	117613995	117602924	-7014	1	ENSG00000116830
1	117692504	117693556	117664350	28154	1	ENSG00000134253
1	117755562	117757164	117753556	2006	1	ENSG00000134258
1	117907312	117907974	117910070	2096	1	ENSG00000198162
1	118494422	118497100	118472253	22169	1	ENSG00000196505
1	118494422	118497100	118472390	-22032	1	ENSG00000065183
1	118728489	118732203	118727846	643	1	ENSG00000155761
1	119554918	119555262	119532179	22739	1	ENSG00000092607
1	119700530	119701645	119683294	17236	1	ENSG00000116874
1	119912373	119913328	119911460	-913	1	ENSG00000116882
1	119970927	119971447	119957553	-13374	1	ENSG00000203859
1	119993983	119996060	120049825	53765	1	ENSG00000203857
1	120183432	120187353	120190396	-3043	1	ENSG00000143067
1	120204364	120205564	120254509	48945	1	ENSG00000092621
1	120322145	120323964	120311517	10628	1	ENSG00000134240
1	120352830	120353341	120354203	-862	1	ENSG00000134193
1	120443484	120444784	120439118	4366	1	ENSG00000134249
1	120609763	120610067	120612240	-2173	1	ENSG00000134250
1	120914569	120914677	120935937	-21260	1	ENSG00000198019
1	143763722	143769748	143767881	1867	1	ENSG00000236334
1	144127798	144129513	144146811	17298	1	ENSG00000162825
1	144364194	144365354	144364246	-52	1	ENSG00000255854
1	144796384	144797740	144811747	14007	1	ENSG00000168614
1	145008245	145009631	144995022	13223	1	ENSG00000178104
1	145210129	145212670	145209144	-985	1	ENSG00000255168
1	145210129	145212670	145224598	11928	1	ENSG00000213240
1	145401449	145403973	145413277	9304	1	ENSG00000168509
1	145426320	145430566	145438468	7902	1	ENSG00000117289
1	145479874	145480232	145470387	9487	1	ENSG00000121851
1	145479874	145480232	145470507	-9367	1	ENSG00000181039
1	145479874	145480232	145477084	-2790	1	ENSG00000152022
1	145500373	145501140	145507597	6457	1	ENSG00000131795
1	145524651	145530339	145516251	-8400	1	ENSG00000131779
1	145524651	145530339	145524890	239	1	ENSG00000143127
1	145559654	145561232	145575988	14756	1	ENSG00000131788
1	145609189	145611853	145589439	19750	1	ENSG00000186364
1	145609189	145611853	145610884	969	1	ENSG00000186141
1	145609189	145611853	145611035	-818	1	ENSG00000121848
1	145724694	145729200	145706861	17833	1	ENSG00000117281
1	145724694	145729200	145743262	14062	1	ENSG00000174827
1	145830923	145834677	145827073	3850	1	ENSG00000117262
1	145873966	145882412	145883867	1455	1	ENSG00000196644
1	146124230	146128191	146082633	41597	1	ENSG00000152042
1	146367124	146368134	146374055	5921	1	ENSG00000186275
1	146652181	146652802	146644123	8058	1	ENSG00000131791
1	146716852	146718502	146697230	19622	1	ENSG00000131781
1	146716852	146718502	146714333	-2519	1	ENSG00000131778
1	146958890	146961759	147013181	51422	1	ENSG00000116128
1	147182668	147183614	147142618	40050	1	ENSG00000162836
1	147250215	147250281	147245484	4731	1	ENSG00000143140
1	147380474	147382430	147374945	-5529	1	ENSG00000121634
1	147391692	147392904	147400505	7601	1	ENSG00000188092
1	147609793	147610088	147599549	10244	1	ENSG00000203836
1	148000728	148001840	147955419	45309	1	ENSG00000255963
1	148000728	148001840	148025848	-24008	1	ENSG00000122497
1	148208092	148209228	148202536	5556	1	ENSG00000256374
1	148325781	148330245	148347051	-16806	1	ENSG00000203832
1	148557029	148559094	148560842	1748	1	ENSG00000243452
1	148723967	148729257	148739442	10185	1	ENSG00000203827
1	149524302	149527308	149553002	25694	1	ENSG00000198161
1	149772535	149773067	149783928	-10861	1	ENSG00000203814
1	149772535	149773067	149754245	-18290	1	ENSG00000150337
1	149772535	149773067	149785236	-12169	1	ENSG00000183598
1	149808734	149810137	149804231	-4503	1	ENSG00000183941
1	149808734	149810137	149812765	-2628	1	ENSG00000203811
1	149808734	149810137	149814478	-4341	1	ENSG00000183558
1	149808734	149810137	149822642	12505	1	ENSG00000203812
1	149808734	149810137	149824180	14043	1	ENSG00000203852
1	149849804	149850315	149832714	17090	1	ENSG00000182217
1	149849804	149850315	149858232	-7917	1	ENSG00000184678
1	149849804	149850315	149858524	8209	1	ENSG00000184260
1	149849804	149850315	149859466	-9151	1	ENSG00000184270
1	149849804	149850315	149859439	9124	1	ENSG00000178096
1	149849804	149850315	149889434	-39119	1	ENSG00000159164
1	149944084	149949434	149900236	43848	1	ENSG00000143368
1	149944084	149949434	149908791	35293	1	ENSG00000014914
1	150004968	150005611	149982625	22343	1	ENSG00000163113
1	150004968	150005611	150039368	33757	1	ENSG00000136631
1	150106063	150106411	150122169	15758	1	ENSG00000023902
1	150228763	150230136	150208504	20259	1	ENSG00000143401
1	150228763	150230136	150229553	-583	1	ENSG00000118298
1	150228763	150230136	150241399	-11263	1	ENSG00000117362
1	150228763	150230136	150240599	10463	1	ENSG00000118292
1	150258570	150260206	150266339	6133	1	ENSG00000187145
1	150290184	150292651	150293924	1273	1	ENSG00000117360
1	150334713	150335077	150337186	2109	1	ENSG00000163125
1	150467687	150469579	150459892	-7795	1	ENSG00000143374
1	150467687	150469579	150480551	10972	1	ENSG00000143369
1	150512831	150515965	150521897	5932	1	ENSG00000143382
1	150512831	150515965	150552066	-36101	1	ENSG00000143384
1	150676638	150676782	150602052	74586	1	ENSG00000143420
1	150676638	150676782	150669500	7138	1	ENSG00000143457
1	150676638	150676782	150693352	-16570	1	ENSG00000143452
1	150767385	150767667	150738433	28952	1	ENSG00000163131
1	150767385	150767667	150780799	-13132	1	ENSG00000143387
1	150854317	150854694	150849244	5073	1	ENSG00000143437
1	150935605	150935845	150898814	-36791	1	ENSG00000143379
1	150935605	150935845	150947440	-11595	1	ENSG00000143418
1	150935605	150935845	150954492	18647	1	ENSG00000143412
1	150935605	150935845	150980851	-45006	1	ENSG00000143409
1	150935605	150935845	150980952	45107	1	ENSG00000143363
1	151054525	151057315	151009045	-45480	1	ENSG00000163141
1	151054525	151057315	151020215	-34310	1	ENSG00000143443
1	151054525	151057315	151042801	11724	1	ENSG00000197622
1	151054525	151057315	151030233	-24292	1	ENSG00000213190
1	151054525	151057315	151043079	-11446	1	ENSG00000143458
1	151083318	151083966	151118933	-34967	1	ENSG00000143434
1	151083318	151083966	151129104	45138	1	ENSG00000163154
1	151083318	151083966	151138395	-54429	1	ENSG00000163155
1	151083318	151083966	151138517	54551	1	ENSG00000163156
1	151194061	151194556	151148492	45569	1	ENSG00000163157
1	151194061	151194556	151162634	31427	1	ENSG00000163159
1	151194061	151194556	151171050	-23011	1	ENSG00000143398
1	151238730	151239315	151227178	-11552	1	ENSG00000159352
1	151238730	151239315	151254787	15472	1	ENSG00000143373
1	151238730	151239315	151300133	-60818	1	ENSG00000143393
1	151238730	151239315	151319727	-80412	1	ENSG00000143390
1	151404687	151405929	151345209	59478	1	ENSG00000143416
1	151404687	151405929	151372009	-32678	1	ENSG00000159377
1	151415088	151422904	151431941	-9037	1	ENSG00000143442
1	151500222	151504144	151483872	-16350	1	ENSG00000143375
1	151506072	151508288	151512780	4492	1	ENSG00000143367
1	151586655	151588106	151584557	-2098	1	ENSG00000143376
1	151673032	151674250	151689290	-15040	1	ENSG00000159409
1	151734836	151735475	151736040	-565	1	ENSG00000143436
1	151734836	151735475	151735444	-31	1	ENSG00000143450
1	151748668	151748901	151763892	-14991	1	ENSG00000182134
1	151748668	151748901	151778630	-29729	1	ENSG00000213171
1	151839595	151843278	151804348	35247	1	ENSG00000143365
1	151839595	151843278	151826173	13422	1	ENSG00000196407
1	151896164	151896957	151882284	13880	1	ENSG00000159445
1	151990289	151990887	151966866	23423	1	ENSG00000197747
1	152010956	152015566	152009511	1445	1	ENSG00000163191
1	152092139	152092233	152061540	30599	1	ENSG00000182898
1	152092139	152092233	152086556	5583	1	ENSG00000159450
1	152131328	152134346	152131704	-376	1	ENSG00000215853
1	152146624	152147596	152196669	-49073	1	ENSG00000197915
1	152373472	152374154	152297679	75793	1	ENSG00000143631
1	152373472	152374154	152332482	40990	1	ENSG00000143520
1	152390690	152391551	152386739	3951	1	ENSG00000143536
1	152494673	152498098	152483319	-11354	1	ENSG00000186207
1	152534206	152537102	152539248	-2146	1	ENSG00000185966
1	152548690	152549634	152552980	-3346	1	ENSG00000163202
1	152565762	152566146	152573137	6991	1	ENSG00000244057
1	152565762	152566146	152586286	20140	1	ENSG00000187238
1	152565762	152566146	152595579	-29433	1	ENSG00000185962
1	152670681	152675082	152635871	-34810	1	ENSG00000187223
1	152670681	152675082	152647770	-22911	1	ENSG00000187180
1	152670681	152675082	152658598	-12083	1	ENSG00000159455
1	152670878	152675082	152670839	-39	1	ENSG00000187173
1	152670681	152675082	152680635	5553	1	ENSG00000187170
1	152670681	152675082	152691997	16915	1	ENSG00000198854
1	152670681	152675082	152730505	55423	1	ENSG00000203786
1	152670681	152675082	152748847	73765	1	ENSG00000240386
1	152826578	152831764	152758752	-67826	1	ENSG00000186226
1	152826578	152831764	152769226	-57352	1	ENSG00000172155
1	152826578	152831764	152779107	47471	1	ENSG00000197084
1	152826578	152831764	152784446	-42132	1	ENSG00000196734
1	152826578	152831764	152799948	-26630	1	ENSG00000186844
1	152826578	152831764	152815343	-11235	1	ENSG00000235942
1	152826578	152831764	152850792	19028	1	ENSG00000163206
1	152891543	152892860	152881020	-10523	1	ENSG00000163207
1	152933689	152936613	152943141	6528	1	ENSG00000184148
1	152956585	152957964	152956556	-29	1	ENSG00000169474
1	152974651	152978764	152974222	-429	1	ENSG00000163209
1	152974651	152978764	153003677	24913	1	ENSG00000169469
1	153036858	153044612	153014407	22451	1	ENSG00000163216
1	153036858	153044612	153030013	6845	1	ENSG00000241794
1	153036858	153044612	153044084	528	1	ENSG00000196805
1	153069053	153076465	153078660	-2195	1	ENSG00000203785
1	153069053	153076465	153085991	-9526	1	ENSG00000244094
1	153122336	153124969	153123345	-1009	1	ENSG00000159516
1	153226352	153228080	153232175	4095	1	ENSG00000203782
1	153289333	153290015	153283194	6139	1	ENSG00000159527
1	153289333	153290015	153321022	-31007	1	ENSG00000163218
1	153289333	153290015	153330329	40314	1	ENSG00000163220
1	153289333	153290015	153348125	-58110	1	ENSG00000163221
1	153408622	153410746	153363664	44958	1	ENSG00000143546
1	153408622	153410746	153388999	-19623	1	ENSG00000184330
1	153408622	153410746	153412425	-1679	1	ENSG00000197364
1	153417608	153418380	153433177	-14797	1	ENSG00000143556
1	153515297	153515390	153508720	6577	1	ENSG00000197956
1	153515297	153515390	153514241	1056	1	ENSG00000196420
1	153515297	153515731	153518361	-2630	1	ENSG00000196154
1	153524258	153525552	153521848	2410	1	ENSG00000188015
1	153542673	153545803	153538341	4332	1	ENSG00000196754
1	153611093	153611333	153581813	29280	1	ENSG00000188643
1	153611093	153611333	153589462	21631	1	ENSG00000189334
1	153611093	153611333	153606568	4525	1	ENSG00000189171
1	153611093	153611333	153600872	-10221	1	ENSG00000160678
1	153611093	153611333	153606524	-4569	1	ENSG00000160679
1	153623695	153624439	153631129	6690	1	ENSG00000143553
1	153623695	153624439	153643524	-19085	1	ENSG00000143621
1	153623695	153624439	153651112	26673	1	ENSG00000169418
1	153683421	153687255	153700542	13287	1	ENSG00000143624
1	153741523	153746668	153747767	1099	1	ENSG00000143554
1	153923349	153923973	153895451	27898	1	ENSG00000143614
1	153923349	153923973	153919172	4177	1	ENSG00000198837
1	153923349	153923973	153931101	-7128	1	ENSG00000160741
1	153923349	153923973	153935951	-11978	1	ENSG00000143570
1	153923349	153923973	153940378	16405	1	ENSG00000143578
1	153964416	153967054	153950164	14252	1	ENSG00000143543
1	153964416	153967054	153958828	5588	1	ENSG00000143545
1	153964416	153967054	153963234	-1182	1	ENSG00000177954
1	154133285	154134873	154127592	5693	1	ENSG00000143552
1	154169758	154172408	154164687	5071	1	ENSG00000143549
1	154208212	154209981	154193082	15130	1	ENSG00000143612
1	154208212	154209981	154193324	-14888	1	ENSG00000143569
1	154216910	154217716	154244986	27270	1	ENSG00000143575
1	154308696	154310676	154293591	-15105	1	ENSG00000143595
1	154308696	154310676	154300275	-8421	1	ENSG00000143515
1	154383182	154384364	154377668	-5514	1	ENSG00000160712
1	154481032	154482036	154475447	-5585	1	ENSG00000163239
1	154532968	154534823	154531109	1859	1	ENSG00000160714
1	154532968	154534823	154540256	5433	1	ENSG00000160716
1	154552142	154555771	154580682	-24911	1	ENSG00000160710
1	154872905	154875057	154842756	30149	1	ENSG00000143603
1	154901092	154903632	154909467	-5835	1	ENSG00000163344
1	154932328	154932446	154928580	3748	1	ENSG00000163346
1	154932328	154932446	154934224	-1778	1	ENSG00000163348
1	154932328	154932446	154943223	-10777	1	ENSG00000160691
1	154932328	154932446	154947174	14728	1	ENSG00000173207
1	154962329	154962680	154955848	-6481	1	ENSG00000160688
1	154968257	154970485	154966063	-2194	1	ENSG00000163352
1	154968257	154970485	154975294	4809	1	ENSG00000160685
1	154985500	154985779	155006236	-20457	1	ENSG00000163354
1	154985500	154985779	155006299	20520	1	ENSG00000163357
1	155036489	155039108	155023761	-12728	1	ENSG00000143537
1	155036489	155039108	155036223	-266	1	ENSG00000251246
1	155036489	155039108	155036236	-253	1	ENSG00000243364
1	155053942	155053948	155051347	-2595	1	ENSG00000143590
1	155053942	155053948	155099935	45987	1	ENSG00000169242
1	155053942	155053948	155108325	54377	1	ENSG00000169241
1	155167435	155169134	155112883	54552	1	ENSG00000179085
1	155167435	155169134	155145809	21626	1	ENSG00000163463
1	155167435	155169134	155146442	-20993	1	ENSG00000163462
1	155167435	155169134	155162706	4729	1	ENSG00000185499
1	155167435	155169134	155177688	-8554	1	ENSG00000169231
1	155167435	155169134	155178489	9355	1	ENSG00000173171
1	155213486	155214119	155214461	-342	1	ENSG00000177628
1	155223947	155224218	155225178	-960	1	ENSG00000160767
1	155239227	155239726	155232050	7177	1	ENSG00000116521
1	155239227	155239726	155243078	-3352	1	ENSG00000176444
1	155248092	155249579	155247373	-719	1	ENSG00000143630
1	155248092	155249579	155271225	-21646	1	ENSG00000143627
1	155306721	155309816	155278706	-28015	1	ENSG00000160752
1	155306721	155309816	155290717	-16004	1	ENSG00000160753
1	155540620	155546453	155532323	8297	1	ENSG00000116539
1	155568572	155568922	155580015	11093	1	ENSG00000125459
1	155662758	155664906	155658260	4498	1	ENSG00000163374
1	155662758	155664906	155658848	-3910	1	ENSG00000132676
1	155828723	155828768	155829191	-423	1	ENSG00000116580
1	155828723	155828768	155829299	531	1	ENSG00000132718
1	155883910	155886077	155880706	3204	1	ENSG00000143622
1	155908239	155911647	155911479	-168	1	ENSG00000173080
1	155939202	155939288	155948318	-9030	1	ENSG00000116584
1	155996801	155997288	155990750	6051	1	ENSG00000163479
1	155996801	155997288	156023585	-26297	1	ENSG00000160803
1	156051735	156056229	156024542	-27193	1	ENSG00000116586
1	156051735	156056229	156030950	-20785	1	ENSG00000132698
1	156051735	156056229	156051789	-54	1	ENSG00000254726
1	156085711	156087181	156084497	-1214	1	ENSG00000160789
1	156085711	156087181	156123317	36136	1	ENSG00000196189
1	156180837	156182240	156163879	-16958	1	ENSG00000160785
1	156180837	156182240	156182797	557	1	ENSG00000160783
1	156196073	156203427	156211752	8325	1	ENSG00000242252
1	156196073	156203427	156217843	-14416	1	ENSG00000160781
1	156264598	156264656	156252616	11982	1	ENSG00000198952
1	156264598	156264656	156254069	-10529	1	ENSG00000163472
1	156264598	156264656	156265463	-807	1	ENSG00000198715
1	156264598	156264656	156269428	-4772	1	ENSG00000189030
1	156289292	156293716	156308256	-14540	1	ENSG00000163468
1	156289292	156293716	156307104	13388	1	ENSG00000163467
1	156352717	156354928	156339002	-13715	1	ENSG00000132677
1	156369325	156370383	156399184	-28801	1	ENSG00000125462
1	156447917	156456845	156470620	-13775	1	ENSG00000116604
1	156564439	156570565	156542332	22107	1	ENSG00000183856
1	156564439	156570565	156561553	-2886	1	ENSG00000163382
1	156564439	156570565	156571262	-697	1	ENSG00000160818
1	156597986	156600808	156589085	-8901	1	ENSG00000132702
1	156597986	156600808	156611739	10931	1	ENSG00000132692
1	156635058	156635884	156647189	-11305	1	ENSG00000132688
1	156674156	156678775	156675393	-1237	1	ENSG00000143320
1	156674156	156678775	156698227	-19452	1	ENSG00000143319
1	156674156	156678775	156698266	19491	1	ENSG00000143303
1	156741379	156741990	156710880	30499	1	ENSG00000143314
1	156741379	156741990	156722240	19139	1	ENSG00000143321
1	156741379	156741990	156737291	-4088	1	ENSG00000143294
1	156799607	156801965	156786640	12967	1	ENSG00000027869
1	156799607	156801965	156828810	-26845	1	ENSG00000027644
1	156799607	156801965	156830685	28720	1	ENSG00000198400
1	156904425	156905014	156863511	-40914	1	ENSG00000187800
1	157008131	157012828	157015162	-2334	1	ENSG00000132694
1	157028170	157033528	157069600	-36072	1	ENSG00000253831
1	157028170	157033528	157108159	-74631	1	ENSG00000117036
1	157528467	157537344	157522310	6157	1	ENSG00000143297
1	157573780	157574459	157567870	5910	1	ENSG00000163518
1	157680420	157688177	157670647	9773	1	ENSG00000160856
1	157732962	157733021	157746912	-13891	1	ENSG00000132704
1	157766077	157766323	157789895	-23572	1	ENSG00000163534
1	157835486	157840758	157811588	23898	1	ENSG00000073754
1	157982919	157983441	157963399	-19520	1	ENSG00000183853
1	158162363	158164297	158149736	-12627	1	ENSG00000158473
1	158272129	158279267	158223926	-48203	1	ENSG00000158477
1	158272129	158279267	158259575	-12554	1	ENSG00000158481
1	158292245	158296845	158301321	-4476	1	ENSG00000158485
1	158292245	158296845	158323539	26694	1	ENSG00000158488
1	158367443	158367688	158369256	-1568	1	ENSG00000186306
1	158372216	158374282	158390656	-16374	1	ENSG00000180708
1	158443839	158445967	158435271	-8568	1	ENSG00000173285
1	158443839	158445967	158449667	3700	1	ENSG00000198965
1	158473008	158473428	158517895	-44467	1	ENSG00000197532
1	158473008	158473428	158533394	-59966	1	ENSG00000186440
1	158473008	158473428	158549689	-76261	1	ENSG00000186400
1	158672607	158675587	158576228	-96379	1	ENSG00000198967
1	158672607	158675587	158656488	16119	1	ENSG00000163554
1	158672607	158675587	158670486	2121	1	ENSG00000196171
1	158675587	158677579	158687905	-10326	1	ENSG00000203757
1	158712310	158713300	158724509	11209	1	ENSG00000180433
1	158744239	158744282	158736492	7747	1	ENSG00000197403
1	158744239	158744282	158747425	-3143	1	ENSG00000188340
1	158784670	158784983	158801106	16123	1	ENSG00000163563
1	158891736	158894147	158901341	7194	1	ENSG00000163564
1	158993076	158996738	158979681	-13395	1	ENSG00000163565
1	159049660	159050248	159046691	2969	1	ENSG00000163568
1	159138255	159139345	159141398	2053	1	ENSG00000162706
1	159180962	159181556	159175200	-5762	1	ENSG00000213088
1	159260973	159261738	159259503	-1470	1	ENSG00000179639
1	159285419	159285830	159284449	970	1	ENSG00000196266
1	159393736	159398294	159409511	11217	1	ENSG00000196184
1	159496176	159497998	159505842	-7844	1	ENSG00000184155
1	159539821	159542187	159557614	15427	1	ENSG00000132703
1	159682906	159683319	159684379	-1060	1	ENSG00000132693
1	159747950	159750682	159750792	110	1	ENSG00000158716
1	159747950	159750682	159772213	21531	1	ENSG00000181036
1	159820765	159821208	159796539	-24226	1	ENSG00000158714
1	159820765	159821208	159825137	-3929	1	ENSG00000188004
1	159832983	159835251	159832447	536	1	ENSG00000243284
1	159870178	159871751	159869953	225	1	ENSG00000213085
1	159905719	159906319	159895522	10197	1	ENSG00000158710
1	159919790	159922190	159915386	4404	1	ENSG00000085552
1	159919790	159922190	159924044	-1854	1	ENSG00000162723
1	159992148	159993492	160001783	-8291	1	ENSG00000143315
1	160036245	160039700	160040038	-338	1	ENSG00000177807
1	160036245	160039700	160051359	11659	1	ENSG00000162728
1	160036245	160039700	160068479	-28779	1	ENSG00000162729
1	160036245	160039700	160085562	45862	1	ENSG00000018625
1	160181620	160183445	160121359	-60261	1	ENSG00000132681
1	160181620	160183445	160160345	-21275	1	ENSG00000143318
1	160181620	160183445	160175126	-6494	1	ENSG00000162734
1	160243487	160243501	160232241	11246	1	ENSG00000132716
1	160243487	160243501	160254920	-11419	1	ENSG00000258465
1	160243487	160243501	160254936	-11435	1	ENSG00000162735
1	160334181	160341542	160313038	21143	1	ENSG00000122218
1	160334181	160341542	160313061	-21120	1	ENSG00000162736
1	160334181	160341542	160336856	2675	1	ENSG00000171786
1	160352095	160357023	160370375	13352	1	ENSG00000162738
1	160474558	160477016	160493043	-16027	1	ENSG00000162739
1	160517359	160527542	160549294	-21752	1	ENSG00000066294
1	160638066	160639490	160617085	20981	1	ENSG00000117090
1	160638066	160639490	160681641	-42151	1	ENSG00000117091
1	160638066	160639490	160709054	69564	1	ENSG00000026751
1	160852648	160854601	160765947	-86701	1	ENSG00000122224
1	160852648	160854601	160832550	20098	1	ENSG00000122223
1	160852648	160854601	160854960	-359	1	ENSG00000179914
1	160897567	160899382	160924589	-25207	1	ENSG00000158764
1	160965136	160969309	160991138	-21829	1	ENSG00000158769
1	160965136	160969309	161008734	-39425	1	ENSG00000270149
1	160965136	160969309	161008780	-39471	1	ENSG00000215845
1	160965136	160969309	161015767	-46458	1	ENSG00000158773
1	161073457	161074181	161039735	33722	1	ENSG00000186517
1	161073457	161074181	161059389	14068	1	ENSG00000143217
1	161073457	161074181	161087901	-13720	1	ENSG00000143256
1	161073457	161074181	161087890	13709	1	ENSG00000158793
1	161125293	161125601	161102458	22835	1	ENSG00000158796
1	161125293	161125601	161123541	-1752	1	ENSG00000143222
1	161125293	161125601	161129253	3652	1	ENSG00000143258
1	161125293	161125601	161136204	10603	1	ENSG00000143224
1	161125293	161125601	161147275	-21674	1	ENSG00000158850
1	161125293	161125601	161168846	-43245	1	ENSG00000158859
1	161125293	161125601	161169104	43503	1	ENSG00000158864
1	161125293	161125601	161185086	59485	1	ENSG00000158869
1	161125293	161125601	161193418	-67817	1	ENSG00000158874
1	161125293	161125601	161195792	70191	1	ENSG00000158882
1	161125293	161125601	161208000	-82399	1	ENSG00000143257
1	161317232	161318037	161279762	37470	1	ENSG00000158887
1	161317232	161318037	161284046	-33186	1	ENSG00000143252
1	161492495	161493200	161475219	-17276	1	ENSG00000143226
1	161492495	161493200	161494035	835	1	ENSG00000173110
1	161543678	161546317	161519818	23860	1	ENSG00000203747
1	161617079	161618477	161600996	16083	1	ENSG00000162747
1	161617079	161618477	161632950	14473	1	ENSG00000072694
1	161689125	161691439	161676761	-12364	1	ENSG00000132185
1	161689125	161691439	161691352	-87	1	ENSG00000162746
1	161689125	161691439	161719559	28120	1	ENSG00000081721
1	161689125	161691439	161736083	44644	1	ENSG00000118217
1	161988072	161990255	161993644	-3389	1	ENSG00000162745
1	162061175	162065453	162039565	-21610	1	ENSG00000198929
1	162408188	162409210	162381916	26272	1	ENSG00000198574
1	162480342	162483294	162467632	-12710	1	ENSG00000152332
1	162537817	162545275	162531322	-6495	1	ENSG00000117143
1	162603321	162604569	162602254	-1067	1	ENSG00000162733
1	162765823	162766598	162760535	-5288	1	ENSG00000132196
1	163037895	163045836	163038564	669	1	ENSG00000117152
1	163185351	163186531	163172693	12658	1	ENSG00000143248
1	163266930	163268894	163291743	22849	1	ENSG00000143228
1	164533191	164539159	164528871	-4320	1	ENSG00000185630
1	165358634	165361845	165325952	32682	1	ENSG00000162761
1	165358634	165361845	165414433	-52588	1	ENSG00000143171
1	165519042	165520141	165513243	-5799	1	ENSG00000162763
1	165594341	165595259	165600097	4838	1	ENSG00000143198
1	165655087	165657451	165668100	-10649	1	ENSG00000143149
1	165733974	165736175	165738417	-2242	1	ENSG00000143183
1	165817835	165817920	165796767	-21068	1	ENSG00000143179
1	166840068	166842021	166809325	-30743	1	ENSG00000143157
1	166840068	166842021	166845564	-3543	1	ENSG00000152382
1	166937967	166942126	166944561	-2435	1	ENSG00000143195
1	166937967	166942126	166958345	16219	1	ENSG00000143194
1	167053114	167055615	167059868	-4253	1	ENSG00000143167
1	167067548	167069771	167063281	-4267	1	ENSG00000198842
1	167161382	167162963	167190065	27102	1	ENSG00000143190
1	167452529	167452541	167487775	-35234	1	ENSG00000198821
1	167566907	167567822	167523004	43903	1	ENSG00000143162
1	167601813	167602433	167599329	-2484	1	ENSG00000198771
1	167692156	167694665	167691186	-970	1	ENSG00000197965
1	167894268	167896983	167883340	10928	1	ENSG00000143199
1	167894268	167896983	167905278	-8295	1	ENSG00000143158
1	167894268	167896983	167906055	9072	1	ENSG00000143164
1	168113358	168115013	168106536	6822	1	ENSG00000143147
1	168155620	168157987	168148170	-7450	1	ENSG00000143155
1	168208297	168211568	168195245	-13052	1	ENSG00000213064
1	168246188	168246374	168250277	3903	1	ENSG00000143178
1	168485934	168486078	168513235	-27157	1	ENSG00000143185
1	168598420	168600290	168545710	-52710	1	ENSG00000143184
1	168685999	168686304	168698502	-12198	1	ENSG00000143196
1	169057730	169060407	169074934	14527	1	ENSG00000143153
1	169320965	169321049	169337205	-16156	1	ENSG00000143156
1	169320965	169321049	169337207	16158	1	ENSG00000117475
1	169455221	169455618	169429907	25314	1	ENSG00000117477
1	169455221	169455618	169455241	-20	1	ENSG00000117479
1	169552961	169554156	169555826	-1670	1	ENSG00000198734
1	169613769	169621389	169599350	14419	1	ENSG00000174175
1	169685667	169693167	169680839	4828	1	ENSG00000188404
1	169685667	169693167	169703203	-10036	1	ENSG00000007908
1	169774463	169774808	169764107	10356	1	ENSG00000171806
1	169853045	169855489	169863076	-7587	1	ENSG00000000457
1	170044734	170045793	170043836	898	1	ENSG00000075945
1	170055050	170060755	170115141	54386	1	ENSG00000203740
1	170488972	170490852	170501269	10417	1	ENSG00000120370
1	170671229	170673103	170633046	-38183	1	ENSG00000116132
1	171051607	171051835	171060017	8182	1	ENSG00000007933
1	171104138	171104791	171107240	2449	1	ENSG00000117507
1	171153518	171155126	171154387	-739	1	ENSG00000094963
1	171202834	171206456	171227095	20639	1	ENSG00000010932
1	171279195	171279210	171283372	4162	1	ENSG00000076258
1	171445266	171449316	171454694	5378	1	ENSG00000117523
1	171577646	171578010	171621811	-43801	1	ENSG00000034971
1	171702402	171703481	171711387	-7906	1	ENSG00000117533
1	171737700	171740414	171750841	10427	1	ENSG00000010165
1	171789303	171790969	171810620	19651	1	ENSG00000197959
1	172362054	172362850	172413226	-50376	1	ENSG00000135845
1	172502320	172503036	172502356	36	1	ENSG00000094975
1	172635221	172639076	172628157	-7064	1	ENSG00000117560
1	173015931	173018457	173020103	-1646	1	ENSG00000120337
1	173171547	173171694	173176452	-4758	1	ENSG00000117586
1	173444715	173449604	173446404	1689	1	ENSG00000117592
1	173580759	173582381	173572233	8526	1	ENSG00000162753
1	173627227	173627880	173639001	-11121	1	ENSG00000183831
1	173684607	173686435	173684122	-485	1	ENSG00000076321
1	173737326	173741215	173793460	-52245	1	ENSG00000120334
1	173737326	173741215	173793640	52425	1	ENSG00000117593
1	173869864	173870576	173837492	-32372	1	ENSG00000185278
1	173869864	173870576	173886516	-15940	1	ENSG00000117601
1	173991994	173993535	173991435	559	1	ENSG00000135870
1	174131545	174132063	174128654	-2891	1	ENSG00000152061
1	174415816	174416278	174417211	933	1	ENSG00000203737
1	174921510	174922662	174968868	46206	1	ENSG00000116161
1	175046596	175047767	174992561	54035	1	ENSG00000120333
1	175046596	175047767	175036993	-9603	1	ENSG00000120332
1	175669582	175669803	175712906	-43103	1	ENSG00000116147
1	176150751	176153295	176176629	-23334	1	ENSG00000143207
1	176398607	176402352	176432306	29954	1	ENSG00000116183
1	177145358	177145911	177133826	11532	1	ENSG00000152092
1	177145358	177145911	177140632	-4726	1	ENSG00000198797
1	177934699	177938171	177939050	-879	1	ENSG00000120341
1	178071153	178074794	178063275	-7878	1	ENSG00000075391
1	178477588	178481062	178482211	1149	1	ENSG00000240021
1	178760298	178760427	178694299	-65999	1	ENSG00000116191
1	178874383	178875180	178840187	34196	1	ENSG00000116194
1	178988065	178988622	178995030	6408	1	ENSG00000116199
1	179054533	179057016	179050511	-4022	1	ENSG00000186283
1	179191635	179198806	179198736	70	1	ENSG00000143322
1	179251233	179254096	179262936	8840	1	ENSG00000057252
1	179536387	179538643	179545068	-6425	1	ENSG00000116218
1	179562605	179565213	179561024	-1581	1	ENSG00000162782
1	179708725	179709707	179712297	2590	1	ENSG00000143340
1	179847430	179851139	179846934	496	1	ENSG00000169905
1	179851139	179851317	179851446	129	1	ENSG00000143337
1	179928376	179930220	179923872	-4504	1	ENSG00000135837
1	180127938	180131339	180123968	-3970	1	ENSG00000116260
1	180194386	180196193	180199420	3227	1	ENSG00000121454
1	180477242	180481289	180472089	5153	1	ENSG00000135847
1	180587012	180588103	180601139	13036	1	ENSG00000143324
1	180975626	180979183	180992047	-12864	1	ENSG00000135823
1	181008304	181008697	181003138	-5166	1	ENSG00000153029
1	181418342	181420858	181452880	32022	1	ENSG00000198216
1	182032630	182032692	182030847	1783	1	ENSG00000179930
1	182394007	182394735	182361341	32666	1	ENSG00000135821
1	182394007	182394735	182369751	24256	1	ENSG00000203730
1	182410590	182410672	182419280	8608	1	ENSG00000121446
1	182566763	182570243	182558391	8372	1	ENSG00000135828
1	182566763	182570243	182573543	-3300	1	ENSG00000143333
1	182644037	182645187	182642049	1988	1	ENSG00000135824
1	182764015	182769452	182761393	-2622	1	ENSG00000135838
1	182801117	182803261	182808503	5242	1	ENSG00000135829
1	182972098	182978132	182992594	14462	1	ENSG00000135862
1	183180861	183181140	183155422	-25439	1	ENSG00000058085
1	183409942	183409981	183387737	22205	1	ENSG00000157064
1	183409942	183409981	183441637	31656	1	ENSG00000116698
1	183564822	183565155	183559716	5106	1	ENSG00000116701
1	183616073	183617329	183604892	11181	1	ENSG00000162704
1	183616073	183617329	183605207	-10866	1	ENSG00000143344
1	183616073	183617329	183622448	-5119	1	ENSG00000173627
1	184005677	184014457	184006863	-1186	1	ENSG00000198756
1	184005677	184014457	184020810	6353	1	ENSG00000198860
1	184727707	184730988	184724047	3660	1	ENSG00000116406
1	184970236	184974462	184943682	26554	1	ENSG00000135842
1	185037700	185038377	185014495	-23205	1	ENSG00000121481
1	185117121	185117664	185126113	-8449	1	ENSG00000121486
1	185279844	185283965	185286461	-2496	1	ENSG00000116679
1	185703210	185706898	185703682	472	1	ENSG00000143341
1	186265668	186267202	186265410	-258	1	ENSG00000116690
1	186278836	186280329	186344457	-64128	1	ENSG00000047410
1	186278836	186280329	186345000	64671	1	ENSG00000157181
1	186409744	186413345	186369703	-40041	1	ENSG00000262180
1	186409744	186413345	186430254	-16909	1	ENSG00000116703
1	186650482	186654420	186649559	923	1	ENSG00000073756
1	186786621	186790249	186798084	7835	1	ENSG00000116711
1	190442951	190445375	190446759	-1384	1	ENSG00000162670
1	192120888	192125534	192127586	2052	1	ENSG00000150681
1	192289862	192291789	192286121	-3741	1	ENSG00000253148
1	192570203	192573799	192544856	-25347	1	ENSG00000090104
1	192573799	192577923	192605274	27351	1	ENSG00000127074
1	192745946	192750772	192778170	27398	1	ENSG00000116741
1	193018381	193018562	193028626	-10064	1	ENSG00000116750
1	193018381	193018562	193029163	10601	1	ENSG00000116747
1	193102327	193104122	193075244	27083	1	ENSG00000023572
1	193102327	193104122	193091146	-11181	1	ENSG00000134371
1	193165377	193165793	193155784	9593	1	ENSG00000162630
1	196556489	196558285	196577499	-19214	1	ENSG00000162687
1	196616188	196618506	196621007	2501	1	ENSG00000000971
1	196751099	196763032	196743924	-7175	1	ENSG00000116785
1	196806816	196806892	196788886	-17930	1	ENSG00000244414
1	196858161	196859302	196857143	-1018	1	ENSG00000134365
1	196932794	196934097	196912896	-19898	1	ENSG00000080910
1	196932794	196934097	196946685	12588	1	ENSG00000134389
1	197033473	197035093	197036397	-1304	1	ENSG00000143278
1	197129971	197130807	197115824	14147	1	ENSG00000066279
1	197131972	197132983	197169672	-36689	1	ENSG00000177888
1	197222144	197222734	197237407	14673	1	ENSG00000134376
1	197744666	197744892	197744455	211	1	ENSG00000213047
1	197879549	197886376	197886528	152	1	ENSG00000143355
1	198169173	198171505	198126092	-43081	1	ENSG00000151414
1	198511912	198515033	198510075	1837	1	ENSG00000151418
1	198611637	198613695	198608169	-3468	1	ENSG00000081237
1	199996133	199999874	199996729	596	1	ENSG00000116833
1	200368243	200371176	200379184	-8008	1	ENSG00000162702
1	200592778	200593571	200589862	2916	1	ENSG00000118193
1	200665473	200665714	200639097	26376	1	ENSG00000118197
1	200701588	200702315	200708685	6370	1	ENSG00000118200
1	200820890	200825088	200842082	16994	1	ENSG00000170128
1	200965622	200966697	200992828	-26131	1	ENSG00000116852
1	201067116	201068297	201081694	-13397	1	ENSG00000081248
1	201067116	201068297	201096312	-28015	1	ENSG00000232237
1	201167844	201171441	201123568	44276	1	ENSG00000116857
1	201167844	201171441	201159952	-7892	1	ENSG00000163395
1	201259615	201261783	201252579	-7036	1	ENSG00000081277
1	201287164	201289756	201346890	-57134	1	ENSG00000118194
1	201426431	201430058	201368736	57695	1	ENSG00000159166
1	201426431	201430058	201390874	35557	1	ENSG00000159173
1	201426769	201430058	201438312	-8254	1	ENSG00000174307
1	201454322	201454677	201478584	-23907	1	ENSG00000159176
1	201549646	201551235	201592012	40777	1	ENSG00000269690
1	201635726	201635791	201617376	-18350	1	ENSG00000134369
1	201767862	201768133	201798268	30135	1	ENSG00000198700
1	201906034	201909388	201857835	-48199	1	ENSG00000198892
1	201906034	201909388	201915715	-6327	1	ENSG00000163431
1	201906034	201909388	201924618	15230	1	ENSG00000134375
1	201945350	201949529	201951751	2222	1	ENSG00000176393
1	202002098	202002142	201977072	-25026	1	ENSG00000163435
1	202099384	202100448	202091985	-7399	1	ENSG00000170075
1	202099384	202100448	202113869	-13421	1	ENSG00000143862
1	202150808	202154214	202130709	20099	1	ENSG00000143851
1	202150808	202154214	202163028	8814	1	ENSG00000133067
1	202299011	202300623	202311108	-10485	1	ENSG00000077152
1	202326408	202326599	202317826	-8582	1	ENSG00000077157
1	202582791	202583808	202612581	-28773	1	ENSG00000143858
1	202818221	202819667	202778598	39623	1	ENSG00000117139
1	202818221	202819667	202789393	-28828	1	ENSG00000184774
1	202874086	202874195	202858263	15823	1	ENSG00000183155
1	202887563	202889161	202896390	-7229	1	ENSG00000117153
1	202938601	202941139	202927517	11084	1	ENSG00000159346
1	202938601	202941139	202936408	2193	1	ENSG00000159348
1	202967065	202972755	202976513	3758	1	ENSG00000163444
1	203010762	203013063	203020310	7247	1	ENSG00000143847
1	203046140	203060222	203055164	5058	1	ENSG00000122180
1	203088287	203091982	203096192	4210	1	ENSG00000163485
1	203088287	203091982	203144941	-52959	1	ENSG00000133055
1	203088287	203091982	203155877	-63895	1	ENSG00000133048
1	203231656	203233308	203198799	32857	1	ENSG00000133063
1	203242952	203242998	203274663	31665	1	ENSG00000159388
1	203315697	203317776	203320617	-2841	1	ENSG00000122176
1	203445814	203446314	203444955	-859	1	ENSG00000188783
1	203458476	203460956	203463270	2314	1	ENSG00000188770
1	203584404	203585078	203595688	10610	1	ENSG00000058668
1	203713935	203728683	203734303	5620	1	ENSG00000122188
1	203772176	203772491	203765436	-6740	1	ENSG00000257315
1	203772176	203772491	203768462	-3714	1	ENSG00000058673
1	203772176	203772491	203830742	58251	1	ENSG00000182004
1	204040827	204047795	204042731	1904	1	ENSG00000143842
1	204120751	204122047	204121131	-380	1	ENSG00000143845
1	204126687	204129334	204135450	-6116	1	ENSG00000143839
1	204126687	204129334	204165614	-36280	1	ENSG00000170498
1	204126687	204129334	204183220	-53886	1	ENSG00000174567
1	204345969	204346656	204329044	16925	1	ENSG00000143850
1	204392317	204392902	204380919	11398	1	ENSG00000158615
1	204457374	204458727	204459552	-825	1	ENSG00000133056
1	204469196	204472402	204485510	13108	1	ENSG00000198625
1	204586786	204588894	204591333	-2439	1	ENSG00000170382
1	204756573	204758502	204797781	39279	1	ENSG00000163531
1	204992465	204997763	205012324	14561	1	ENSG00000184144
1	205041163	205043430	205053645	-10215	1	ENSG00000174529
1	205090667	205091898	205091143	-476	1	ENSG00000117222
1	205150561	205154328	205180694	-26366	1	ENSG00000133059
1	205207759	205207954	205197303	-10456	1	ENSG00000133069
1	205292023	205292465	205290883	1140	1	ENSG00000163545
1	205375583	205377545	205391182	-13637	1	ENSG00000186007
1	205456653	205456746	205473725	16979	1	ENSG00000117266
1	205530083	205533072	205538104	5032	1	ENSG00000174514
1	205595399	205598180	205601090	-2910	1	ENSG00000158711
1	205647744	205648101	205649587	-1486	1	ENSG00000158715
1	205741702	205745299	205719404	22298	1	ENSG00000069275
1	205741702	205745299	205744574	725	1	ENSG00000117280
1	205787103	205791922	205782304	4799	1	ENSG00000133065
1	205791922	205806261	205819245	-12984	1	ENSG00000162877
1	205941093	205942342	205912588	28505	1	ENSG00000174502
1	206147569	206147579	206138456	-9113	1	ENSG00000196550
1	206223763	206229991	206223975	212	1	ENSG00000198049
1	206336163	206337041	206288647	47516	1	ENSG00000196533
1	206336163	206337041	206317458	-18705	1	ENSG00000196188
1	206506996	206508044	206516199	8155	1	ENSG00000163486
1	206629534	206629819	206643790	13971	1	ENSG00000143466
1	206629534	206629819	206680878	51059	1	ENSG00000136653
1	206784798	206785414	206785904	-490	1	ENSG00000143486
1	206784798	206785414	206808880	23466	1	ENSG00000143479
1	206913188	206922716	206858381	-54807	1	ENSG00000162889
1	206914531	206922716	206945839	-23123	1	ENSG00000136634
1	206914531	206922716	206972214	49498	1	ENSG00000142224
1	207102838	207103277	207038698	-64140	1	ENSG00000162891
1	207102838	207103277	207070787	-32051	1	ENSG00000162892
1	207102838	207103277	207095343	7495	1	ENSG00000162894
1	207127211	207129941	207119811	7400	1	ENSG00000162896
1	207128113	207129941	207143945	-14004	1	ENSG00000162897
1	207227584	207228408	207206092	21492	1	ENSG00000182795
1	207227584	207228408	207224422	3162	1	ENSG00000180667
1	207227584	207228408	207226604	-980	1	ENSG00000123836
1	207238970	207240207	207262582	22375	1	ENSG00000123843
1	207302965	207305461	207277606	-25359	1	ENSG00000123838
1	207492735	207498755	207495045	2310	1	ENSG00000196352
1	207630824	207633260	207627574	-3250	1	ENSG00000117322
1	207687626	207689798	207669612	-18014	1	ENSG00000203710
1	207807463	207807842	207818518	10676	1	ENSG00000197721
1	207933285	207933811	207925401	-7884	1	ENSG00000117335
1	208088059	208089760	208084747	3312	1	ENSG00000174059
1	208410109	208411883	208417665	-5782	1	ENSG00000076356
1	209756162	209758655	209757061	899	1	ENSG00000008118
1	209844785	209846380	209824679	20106	1	ENSG00000196878
1	209844785	209846380	209848764	2384	1	ENSG00000123689
1	209844785	209846380	209859509	13129	1	ENSG00000117594
1	209929629	209932724	209931842	-882	1	ENSG00000009790
1	209970363	209975796	209979389	-3593	1	ENSG00000117595
1	210015055	210015737	210001351	-13704	1	ENSG00000117597
1	210119525	210120650	210111537	-7988	1	ENSG00000143469
1	210508159	210510004	210502249	-5910	1	ENSG00000054392
1	211303475	211307580	211307315	265	1	ENSG00000143473
1	211432970	211435391	211432774	-196	1	ENSG00000117625
1	211500123	211502122	211500178	55	1	ENSG00000082512
1	211604020	211604117	211666259	-62142	1	ENSG00000198570
1	211757454	211759057	211752084	5370	1	ENSG00000170385
1	211869565	211870001	211848960	20605	1	ENSG00000117650
1	212001386	212001896	212004114	-2218	1	ENSG00000123684
1	212235423	212241645	212208884	26539	1	ENSG00000143493
1	212235423	212241645	212208918	-26505	1	ENSG00000143476
1	212434958	212439579	212458878	19299	1	ENSG00000066027
1	212590446	212593033	212588243	2203	1	ENSG00000065600
1	212590446	212593033	212606228	13195	1	ENSG00000117691
1	212753815	212755986	212782011	26025	1	ENSG00000162772
1	212875409	212875568	212873327	2082	1	ENSG00000123685
1	212969028	212970230	212965124	3904	1	ENSG00000117697
1	212969028	212970230	212965169	-3859	1	ENSG00000203705
1	213042847	213044076	213031596	-11251	1	ENSG00000162769
1	213124373	213124413	213123976	-397	1	ENSG00000143494
1	213214024	213216216	213224596	8380	1	ENSG00000136643
1	214179166	214181409	214161285	-17881	1	ENSG00000117707
1	214450095	214450867	214454575	3708	1	ENSG00000143499
1	214722600	214723051	214724566	-1515	1	ENSG00000152104
1	214722600	214723051	214776537	53486	1	ENSG00000117724
1	215336109	215338716	215256578	-79531	1	ENSG00000082482
1	215755130	215755278	215740734	-14396	1	ENSG00000136636
1	216612725	216614993	216596738	15987	1	ENSG00000042781
1	216890612	216890706	216896795	-6089	1	ENSG00000196482
1	217803181	217813854	217804424	-1243	1	ENSG00000092978
1	217803181	217813854	217804665	1484	1	ENSG00000162814
1	218473257	218474404	218458628	-14629	1	ENSG00000067533
1	218493832	218498862	218519576	20714	1	ENSG00000092969
1	219330125	219330245	219347185	16940	1	ENSG00000143353
1	220100784	220103192	220101944	-1160	1	ENSG00000196660
1	220246704	220247299	220220000	26704	1	ENSG00000136628
1	220254101	220255199	220263804	-8605	1	ENSG00000162813
1	220254101	220255199	220267454	12255	1	ENSG00000067704
1	220446341	220448510	220445796	545	1	ENSG00000118873
1	220689639	220696356	220701898	5542	1	ENSG00000116141
1	220871811	220871911	220863186	-8625	1	ENSG00000162817
1	220914351	220916927	220921675	4748	1	ENSG00000117791
1	220976818	220979026	220960100	-16718	1	ENSG00000186205
1	221051159	221058925	221051698	539	1	ENSG00000136630
1	221919072	221921704	221915518	3554	1	ENSG00000143507
1	222751252	222754197	222721445	29807	1	ENSG00000143512
1	222751252	222754197	222763220	-9023	1	ENSG00000143498
1	222820467	222821040	222791427	-29040	1	ENSG00000154305
1	222886642	222888955	222885866	776	1	ENSG00000186063
1	222886642	222888955	222885894	-748	1	ENSG00000162819
1	223078775	223080271	223101765	21494	1	ENSG00000154309
1	223301056	223302895	223310629	-7734	1	ENSG00000187554
1	223562189	223562247	223537401	24788	1	ENSG00000143502
1	223859553	223861452	223853348	6205	1	ENSG00000203697
1	223894040	223894885	223900033	5148	1	ENSG00000162909
1	224039027	224039765	224033674	5353	1	ENSG00000143514
1	224381930	224382178	224370872	-11058	1	ENSG00000143753
1	224522084	224524090	224518089	3995	1	ENSG00000143748
1	224524242	224528033	224544551	16518	1	ENSG00000143771
1	224665452	224666484	224622001	43451	1	ENSG00000162923
1	224808837	224808956	224803994	-4843	1	ENSG00000143786
1	225079971	225082136	225117368	35232	1	ENSG00000185842
1	225620629	225626259	225616519	4110	1	ENSG00000143815
1	225813925	225817119	225840844	-23725	1	ENSG00000154380
1	225947799	225949095	225965530	16435	1	ENSG00000143742
1	226003968	226005691	226013054	7363	1	ENSG00000143819
1	226072908	226073954	226070069	2839	1	ENSG00000196187
1	226072908	226073954	226076846	-2892	1	ENSG00000243709
1	226113430	226114837	226111978	1452	1	ENSG00000255835
1	226113430	226114837	226111959	1471	1	ENSG00000143811
1	226138445	226139679	226129189	9256	1	ENSG00000143768
1	226201116	226201745	226251677	49932	1	ENSG00000163041
1	226341751	226342070	226374431	-32361	1	ENSG00000182827
1	226434465	226436037	226411318	-23147	1	ENSG00000185155
1	226493041	226493941	226497434	-3493	1	ENSG00000183814
1	226621566	226622270	226595774	25792	1	ENSG00000143799
1	226735715	226737146	226736500	-646	1	ENSG00000203685
1	226915587	226916829	226926864	-10035	1	ENSG00000143772
1	227055145	227057088	227058263	1175	1	ENSG00000143801
1	227086884	227087548	227085236	-1648	1	ENSG00000163050
1	227516428	227521567	227506175	10253	1	ENSG00000143776
1	227757265	227757459	227751243	-6022	1	ENSG00000181450
1	227885561	227887127	227922696	35569	1	ENSG00000143740
1	227999199	227999421	228003393	3972	1	ENSG00000185888
1	228138836	228145427	228135599	3237	1	ENSG00000143816
1	228181776	228185309	228194751	9442	1	ENSG00000154342
1	228272485	228277532	228270850	-1635	1	ENSG00000143761
1	228272485	228277532	228291163	-13631	1	ENSG00000143793
1	228272485	228277532	228297000	-19468	1	ENSG00000162910
1	228324145	228325584	228327990	2406	1	ENSG00000143774
1	228324145	228325584	228337552	11968	1	ENSG00000198835
1	228349850	228361340	228353515	3665	1	ENSG00000181873
1	228385277	228387376	228395830	8454	1	ENSG00000154358
1	228561732	228563230	228594541	-31311	1	ENSG00000154370
1	228644183	228648485	228603730	40453	1	ENSG00000162931
1	228644183	228648485	228613026	31157	1	ENSG00000168148
1	228644183	228648485	228645560	-1377	1	ENSG00000181218
1	228644183	228648485	228645807	1624	1	ENSG00000196890
1	228679469	228680168	228674761	-4708	1	ENSG00000168159
1	228870938	228871618	228870823	-115	1	ENSG00000116574
1	229370894	229377160	229385382	8222	1	ENSG00000177800
1	229402618	229405405	229406878	1473	1	ENSG00000168118
1	229452993	229453007	229440128	-12865	1	ENSG00000213029
1	229482217	229483177	229478735	3482	1	ENSG00000154429
1	229566587	229566987	229569841	-2854	1	ENSG00000143632
1	229566587	229566987	229644088	-77101	1	ENSG00000069248
1	229731661	229735896	229694442	37219	1	ENSG00000135776
1	229745666	229745755	229761794	-16039	1	ENSG00000135801
1	229745666	229745755	229761980	16225	1	ENSG00000135763
1	230239849	230247588	230202955	-36894	1	ENSG00000143641
1	230508323	230510242	230513391	-3149	1	ENSG00000177614
1	230771484	230777621	230778237	616	1	ENSG00000135775
1	230838938	230839431	230850043	-10612	1	ENSG00000135744
1	230878158	230880246	230883129	2883	1	ENSG00000135773
1	231005578	231006132	231004399	1179	1	ENSG00000119280
1	231123371	231127659	231114794	-8577	1	ENSG00000173409
1	231285029	231288855	231298715	9860	1	ENSG00000119283
1	231351690	231357317	231376955	19638	1	ENSG00000116906
1	231458663	231458709	231473578	-14869	1	ENSG00000116903
1	231458663	231458709	231473793	15084	1	ENSG00000010072
1	231578358	231581540	231560790	17568	1	ENSG00000135766
1	231700063	231700883	231664398	-35665	1	ENSG00000270106
1	231700063	231700883	231664398	-35665	1	ENSG00000116918
1	231781272	231781661	231762560	-18712	1	ENSG00000162946
1	232695474	232698612	232697304	1308	1	ENSG00000116991
1	232958477	232959024	232940642	-17835	1	ENSG00000212916
1	233114260	233114909	233086369	-27891	1	ENSG00000135778
1	233456383	233456405	233431459	24924	1	ENSG00000135749
1	233470396	233470554	233463513	-6883	1	ENSG00000143674
1	233751744	233751778	233749749	-1995	1	ENSG00000135750
1	234023221	234024809	234040678	15869	1	ENSG00000183780
1	234488265	234489825	234509428	19603	1	ENSG00000168275
1	234627104	234633302	234614849	12255	1	ENSG00000059588
1	234768101	234770181	234745271	22830	1	ENSG00000168264
1	235272725	235274037	235292251	-18214	1	ENSG00000173726
1	235357592	235359413	235324772	32820	1	ENSG00000188739
1	235483616	235485369	235491532	-6163	1	ENSG00000054267
1	235483616	235485369	235491884	6515	1	ENSG00000152904
1	235530336	235531136	235530674	338	1	ENSG00000116957
1	235662015	235662205	235667781	-5576	1	ENSG00000162885
1	235818241	235820868	235813293	4948	1	ENSG00000168243
1	236044172	236052368	236030220	13952	1	ENSG00000143669
1	236246325	236246718	236228462	17863	1	ENSG00000116962
1	236320337	236321445	236305831	-14506	1	ENSG00000077585
1	236435899	236436854	236445285	-8431	1	ENSG00000086619
1	236549827	236551963	236557577	5614	1	ENSG00000186197
1	236683719	236685467	236681572	-2147	1	ENSG00000116977
1	236764253	236764388	236767804	-3416	1	ENSG00000119285
1	236848699	236849990	236849807	-183	1	ENSG00000077522
1	236945666	236945987	236958609	12622	1	ENSG00000116984
1	237180887	237181366	237167718	13169	1	ENSG00000244020
1	237195893	237198378	237205504	7126	1	ENSG00000198626
1	238084530	238090409	238054094	30436	1	ENSG00000116996
1	239784272	239787885	239792372	4487	1	ENSG00000133019
1	240246662	240248027	240255179	7152	1	ENSG00000155816
1	240829180	240836220	240775449	53731	1	ENSG00000180875
1	241552800	241554043	241520530	32270	1	ENSG00000182901
1	241635711	241637923	241683061	-45138	1	ENSG00000091483
1	241731056	241732276	241695433	-35623	1	ENSG00000117009
1	241804334	241807323	241803663	671	1	ENSG00000054277
1	241804334	241807323	241799232	5102	1	ENSG00000203668
1	242031094	242033219	242011481	-19613	1	ENSG00000174371
1	242235265	242235917	242162375	72890	1	ENSG00000197769
1	242675002	242675988	242687820	-11832	1	ENSG00000180287
1	243413077	243414917	243418352	-3435	1	ENSG00000143702
1	243413077	243414917	243419357	4440	1	ENSG00000054282
1	244006470	244012535	244013430	-895	1	ENSG00000117020
1	244191291	244192648	244214584	21936	1	ENSG00000179456
1	244644355	244644686	244615436	28919	1	ENSG00000035687
1	244644355	244644686	244624677	-19678	1	ENSG00000179397
1	244806646	244807534	244816236	8702	1	ENSG00000121644
1	245032941	245033895	244998623	-34318	1	ENSG00000203667
1	245032941	245033895	245027773	5168	1	ENSG00000153187
1	245168239	245168298	245133170	-35069	1	ENSG00000203666
1	245312204	245313309	245318286	4977	1	ENSG00000162849
1	246676295	246680447	246670519	5776	1	ENSG00000185420
1	246695945	246697803	246729626	-31823	1	ENSG00000162851
1	246695945	246697803	246729747	31944	1	ENSG00000162852
1	246917728	246919645	246887348	-30380	1	ENSG00000143653
1	247098235	247101125	247094726	3509	1	ENSG00000153207
1	247216328	247216417	247171358	44970	1	ENSG00000197472
1	247238347	247238429	247242057	-3628	1	ENSG00000135747
1	247267300	247270002	247267674	-374	1	ENSG00000188295
1	247303527	247307388	247335318	-27930	1	ENSG00000196418
1	247460440	247460703	247495045	-34342	1	ENSG00000162714
1	247578848	247580506	247581350	844	1	ENSG00000162711
1	247578848	247580506	247615308	-34802	1	ENSG00000177535
1	247702796	247707726	247697141	5655	1	ENSG00000196242
1	247755464	247755631	247751661	-3803	1	ENSG00000177489
1	247765765	247766444	247768855	2411	1	ENSG00000177476
1	247832944	247833566	247836365	-2799	1	ENSG00000197437
1	247877630	247878795	247876105	1525	1	ENSG00000169214
1	247877630	247878795	247887345	-8550	1	ENSG00000241128
1	247877630	247878795	247901916	23121	1	ENSG00000153230
1	247877630	247878795	247921982	-43187	1	ENSG00000221888
1	248013941	248016571	247979031	34910	1	ENSG00000196772
1	248013941	248016571	248005254	8687	1	ENSG00000197591
1	248013941	248016571	248020500	3929	1	ENSG00000162722
1	248037401	248041071	248031276	-6125	1	ENSG00000238243
1	248050001	248050550	248084319	33769	1	ENSG00000177462
1	248050001	248050550	248097070	46520	1	ENSG00000177275
1	248148272	248148893	248100492	-47780	1	ENSG00000196071
1	248148272	248148893	248112159	-36113	1	ENSG00000196936
1	248148272	248148893	248128534	-19738	1	ENSG00000187080
1	248193251	248194245	248185249	-8002	1	ENSG00000197454
1	248193251	248194245	248201473	7228	1	ENSG00000203663
1	248225983	248229155	248223983	-2000	1	ENSG00000198128
1	248287155	248294748	248308449	13701	1	ENSG00000162727
1	248351477	248356836	248343287	-8190	1	ENSG00000198601
1	248351477	248356836	248366331	9495	1	ENSG00000228198
1	248383117	248383790	248402230	18440	1	ENSG00000171180
1	248422012	248422293	248437138	-14845	1	ENSG00000177212
1	248480060	248480775	248458880	21180	1	ENSG00000177201
1	248480060	248480775	248487899	-7124	1	ENSG00000177186
1	248480060	248480775	248512076	31301	1	ENSG00000177174
1	248553688	248553744	248524882	-28806	1	ENSG00000196944
1	248553688	248553744	248550909	-2779	1	ENSG00000198104
1	248553688	248553744	248569295	15551	1	ENSG00000175143
1	248601566	248602009	248604507	2498	1	ENSG00000227152
1	248601566	248602009	248616076	14067	1	ENSG00000196240
1	248654276	248655004	248636626	-17650	1	ENSG00000196539
1	248654276	248655004	248651884	-2392	1	ENSG00000203661
1	248670522	248672583	248684915	12332	1	ENSG00000188558
1	248670522	248672583	248722797	-50214	1	ENSG00000182783
1	248670522	248672583	248738080	-65497	1	ENSG00000183310
1	248670522	248672583	248757100	-84517	1	ENSG00000184022
1	248844485	248847616	248790491	53994	1	ENSG00000183130
1	248844485	248847616	248802559	41926	1	ENSG00000177151
1	248844485	248847616	248814185	30300	1	ENSG00000187701
1	248844485	248847616	248845629	-1144	1	ENSG00000189181
1	249124900	249127319	249132478	5159	1	ENSG00000171161
1	249124900	249127319	249153059	-25740	1	ENSG00000171163
2	61043	63168	46385	14658	1	ENSG00000184731
2	283542	286033	264065	19477	1	ENSG00000035115
2	283542	286033	264868	-18674	1	ENSG00000143727
2	283542	286033	288296	-2263	1	ENSG00000189292
2	702947	711776	677439	25508	1	ENSG00000151353
2	931947	932053	946553	14500	1	ENSG00000172554
2	1424392	1426853	1417232	-7160	1	ENSG00000115705
2	1727154	1727662	1748278	-20616	1	ENSG00000130508
2	2331814	2333493	2334888	-1395	1	ENSG00000186487
2	3340781	3341683	3383456	41773	1	ENSG00000171853
2	3530477	3533444	3523507	6970	1	ENSG00000182551
2	3585826	3586986	3595547	-8561	1	ENSG00000255767
2	3585826	3586986	3606206	-19220	1	ENSG00000171865
2	3634159	3634422	3622794	-11365	1	ENSG00000171863
2	3646073	3653368	3649495	3422	1	ENSG00000118004
2	3700750	3702738	3705784	3046	1	ENSG00000151360
2	3743756	3743908	3751452	7544	1	ENSG00000214866
2	5826978	5827760	5832798	5038	1	ENSG00000176887
2	7007757	7009692	7005827	1930	1	ENSG00000134326
2	7025801	7027563	7017795	-8006	1	ENSG00000134321
2	7062189	7065728	7057522	-4667	1	ENSG00000151692
2	8800283	8800792	8818974	18182	1	ENSG00000115738
2	8979985	8983651	8977755	2230	1	ENSG00000134313
2	9121092	9122811	9143942	-21131	1	ENSG00000143797
2	9332742	9334250	9346893	12643	1	ENSG00000151693
2	9604824	9606557	9563358	41466	1	ENSG00000119185
2	9604824	9606557	9563696	-41128	1	ENSG00000119203
2	9604824	9606557	9614658	8101	1	ENSG00000134330
2	9665588	9666669	9695917	-29248	1	ENSG00000151694
2	9750345	9752045	9770745	-18700	1	ENSG00000134308
2	9997322	9999091	9983482	-13840	1	ENSG00000115750
2	10102336	10106815	10091826	-10510	1	ENSG00000134317
2	10218573	10219241	10183681	-34892	1	ENSG00000172059
2	10218573	10219241	10220538	-1297	1	ENSG00000205795
2	10274917	10276161	10262454	-12463	1	ENSG00000171848
2	10443136	10446288	10443825	689	1	ENSG00000115756
2	10580480	10581822	10588630	-6808	1	ENSG00000115758
2	10849740	10851153	10830093	19647	1	ENSG00000115761
2	10849740	10851153	10861774	10621	1	ENSG00000143882
2	10961116	10961590	10952970	8146	1	ENSG00000143870
2	11054079	11055267	11052062	-2017	1	ENSG00000162975
2	11294858	11296471	11295497	639	1	ENSG00000162976
2	11484207	11486265	11484711	-504	1	ENSG00000134318
2	11484207	11486265	11606275	-120010	1	ENSG00000169016
2	11813036	11816256	11674241	-138795	1	ENSG00000196208
2	11813036	11816256	11810290	2746	1	ENSG00000169006
2	11813036	11816256	11817720	1464	1	ENSG00000134324
2	12836326	12836525	12857014	20489	1	ENSG00000071575
2	15725895	15726221	15701454	24441	1	ENSG00000151779
2	15734667	15735082	15731301	-3366	1	ENSG00000079785
2	16120231	16120375	16080685	-39546	1	ENSG00000134323
2	16844787	16847223	16847102	121	1	ENSG00000197872
2	17727123	17727698	17722426	-4697	1	ENSG00000163032
2	17952371	17953031	17935070	17301	1	ENSG00000163029
2	17952371	17953031	17935413	-16958	1	ENSG00000178295
2	17952371	17953031	17997762	44731	1	ENSG00000151379
2	18060856	18065105	18059113	-1743	1	ENSG00000170745
2	18721663	18723721	18741946	-18225	1	ENSG00000240857
2	18721663	18723721	18770828	-47107	1	ENSG00000250741
2	18721663	18723721	18770812	-47091	1	ENSG00000185013
2	19534382	19536283	19556677	-20394	1	ENSG00000143867
2	20101356	20104552	20101747	-391	1	ENSG00000183891
2	20201938	20204274	20189892	12046	1	ENSG00000118965
2	20201938	20204274	20212455	-8181	1	ENSG00000132031
2	20224981	20227385	20251789	-24404	1	ENSG00000068697
2	20447736	20455895	20425194	22542	1	ENSG00000115884
2	20517405	20518096	20527144	-9048	1	ENSG00000055917
2	20644927	20645119	20646834	1715	1	ENSG00000143878
2	20855053	20855237	20850849	4204	1	ENSG00000118960
2	20855053	20855237	20866423	11186	1	ENSG00000143869
2	21280954	21283323	21266945	14009	1	ENSG00000084674
2	21342995	21343578	21346788	3210	1	ENSG00000218819
2	24110772	24111176	24149984	-38808	1	ENSG00000119778
2	24110772	24111176	24163288	52112	1	ENSG00000173960
2	24287109	24287468	24232950	-54159	1	ENSG00000205639
2	24287109	24287468	24272583	-14526	1	ENSG00000119782
2	24296484	24301067	24299313	1754	1	ENSG00000115128
2	24314411	24314658	24308051	6360	1	ENSG00000115129
2	24350191	24355091	24346347	3844	1	ENSG00000176732
2	24583638	24587135	24583583	55	1	ENSG00000198399
2	24704149	24713942	24714800	858	1	ENSG00000084676
2	25016019	25020143	25016251	-232	1	ENSG00000184924
2	25016019	25020143	25016013	-6	1	ENSG00000138092
2	25146080	25147366	25142708	3372	1	ENSG00000138031
2	25184969	25187806	25194963	-7157	1	ENSG00000115137
2	25343639	25344630	25391772	-47142	1	ENSG00000115138
2	25540837	25541136	25565459	-24323	1	ENSG00000119772
2	25898152	25899826	25896503	1649	1	ENSG00000138101
2	26099328	26101057	26101385	-328	1	ENSG00000143970
2	26192764	26193097	26205366	-12269	1	ENSG00000084731
2	26274922	26276927	26256978	-17944	1	ENSG00000084733
2	26484883	26486140	26467594	17289	1	ENSG00000084754
2	26484883	26486140	26467762	-17121	1	ENSG00000138029
2	26578080	26584826	26541917	36163	1	ENSG00000173567
2	26578080	26584826	26568981	-9099	1	ENSG00000138018
2	26628927	26628938	26624783	-4144	1	ENSG00000157856
2	26716123	26716135	26781566	-65431	1	ENSG00000115155
2	26851519	26851710	26864236	-12526	1	ENSG00000157884
2	26893698	26893958	26915618	21660	1	ENSG00000171303
2	26967961	26970514	26987155	16641	1	ENSG00000213699
2	27030338	27031937	27008864	-21474	1	ENSG00000115163
2	27084505	27087426	27070968	-13537	1	ENSG00000157851
2	27135936	27136085	27193479	57394	1	ENSG00000084764
2	27255802	27256623	27255821	19	1	ENSG00000119777
2	27281252	27284076	27274548	-6704	1	ENSG00000084693
2	27281252	27284076	27294641	-10565	1	ENSG00000228474
2	27281252	27284076	27301434	17358	1	ENSG00000138080
2	27281252	27284076	27309614	25538	1	ENSG00000138030
2	27399023	27401933	27341971	57052	1	ENSG00000138028
2	27399023	27401933	27346702	-52321	1	ENSG00000143994
2	27399023	27401933	27357543	41480	1	ENSG00000138073
2	27399023	27401933	27371871	-27152	1	ENSG00000163792
2	27403305	27406835	27435154	-28319	1	ENSG00000138074
2	27403305	27406835	27434894	28059	1	ENSG00000138085
2	27403305	27406835	27440257	33422	1	ENSG00000084774
2	27489909	27491945	27486127	3782	1	ENSG00000115194
2	27489909	27491945	27498288	6343	1	ENSG00000163793
2	27508513	27508754	27505329	-3184	1	ENSG00000138100
2	27513885	27517799	27531313	-13514	1	ENSG00000163794
2	27513885	27517799	27545969	-28170	1	ENSG00000115204
2	27588817	27589665	27579359	9458	1	ENSG00000115207
2	27588817	27589665	27592880	-3215	1	ENSG00000115211
2	27588817	27589665	27593388	3723	1	ENSG00000115234
2	27605146	27606199	27603592	1554	1	ENSG00000163795
2	27645324	27645422	27632554	12770	1	ENSG00000115241
2	27650264	27650935	27650656	-279	1	ENSG00000115216
2	27650264	27650935	27665232	14297	1	ENSG00000157992
2	27747033	27749162	27712624	34409	1	ENSG00000138002
2	27747033	27749162	27718112	28921	1	ENSG00000115226
2	27747033	27749162	27719708	-27325	1	ENSG00000084734
2	27747033	27749162	27805896	56734	1	ENSG00000243943
2	27918900	27920404	27851862	-67038	1	ENSG00000198522
2	27918900	27920404	27886676	32224	1	ENSG00000119760
2	27918900	27920404	27886337	-32563	1	ENSG00000163798
2	27999297	28006852	27994583	-4714	1	ENSG00000243147
2	28111658	28111736	28113965	-2229	1	ENSG00000171174
2	28111658	28111736	28113595	1859	1	ENSG00000158019
2	28699247	28699306	28615724	-83523	1	ENSG00000075426
2	28707979	28708870	28718937	10067	1	ENSG00000163803
2	29016689	29016853	28974718	-41971	1	ENSG00000213639
2	29016689	29016853	29033716	16863	1	ENSG00000163806
2	29082552	29084158	29093167	-9009	1	ENSG00000171103
[truncated: 52,086 more rows]

## Sheet: non-coding - REARE
#non-coding hg19 gene TSS positions relative to experimental (real) pair positions
Chromosome	REARE start	REARE end	TSS	Distance	Group	Label
1	17058	19315	17436	-378	0	MI0022705;MI0022705;hsa-mir-6859-1
1	17058	19315	17431	-373	0	MIMAT0027618;MIMAT0027618;hsa-miR-6859-5p;Derives_from=MI0022705
1	17058	19315	17391	-333	0	MIMAT0027619;MIMAT0027619;hsa-miR-6859-3p;Derives_from=MI0022705
1	17058	19315	30366	11051	0	MI0006363;MI0006363;hsa-mir-1302-2
1	17058	19315	30438	11123	0	MIMAT0005890;MIMAT0005890;hsa-miR-1302;Derives_from=MI0006363
1	163839	168754	187958	-19204	0	MI0026420;MI0026420;hsa-mir-6859-2
1	163839	168754	187953	-19199	0	MIMAT0027618_1;MIMAT0027618;hsa-miR-6859-5p;Derives_from=MI0026420
1	163839	168754	187913	-19159	0	MIMAT0027619_1;MIMAT0027619;hsa-miR-6859-3p;Derives_from=MI0026420
1	656620	661445	632413	24207	0	MI0022558;MI0022558;hsa-mir-6723
1	656620	661445	632403	24217	0	MIMAT0025855;MIMAT0025855;hsa-miR-6723-5p;Derives_from=MI0022558
1	1173754	1179838	1167104	-6650	0	MI0000342;MI0000342;hsa-mir-200b
1	1173754	1179838	1167124	-6630	0	MIMAT0004571;MIMAT0004571;hsa-miR-200b-5p;Derives_from=MI0000342
1	1173754	1179838	1167160	-6594	0	MIMAT0000318;MIMAT0000318;hsa-miR-200b-3p;Derives_from=MI0000342
1	1173754	1179838	1167863	-5891	0	MI0000737;MI0000737;hsa-mir-200a
1	1173754	1179838	1167878	-5876	0	MIMAT0001620;MIMAT0001620;hsa-miR-200a-5p;Derives_from=MI0000737
1	1173754	1179838	1167916	-5838	0	MIMAT0000682;MIMAT0000682;hsa-miR-200a-3p;Derives_from=MI0000737
1	1173754	1179838	1169005	-4749	0	MI0001641;MI0001641;hsa-mir-429
1	1173754	1179838	1169055	-4699	0	MIMAT0001536;MIMAT0001536;hsa-miR-429;Derives_from=MI0001641
1	1301444	1306732	1296170	5274	0	MI0022571;MI0022571;hsa-mir-6726
1	1301444	1306732	1296165	5279	0	MIMAT0027353;MIMAT0027353;hsa-miR-6726-5p;Derives_from=MI0022571
1	1301444	1306732	1296129	5315	0	MIMAT0027354;MIMAT0027354;hsa-miR-6726-3p;Derives_from=MI0022571
1	1301444	1306732	1312566	-5834	0	MI0022572;MI0022572;hsa-mir-6727
1	1301444	1306732	1312561	-5829	0	MIMAT0027355;MIMAT0027355;hsa-miR-6727-5p;Derives_from=MI0022572
1	1301444	1306732	1312521	-5789	0	MIMAT0027356;MIMAT0027356;hsa-miR-6727-3p;Derives_from=MI0022572
1	1356864	1358154	1339708	17156	0	MI0022653;MI0022653;hsa-mir-6808
1	1356864	1358154	1339703	17161	0	MIMAT0027516;MIMAT0027516;hsa-miR-6808-5p;Derives_from=MI0022653
1	1356864	1358154	1339670	17194	0	MIMAT0027517;MIMAT0027517;hsa-miR-6808-3p;Derives_from=MI0022653
1	3133187	3135478	3127975	-5212	0	MI0015861;MI0015861;hsa-mir-4251
1	3133187	3135478	3128009	-5178	0	MIMAT0016883;MIMAT0016883;hsa-miR-4251;Derives_from=MI0015861
1	3551337	3552372	3560790	-8418	0	MI0003556;MI0003556;hsa-mir-551a
1	3551337	3552372	3560730	-8358	0	MIMAT0003214;MIMAT0003214;hsa-miR-551a;Derives_from=MI0003556
1	5562023	5563549	5564071	522	0	MI0016753;MI0016753;hsa-mir-4417
1	5562023	5563549	5564082	533	0	MIMAT0018929;MIMAT0018929;hsa-miR-4417;Derives_from=MI0016753
1	5868645	5873259	5862741	5904	0	MI0017322;MI0017322;hsa-mir-4689
1	5868645	5873259	5862732	5913	0	MIMAT0019778;MIMAT0019778;hsa-miR-4689;Derives_from=MI0017322
1	6428583	6428595	6429896	-1301	0	MI0015864;MI0015864;hsa-mir-4252
1	6428583	6428595	6429862	-1267	0	MIMAT0016886;MIMAT0016886;hsa-miR-4252;Derives_from=MI0015864
1	8870643	8871494	8866590	4053	0	MI0022573;MI0022573;hsa-mir-6728
1	8870643	8871494	8866585	4058	0	MIMAT0027357;MIMAT0027357;hsa-miR-6728-5p;Derives_from=MI0022573
1	8870643	8871494	8866522	4121	0	MIMAT0027358;MIMAT0027358;hsa-miR-6728-3p;Derives_from=MI0022573
1	9145817	9146253	9151777	-5524	0	MI0000268;MI0000268;hsa-mir-34a
1	9145817	9146253	9151756	-5503	0	MIMAT0000255;MIMAT0000255;hsa-miR-34a-5p;Derives_from=MI0000268
1	9145817	9146253	9151714	-5461	0	MIMAT0004557;MIMAT0004557;hsa-miR-34a-3p;Derives_from=MI0000268
1	9958067	9962734	9967381	4647	0	MI0019304;MI0019304;hsa-mir-5697
1	9958067	9962734	9967390	4656	0	MIMAT0022490;MIMAT0022490;hsa-miR-5697;Derives_from=MI0019304
1	10230147	10234438	10227718	-2429	0	MI0014254;MI0014254;hsa-mir-1273d
1	10230147	10234438	10227727	-2420	0	MIMAT0015090;MIMAT0015090;hsa-miR-1273d;Derives_from=MI0014254
1	12022755	12027930	12029158	1228	0	MI0022574;MI0022574;hsa-mir-6729
1	12022755	12027930	12029163	1233	0	MIMAT0027359;MIMAT0027359;hsa-miR-6729-5p;Derives_from=MI0022574
1	12022755	12027930	12029202	1272	0	MIMAT0027360;MIMAT0027360;hsa-miR-6729-3p;Derives_from=MI0022574
1	12207175	12214627	12166943	-40232	0	MI0025516;MI0025516;hsa-mir-7846
1	12207175	12214627	12167010	-40165	0	MIMAT0030421;MIMAT0030421;hsa-miR-7846-3p;Derives_from=MI0025516
1	12207175	12214627	12191713	-15462	0	MI0017259;MI0017259;hsa-mir-4632
1	12207175	12214627	12191752	-15423	0	MIMAT0019688;MIMAT0019688;hsa-miR-4632-3p;Derives_from=MI0017259
1	12207175	12214627	12191713	-15462	0	MIMAT0022977;MIMAT0022977;hsa-miR-4632-5p;Derives_from=MI0017259
1	12567658	12568118	12579023	-10905	0	MI0022575;MI0022575;hsa-mir-6730
1	12567658	12568118	12579018	-10900	0	MIMAT0027361;MIMAT0027361;hsa-miR-6730-5p;Derives_from=MI0022575
1	12567658	12568118	12578979	-10861	0	MIMAT0027362;MIMAT0027362;hsa-miR-6730-3p;Derives_from=MI0022575
1	16854890	16855989	16859021	-3032	0	MI0016076;MI0016076;hsa-mir-3675
1	16854890	16855989	16859010	-3021	0	MIMAT0018098;MIMAT0018098;hsa-miR-3675-5p;Derives_from=MI0016076
1	16854890	16855989	16858979	-2990	0	MIMAT0018099;MIMAT0018099;hsa-miR-3675-3p;Derives_from=MI0016076
1	17272155	17272764	17277889	5125	0	MI0016990;MI0016990;hsa-mir-3972
1	17272155	17272764	17277948	5184	0	MIMAT0019357;MIMAT0019357;hsa-miR-3972;Derives_from=MI0016990
1	18902171	18902999	18883275	18896	0	MI0017328;MI0017328;hsa-mir-4695
1	18902171	18902999	18883271	18900	0	MIMAT0019788;MIMAT0019788;hsa-miR-4695-5p;Derives_from=MI0017328
1	18902171	18902999	18883225	18946	0	MIMAT0019789;MIMAT0019789;hsa-miR-4695-3p;Derives_from=MI0017328
1	18902171	18902999	18897148	5023	0	MI0006352;MI0006352;hsa-mir-1290
1	18902171	18902999	18897096	5075	0	MIMAT0005880;MIMAT0005880;hsa-miR-1290;Derives_from=MI0006352
1	20582965	20584809	20633679	48870	0	MI0020361;MI0020361;hsa-mir-6084
1	20582965	20584809	20633756	48947	0	MIMAT0023709;MIMAT0023709;hsa-miR-6084;Derives_from=MI0020361
1	20986080	20987503	20988432	-929	0	MI0006390;MI0006390;hsa-mir-1256
1	20986080	20987503	20988398	-895	0	MIMAT0005907;MIMAT0005907;hsa-miR-1256;Derives_from=MI0006390
1	22260560	22264912	22266239	1327	0	MI0016754;MI0016754;hsa-mir-4418
1	22260560	22264912	22266277	1365	0	MIMAT0018930;MIMAT0018930;hsa-miR-4418;Derives_from=MI0016754
1	22625166	22631018	22633366	-2348	0	MI0021271;MI0021271;hsa-mir-6127
1	22625166	22631018	22633346	-2328	0	MIMAT0024610;MIMAT0024610;hsa-miR-6127;Derives_from=MI0021271
1	22724851	22726469	22719517	-5334	0	MI0017316;MI0017316;hsa-mir-4684
1	22724851	22726469	22719530	-5321	0	MIMAT0019769;MIMAT0019769;hsa-miR-4684-5p;Derives_from=MI0017316
1	22724851	22726469	22719566	-5285	0	MIMAT0019770;MIMAT0019770;hsa-miR-4684-3p;Derives_from=MI0017316
1	22843630	22844739	22863226	-18487	0	MI0015860;MI0015860;hsa-mir-4253
1	22843630	22844739	22863186	-18447	0	MIMAT0016882;MIMAT0016882;hsa-miR-4253;Derives_from=MI0015860
1	23006643	23008334	23044305	35971	0	MI0014127;MI0014127;hsa-mir-3115
1	23006643	23008334	23044310	35976	0	MIMAT0014977;MIMAT0014977;hsa-miR-3115;Derives_from=MI0014127
1	23083798	23084912	23057934	25864	0	MI0016755;MI0016755;hsa-mir-4419a
1	23083798	23084912	23057896	25902	0	MIMAT0018931;MIMAT0018931;hsa-miR-4419a;Derives_from=MI0016755
1	23915623	23919695	23929070	9375	0	MI0016756;MI0016756;hsa-mir-378f
1	23915623	23919695	23929121	9426	0	MIMAT0018932;MIMAT0018932;hsa-miR-378f;Derives_from=MI0016756
1	24917122	24918126	24919416	-1290	0	MI0022576;MI0022576;hsa-mir-6731
1	24917122	24918126	24919411	-1285	0	MIMAT0027363;MIMAT0027363;hsa-miR-6731-5p;Derives_from=MI0022576
1	24917122	24918126	24919365	-1239	0	MIMAT0027364;MIMAT0027364;hsa-miR-6731-3p;Derives_from=MI0022576
1	25022813	25025063	25023503	690	0	MI0016764;MI0016764;hsa-mir-4425
1	25022813	25025063	25023552	739	0	MIMAT0018940;MIMAT0018940;hsa-miR-4425;Derives_from=MI0016764
1	25887422	25891019	25906454	-15435	0	MI0016423;MI0016423;hsa-mir-3917
1	25887422	25891019	25906403	-15384	0	MIMAT0018191;MIMAT0018191;hsa-miR-3917;Derives_from=MI0016423
1	26551755	26553029	26554542	1513	0	MI0009986;MI0009986;hsa-mir-1976
1	26551755	26553029	26554574	1545	0	MIMAT0009451;MIMAT0009451;hsa-miR-1976;Derives_from=MI0009986
1	30732134	30732718	30739232	-6514	0	MI0016757;MI0016757;hsa-mir-4420
1	30732134	30732718	30739179	-6461	0	MIMAT0018933;MIMAT0018933;hsa-miR-4420;Derives_from=MI0016757
1	31766568	31766846	31758735	7833	0	MI0015862;MI0015862;hsa-mir-4254
1	31766568	31766846	31758692	7876	0	MIMAT0016884;MIMAT0016884;hsa-miR-4254;Derives_from=MI0015862
1	32087898	32090044	32086949	-949	0	MI0019142;MI0019142;hsa-mir-5585
1	32087898	32090044	32086949	-949	0	MIMAT0022285;MIMAT0022285;hsa-miR-5585-5p;Derives_from=MI0019142
1	32087898	32090044	32086986	-912	0	MIMAT0022286;MIMAT0022286;hsa-miR-5585-3p;Derives_from=MI0019142
1	33343807	33345866	33332492	11315	0	MI0015995;MI0015995;hsa-mir-3605
1	33343807	33345866	33332471	11336	0	MIMAT0017981;MIMAT0017981;hsa-miR-3605-5p;Derives_from=MI0015995
1	33343807	33345866	33332427	11380	0	MIMAT0017982;MIMAT0017982;hsa-miR-3605-3p;Derives_from=MI0015995
1	34628514	34640887	34669694	-28807	0	MI0003557;MI0003557;hsa-mir-552
1	34628514	34640887	34669634	-28747	0	MIMAT0003215;MIMAT0003215;hsa-miR-552-3p;Derives_from=MI0003557
1	34628514	34640887	34669670	-28783	0	MIMAT0026615;MIMAT0026615;hsa-miR-552-5p;Derives_from=MI0003557
1	37175471	37175561	37161563	-13908	0	MI0015863;MI0015863;hsa-mir-4255
1	37175471	37175561	37161573	-13898	0	MIMAT0016885;MIMAT0016885;hsa-miR-4255;Derives_from=MI0015863
1	37493564	37493699	37480230	-13334	0	MI0022577;MI0022577;hsa-mir-6732
1	37493564	37493699	37480235	-13329	0	MIMAT0027365;MIMAT0027365;hsa-miR-6732-5p;Derives_from=MI0022577
1	37493564	37493699	37480267	-13297	0	MIMAT0027366;MIMAT0027366;hsa-miR-6732-3p;Derives_from=MI0022577
1	37493564	37493699	37500994	-7295	0	MI0019136;MI0019136;hsa-mir-5581
1	37493564	37493699	37500994	-7295	0	MIMAT0022275;MIMAT0022275;hsa-miR-5581-5p;Derives_from=MI0019136
1	37493564	37493699	37500956	-7257	0	MIMAT0022276;MIMAT0022276;hsa-miR-5581-3p;Derives_from=MI0019136
1	38081911	38082848	38089231	6383	0	MI0016060;MI0016060;hsa-mir-3659
1	38081911	38082848	38089289	6441	0	MIMAT0018080;MIMAT0018080;hsa-miR-3659;Derives_from=MI0016060
1	40773027	40773281	40754355	-18672	0	MI0000749;MI0000749;hsa-mir-30e
1	40773027	40773281	40754371	-18656	0	MIMAT0000692;MIMAT0000692;hsa-miR-30e-5p;Derives_from=MI0000749
1	40773027	40773281	40754413	-18614	0	MIMAT0000693;MIMAT0000693;hsa-miR-30e-3p;Derives_from=MI0000749
1	40773027	40773281	40757284	-15743	0	MI0000736;MI0000736;hsa-mir-30c-1
1	40773027	40773281	40757300	-15727	0	MIMAT0000244;MIMAT0000244;hsa-miR-30c-5p;Derives_from=MI0000736
1	40773027	40773281	40757339	-15688	0	MIMAT0004674;MIMAT0004674;hsa-miR-30c-1-3p;Derives_from=MI0000736
1	43158592	43163001	43171712	-8711	0	MI0022578;MI0022578;hsa-mir-6733
1	43158592	43163001	43171707	-8706	0	MIMAT0027367;MIMAT0027367;hsa-miR-6733-5p;Derives_from=MI0022578
1	43158592	43163001	43171671	-8670	0	MIMAT0027368;MIMAT0027368;hsa-miR-6733-3p;Derives_from=MI0022578
1	43335188	43341182	43364715	-23533	0	MI0022579;MI0022579;hsa-mir-6734
1	43335188	43341182	43364710	-23528	0	MIMAT0027369;MIMAT0027369;hsa-miR-6734-5p;Derives_from=MI0022579
1	43335188	43341182	43364670	-23488	0	MIMAT0027370;MIMAT0027370;hsa-miR-6734-3p;Derives_from=MI0022579
1	43441028	43442606	43448539	5933	0	MI0022580;MI0022580;hsa-mir-6735
1	43441028	43442606	43448544	5938	0	MIMAT0027371;MIMAT0027371;hsa-miR-6735-5p;Derives_from=MI0022580
1	43441028	43442606	43448590	5984	0	MIMAT0027372;MIMAT0027372;hsa-miR-6735-3p;Derives_from=MI0022580
1	43837209	43839154	43838622	-532	0	MI0020356;MI0020356;hsa-mir-6079
1	43837209	43839154	43838657	-497	0	MIMAT0023704;MIMAT0023704;hsa-miR-6079;Derives_from=MI0020356
1	44565051	44565063	44545493	-19558	0	MI0019141;MI0019141;hsa-mir-5584
1	44565051	44565063	44545493	-19558	0	MIMAT0022283;MIMAT0022283;hsa-miR-5584-5p;Derives_from=MI0019141
1	44565051	44565063	44545531	-19520	0	MIMAT0022284;MIMAT0022284;hsa-miR-5584-3p;Derives_from=MI0019141
1	51064111	51069377	51059837	-4274	0	MI0016758;MI0016758;hsa-mir-4421
1	51064111	51069377	51059879	-4232	0	MIMAT0018934;MIMAT0018934;hsa-miR-4421;Derives_from=MI0016758
1	51064111	51069377	51060018	-4093	0	MI0022211;MI0022211;hsa-mir-6500
1	51064111	51069377	51060031	-4080	0	MIMAT0025454;MIMAT0025454;hsa-miR-6500-5p;Derives_from=MI0022211
1	51064111	51069377	51060072	-4039	0	MIMAT0025455;MIMAT0025455;hsa-miR-6500-3p;Derives_from=MI0022211
1	51823184	51826074	51836402	-10328	0	MI0003941;MI0003941;hsa-mir-761
1	51823184	51826074	51836396	-10322	0	MIMAT0010364;MIMAT0010364;hsa-miR-761;Derives_from=MI0003941
1	52933521	52939453	52928674	-4847	0	MI0018002;MI0018002;hsa-mir-1273f
1	52933521	52939453	52928698	-4823	0	MIMAT0020601;MIMAT0020601;hsa-miR-1273f;Derives_from=MI0018002
1	52933521	52939453	52934930	1409	0	MI0018001;MI0018001;hsa-mir-5095
1	52933521	52939453	52934936	1415	0	MIMAT0020600;MIMAT0020600;hsa-miR-5095;Derives_from=MI0018001
1	52933521	52939453	52940314	861	0	MI0018003;MI0018003;hsa-mir-1273g
1	52933521	52939453	52940339	886	0	MIMAT0020602;MIMAT0020602;hsa-miR-1273g-5p;Derives_from=MI0018003
1	52933521	52939453	52940370	917	0	MIMAT0022742;MIMAT0022742;hsa-miR-1273g-3p;Derives_from=MI0018003
1	54019859	54026549	54054079	27530	0	MI0017426;MI0017426;hsa-mir-4781
1	54019859	54026549	54054091	27542	0	MIMAT0019942;MIMAT0019942;hsa-miR-4781-5p;Derives_from=MI0017426
1	54019859	54026549	54054124	27575	0	MIMAT0019943;MIMAT0019943;hsa-miR-4781-3p;Derives_from=MI0017426
1	55202734	55204160	55225641	21481	0	MI0016759;MI0016759;hsa-mir-4422
1	55202734	55204160	55225656	21496	0	MIMAT0018935;MIMAT0018935;hsa-miR-4422;Derives_from=MI0016759
1	59738048	59738419	59733296	4752	0	MI0017345;MI0017345;hsa-mir-4711
1	59738048	59738419	59733291	4757	0	MIMAT0019816;MIMAT0019816;hsa-miR-4711-5p;Derives_from=MI0017345
1	59738048	59738419	59733252	4796	0	MIMAT0019817;MIMAT0019817;hsa-miR-4711-3p;Derives_from=MI0017345
1	62088058	62089207	62078786	-9272	0	MI0014128;MI0014128;hsa-mir-3116-1
1	62088058	62089207	62078830	-9228	0	MIMAT0014978;MIMAT0014978;hsa-miR-3116;Derives_from=MI0014128
1	62088058	62089207	62078856	9202	0	MI0014129;MI0014129;hsa-mir-3116-2
1	62088058	62089207	62078815	9243	0	MIMAT0014978_1;MIMAT0014978;hsa-miR-3116;Derives_from=MI0014129
1	63332489	63337825	63326984	5505	0	MI0020345;MI0020345;hsa-mir-6068
1	63332489	63337825	63326984	5505	0	MIMAT0023693;MIMAT0023693;hsa-miR-6068;Derives_from=MI0020345
1	64583303	64586669	64579847	-3456	0	MI0017441;MI0017441;hsa-mir-4794
1	64583303	64586669	64579855	-3448	0	MIMAT0019967;MIMAT0019967;hsa-miR-4794;Derives_from=MI0017441
1	65050564	65054187	65057842	-3655	0	MI0016072;MI0016072;hsa-mir-3671
1	65050564	65054187	65057783	-3596	0	MIMAT0018094;MIMAT0018094;hsa-miR-3671;Derives_from=MI0016072
1	65050564	65054187	65058508	-4321	0	MI0000103;MI0000103;hsa-mir-101-1
1	65050564	65054187	65058498	-4311	0	MIMAT0004513;MIMAT0004513;hsa-miR-101-5p;Derives_from=MI0000103
1	65050564	65054187	65058462	-4275	0	MIMAT0000099;MIMAT0000099;hsa-miR-101-3p;Derives_from=MI0000103
1	66626878	66629359	66628440	-919	0	MI0014130;MI0014130;hsa-mir-3117
1	66626878	66629359	66628485	-874	0	MIMAT0014979;MIMAT0014979;hsa-miR-3117-3p;Derives_from=MI0014130
1	66626878	66629359	66628452	-907	0	MIMAT0019197;MIMAT0019197;hsa-miR-3117-5p;Derives_from=MI0014130
1	68180108	68182877	68183610	-733	0	MI0006397;MI0006397;hsa-mir-1262
1	68180108	68182877	68183597	-720	0	MIMAT0005914;MIMAT0005914;hsa-miR-1262;Derives_from=MI0006397
1	71064922	71065808	71067716	-1908	0	MI0000483;MI0000483;hsa-mir-186
1	71064922	71065808	71067702	-1894	0	MIMAT0000456;MIMAT0000456;hsa-miR-186-5p;Derives_from=MI0000483
1	71064922	71065808	71067663	-1855	0	MIMAT0004612;MIMAT0004612;hsa-miR-186-3p;Derives_from=MI0000483
1	77059939	77062584	77060143	204	0	MI0023616;MI0023616;hsa-mir-7156
1	77059939	77062584	77060143	204	0	MIMAT0028222;MIMAT0028222;hsa-miR-7156-5p;Derives_from=MI0023616
1	77059939	77062584	77060180	241	0	MIMAT0028223;MIMAT0028223;hsa-miR-7156-3p;Derives_from=MI0023616
1	85123712	85124079	85133794	9715	0	MI0016760;MI0016760;hsa-mir-4423
1	85123712	85124079	85133806	9727	0	MIMAT0019232;MIMAT0019232;hsa-miR-4423-5p;Derives_from=MI0016760
1	85123712	85124079	85133842	9763	0	MIMAT0018936;MIMAT0018936;hsa-miR-4423-3p;Derives_from=MI0016760
1	86315291	86316902	86357687	-40785	0	MI0025526;MI0025526;hsa-mir-7856
1	86315291	86316902	86357685	-40783	0	MIMAT0030431;MIMAT0030431;hsa-miR-7856-5p;Derives_from=MI0025526
1	93843450	93845429	93846832	1403	0	MI0005567;MI0005567;hsa-mir-760
1	93843450	93845429	93846880	1451	0	MIMAT0004957;MIMAT0004957;hsa-miR-760;Derives_from=MI0005567
1	94745562	94747812	94745900	-338	0	MI0016761;MI0016761;hsa-mir-378g
1	94745562	94747812	94745899	-337	0	MIMAT0018937;MIMAT0018937;hsa-miR-378g;Derives_from=MI0016761
1	98037499	98039419	98045351	-5932	0	MI0012063;MI0012063;hsa-mir-2682
1	98037499	98039419	98045329	-5910	0	MIMAT0013517;MIMAT0013517;hsa-miR-2682-5p;Derives_from=MI0012063
1	98037499	98039419	98045292	-5873	0	MIMAT0013518;MIMAT0013518;hsa-miR-2682-3p;Derives_from=MI0012063
1	98037499	98039419	98046171	-6752	0	MI0000454;MI0000454;hsa-mir-137
1	98037499	98039419	98046113	-6694	0	MIMAT0000429;MIMAT0000429;hsa-miR-137;Derives_from=MI0000454
1	100278813	100278872	100281241	2369	0	MI0003558;MI0003558;hsa-mir-553
1	100278813	100278872	100281256	2384	0	MIMAT0003216;MIMAT0003216;hsa-miR-553;Derives_from=MI0003558
1	107891735	107895140	107897223	2083	0	MI0025522;MI0025522;hsa-mir-7852
1	107891735	107895140	107897282	2142	0	MIMAT0030427;MIMAT0030427;hsa-miR-7852-3p;Derives_from=MI0025522
1	109591485	109593291	109598893	5602	0	MI0000239;MI0000239;hsa-mir-197
1	109591485	109593291	109598940	5649	0	MIMAT0000227;MIMAT0000227;hsa-miR-197-3p;Derives_from=MI0000239
1	109591485	109593291	109598901	5610	0	MIMAT0022691;MIMAT0022691;hsa-miR-197-5p;Derives_from=MI0000239
1	112469254	112470221	112461833	7421	0	MI0015855;MI0015855;hsa-mir-4256
1	112469254	112470221	112461823	7431	0	MIMAT0016877;MIMAT0016877;hsa-miR-4256;Derives_from=MI0015855
1	116556547	116557807	116560111	-2304	0	MI0016762;MI0016762;hsa-mir-548ac
1	116556547	116557807	116560059	-2252	0	MIMAT0018938;MIMAT0018938;hsa-miR-548ac;Derives_from=MI0016762
1	116693180	116693509	116671749	-21431	0	MI0003776;MI0003776;hsa-mir-320b-1
1	116693180	116693509	116671787	-21393	0	MIMAT0005792;MIMAT0005792;hsa-miR-320b;Derives_from=MI0003776
1	117141328	117145422	117094643	-46685	0	MI0005767;MI0005767;hsa-mir-942
1	117141328	117145422	117094655	-46673	0	MIMAT0004985;MIMAT0004985;hsa-miR-942-5p;Derives_from=MI0005767
1	117141328	117145422	117094695	-46633	0	MIMAT0026734;MIMAT0026734;hsa-miR-942-3p;Derives_from=MI0005767
1	145814423	145820160	145850645	-30485	0	MI0022581;MI0022581;hsa-mir-6736
1	145814423	145820160	145850640	-30480	0	MIMAT0027373;MIMAT0027373;hsa-miR-6736-5p;Derives_from=MI0022581
1	145814423	145820160	145850607	-30447	0	MIMAT0027374;MIMAT0027374;hsa-miR-6736-3p;Derives_from=MI0022581
1	148226330	148245395	148334554	-89159	0	MI0017976;MI0017976;hsa-mir-5087
1	148226330	148245395	148334544	-89149	0	MIMAT0021079;MIMAT0021079;hsa-miR-5087;Derives_from=MI0017976
1	148226330	148245395	148388282	142887	0	MI0020354;MI0020354;hsa-mir-6077
1	148226330	148245395	148388294	142899	0	MIMAT0023702;MIMAT0023702;hsa-miR-6077;Derives_from=MI0020354
1	150495490	150496467	150492345	-3145	0	MI0022725;MI0022725;hsa-mir-6878
1	150495490	150496467	150492350	-3140	0	MIMAT0027656;MIMAT0027656;hsa-miR-6878-5p;Derives_from=MI0022725
1	150495490	150496467	150492390	-3100	0	MIMAT0027657;MIMAT0027657;hsa-miR-6878-3p;Derives_from=MI0022725
1	150575371	150576395	150551929	-23442	0	MI0015856;MI0015856;hsa-mir-4257
1	150575371	150576395	150551987	-23384	0	MIMAT0016878;MIMAT0016878;hsa-miR-4257;Derives_from=MI0015856
1	151545891	151547758	151545796	-95	0	MI0003559;MI0003559;hsa-mir-554
1	151545891	151547758	151545811	-80	0	MIMAT0003217;MIMAT0003217;hsa-miR-554;Derives_from=MI0003559
1	153658185	153659667	153689793	-30126	0	MI0025919;MI0025919;hsa-mir-8083
1	153658185	153659667	153689783	-30116	0	MIMAT0031010;MIMAT0031010;hsa-miR-8083;Derives_from=MI0025919
1	153931098	153945297	153962420	-17123	0	MI0022582;MI0022582;hsa-mir-6737
1	153931098	153945297	153962415	-17118	0	MIMAT0027375;MIMAT0027375;hsa-miR-6737-5p;Derives_from=MI0022582
1	153931098	153945297	153962372	-17075	0	MIMAT0027376;MIMAT0027376;hsa-miR-6737-3p;Derives_from=MI0022582
1	154061295	154065241	154104592	-39351	0	MI0019305;MI0019305;hsa-mir-5698
1	154061295	154065241	154104583	-39342	0	MIMAT0022491;MIMAT0022491;hsa-miR-5698;Derives_from=MI0019305
1	154218285	154218813	154193743	24542	0	MI0005545;MI0005545;hsa-mir-190b
1	154218285	154218813	154193733	24552	0	MIMAT0004929;MIMAT0004929;hsa-miR-190b;Derives_from=MI0005545
1	154978792	154981414	154975693	-3099	0	MI0015857;MI0015857;hsa-mir-4258
1	154978792	154981414	154975703	-3089	0	MIMAT0016879;MIMAT0016879;hsa-miR-4258;Derives_from=MI0015857
1	155199669	155202788	155195177	-4492	0	MI0003560;MI0003560;hsa-mir-92b
1	155199669	155202788	155195196	-4473	0	MIMAT0004792;MIMAT0004792;hsa-miR-92b-5p;Derives_from=MI0003560
1	155199669	155202788	155195237	-4432	0	MIMAT0003218;MIMAT0003218;hsa-miR-92b-3p;Derives_from=MI0003560
1	155340989	155346082	155346445	-363	0	MI0003561;MI0003561;hsa-mir-555
1	155340989	155346082	155346385	-303	0	MIMAT0003219;MIMAT0003219;hsa-miR-555;Derives_from=MI0003561
1	155966751	155969931	155951336	15415	0	MI0022583;MI0022583;hsa-mir-6738
1	155966751	155969931	155951331	15420	0	MIMAT0027377;MIMAT0027377;hsa-miR-6738-5p;Derives_from=MI0022583
1	155966751	155969931	155951296	15455	0	MIMAT0027378;MIMAT0027378;hsa-miR-6738-3p;Derives_from=MI0022583
1	156430434	156434843	156420429	10005	0	MI0000466;MI0000466;hsa-mir-9-1
1	156430434	156434843	156420414	10020	0	MIMAT0000441;MIMAT0000441;hsa-miR-9-5p;Derives_from=MI0000466
1	156430434	156434843	156420375	10059	0	MIMAT0000442;MIMAT0000442;hsa-miR-9-3p;Derives_from=MI0000466
1	156926506	156927084	156936244	-9160	0	MI0005116;MI0005116;hsa-mir-765
1	156926506	156927084	156936176	-9092	0	MIMAT0003945;MIMAT0003945;hsa-miR-765;Derives_from=MI0005116
1	159896553	159900261	159900079	182	0	MI0015858;MI0015858;hsa-mir-4259
1	159896553	159900261	159900010	251	0	MIMAT0016880;MIMAT0016880;hsa-miR-4259;Derives_from=MI0015858
1	161214904	161215347	161227186	11839	0	MI0018166;MI0018166;hsa-mir-5187
1	161214904	161215347	161227195	11848	0	MIMAT0021117;MIMAT0021117;hsa-miR-5187-5p;Derives_from=MI0018166
1	161214904	161215347	161227237	11890	0	MIMAT0021118;MIMAT0021118;hsa-miR-5187-3p;Derives_from=MI0018166
1	162147780	162149514	162157107	7593	0	MI0017282;MI0017282;hsa-mir-4654
1	162147780	162149514	162157116	7602	0	MIMAT0019720;MIMAT0019720;hsa-miR-4654;Derives_from=MI0017282
1	162337565	162341635	162342546	911	0	MI0003562;MI0003562;hsa-mir-556
1	162337565	162341635	162342561	926	0	MIMAT0003220;MIMAT0003220;hsa-miR-556-5p;Derives_from=MI0003562
1	162337565	162341635	162342600	965	0	MIMAT0004793;MIMAT0004793;hsa-miR-556-3p;Derives_from=MI0003562
1	165919368	165921821	165907921	-11447	0	MI0016058;MI0016058;hsa-mir-3658
1	165919368	165921821	165907923	-11445	0	MIMAT0018078;MIMAT0018078;hsa-miR-3658;Derives_from=MI0016058
1	166171291	166172681	166154798	16493	0	MI0005713;MI0005713;hsa-mir-921
1	166171291	166172681	166154797	16494	0	MIMAT0004971;MIMAT0004971;hsa-miR-921;Derives_from=MI0005713
1	167990731	167990933	167998660	7727	0	MI0006436;MI0006436;hsa-mir-1255b-2
1	167990731	167990933	167998665	7732	0	MIMAT0005945;MIMAT0005945;hsa-miR-1255b-5p;Derives_from=MI0006436
1	167990731	167990933	167998699	7766	0	MIMAT0022725;MIMAT0022725;hsa-miR-1255b-2-3p;Derives_from=MI0006436
1	168351324	168352039	168375524	23485	0	MI0003563;MI0003563;hsa-mir-557
1	168351324	168352039	168375584	23545	0	MIMAT0003221;MIMAT0003221;hsa-miR-557;Derives_from=MI0003563
1	170158769	170159362	170151462	7307	0	MI0014134;MI0014134;hsa-mir-3119-1
1	170158769	170159362	170151454	7315	0	MIMAT0014981;MIMAT0014981;hsa-miR-3119;Derives_from=MI0014134
1	170158769	170159362	170151378	-7391	0	MI0014135;MI0014135;hsa-mir-3119-2
1	170158769	170159362	170151386	-7383	0	MIMAT0014981_1;MIMAT0014981;hsa-miR-3119;Derives_from=MI0014135
1	171095846	171097265	171101806	-4541	0	MI0006357;MI0006357;hsa-mir-1295a
1	171095846	171097265	171101758	-4493	0	MIMAT0005885;MIMAT0005885;hsa-miR-1295a;Derives_from=MI0006357
1	171095846	171097265	171101739	4474	0	MI0019146;MI0019146;hsa-mir-1295b
1	171095846	171097265	171101739	4474	0	MIMAT0022293;MIMAT0022293;hsa-miR-1295b-5p;Derives_from=MI0019146
1	171095846	171097265	171101777	4512	0	MIMAT0022294;MIMAT0022294;hsa-miR-1295b-3p;Derives_from=MI0019146
1	172168865	172168953	172138907	29958	0	MI0000290;MI0000290;hsa-mir-214
1	172168865	172168953	172138878	29987	0	MIMAT0004564;MIMAT0004564;hsa-miR-214-5p;Derives_from=MI0000290
1	172168865	172168953	172138837	30028	0	MIMAT0000271;MIMAT0000271;hsa-miR-214-3p;Derives_from=MI0000290
1	172168865	172168953	172138808	-30057	0	MI0014136;MI0014136;hsa-mir-3120
1	172168865	172168953	172138858	-30007	0	MIMAT0014982;MIMAT0014982;hsa-miR-3120-3p;Derives_from=MI0014136
1	172168865	172168953	172138820	-30045	0	MIMAT0019198;MIMAT0019198;hsa-miR-3120-5p;Derives_from=MI0014136
1	172168865	172168953	172144644	24221	0	MI0000281;MI0000281;hsa-mir-199a-2
1	172168865	172168953	172144614	24251	0	MIMAT0000231;MIMAT0000231;hsa-miR-199a-5p;Derives_from=MI0000281
1	172168865	172168953	172144575	24290	0	MIMAT0000232;MIMAT0000232;hsa-miR-199a-3p;Derives_from=MI0000281
1	177029057	177030260	177029445	-388	0	MI0003123;MI0003123;hsa-mir-488
1	177029057	177030260	177029432	-375	0	MIMAT0002804;MIMAT0002804;hsa-miR-488-5p;Derives_from=MI0003123
1	177029057	177030260	177029394	-337	0	MIMAT0004763;MIMAT0004763;hsa-miR-488-3p;Derives_from=MI0003123
1	178640595	178641058	178677749	36691	0	MI0016763;MI0016763;hsa-mir-4424
1	178640595	178641058	178677763	36705	0	MIMAT0018939;MIMAT0018939;hsa-miR-4424;Derives_from=MI0016763
1	180426293	180427329	180438390	-11061	0	MI0014137;MI0014137;hsa-mir-3121
1	180426293	180427329	180438344	-11015	0	MIMAT0014983;MIMAT0014983;hsa-miR-3121-3p;Derives_from=MI0014137
1	180426293	180427329	180438379	-11050	0	MIMAT0019199;MIMAT0019199;hsa-miR-3121-5p;Derives_from=MI0014137
1	192730455	192731288	192716328	-14127	0	MI0016765;MI0016765;hsa-mir-4426
1	192730455	192731288	192716333	-14122	0	MIMAT0018941;MIMAT0018941;hsa-miR-4426;Derives_from=MI0016765
1	193138124	193139455	193136503	-1621	0	MI0006425;MI0006425;hsa-mir-1278
1	193138124	193139455	193136552	-1572	0	MIMAT0005936;MIMAT0005936;hsa-miR-1278;Derives_from=MI0006425
1	196565666	196565781	196582481	-16700	0	MI0017372;MI0017372;hsa-mir-4735
1	196565666	196565781	196582474	-16693	0	MIMAT0019860;MIMAT0019860;hsa-miR-4735-5p;Derives_from=MI0017372
1	196565666	196565781	196582437	-16656	0	MIMAT0019861;MIMAT0019861;hsa-miR-4735-3p;Derives_from=MI0017372
1	198870227	198871988	198858982	11245	0	MI0000270;MI0000270;hsa-mir-181b-1
1	198870227	198871988	198858947	11280	0	MIMAT0000257;MIMAT0000257;hsa-miR-181b-5p;Derives_from=MI0000270
1	198870227	198871988	198858907	11320	0	MIMAT0022692;MIMAT0022692;hsa-miR-181b-3p;Derives_from=MI0000270
1	198870227	198871988	198859153	11074	0	MI0000289;MI0000289;hsa-mir-181a-1
1	198870227	198871988	198859130	11097	0	MIMAT0000256;MIMAT0000256;hsa-miR-181a-5p;Derives_from=MI0000289
1	198870227	198871988	198859090	11137	0	MIMAT0000270;MIMAT0000270;hsa-miR-181a-3p;Derives_from=MI0000289
1	201722761	201723818	201719508	-3253	0	MI0018170;MI0018170;hsa-mir-5191
1	201722761	201723818	201719579	-3182	0	MIMAT0021122;MIMAT0021122;hsa-miR-5191;Derives_from=MI0018170
1	201771884	201777825	201808611	30786	0	MI0006321;MI0006321;hsa-mir-1231
1	201771884	201777825	201808615	30790	0	MIMAT0005586;MIMAT0005586;hsa-miR-1231;Derives_from=MI0006321
1	201864687	201871615	201863373	-1314	0	MI0022584;MI0022584;hsa-mir-6739
1	201864687	201871615	201863378	-1309	0	MIMAT0027379;MIMAT0027379;hsa-miR-6739-5p;Derives_from=MI0022584
1	201864687	201871615	201863427	-1260	0	MIMAT0027380;MIMAT0027380;hsa-miR-6739-3p;Derives_from=MI0022584
1	201985367	201987462	202003124	15662	0	MI0022585;MI0022585;hsa-mir-6740
1	201985367	201987462	202003129	15667	0	MIMAT0027381;MIMAT0027381;hsa-miR-6740-5p;Derives_from=MI0022585
1	201985367	201987462	202003215	15753	0	MIMAT0027382;MIMAT0027382;hsa-miR-6740-3p;Derives_from=MI0022585
1	205449336	205451070	205448398	938	0	MI0000810;MI0000810;hsa-mir-135b
1	205449336	205451070	205448383	953	0	MIMAT0000758;MIMAT0000758;hsa-miR-135b-5p;Derives_from=MI0000810
1	205449336	205451070	205448344	992	0	MIMAT0004698;MIMAT0004698;hsa-miR-135b-3p;Derives_from=MI0000810
1	206555713	206560957	206474803	-80910	0	MI0022706;MI0022706;hsa-mir-6769b
1	206555713	206560957	206474808	-80905	0	MIMAT0027620;MIMAT0027620;hsa-miR-6769b-5p;Derives_from=MI0022706
1	206555713	206560957	206474844	-80869	0	MIMAT0027621;MIMAT0027621;hsa-miR-6769b-3p;Derives_from=MI0022706
1	207795260	207797311	207801939	-4628	0	MI0000735;MI0000735;hsa-mir-29c
1	207795260	207797311	207801924	-4613	0	MIMAT0004673;MIMAT0004673;hsa-miR-29c-5p;Derives_from=MI0000735
1	207795260	207797311	207801886	-4575	0	MIMAT0000681;MIMAT0000681;hsa-miR-29c-3p;Derives_from=MI0000735
1	207795260	207797311	207802523	-5212	0	MI0000107;MI0000107;hsa-mir-29b-2
1	207795260	207797311	207802472	-5161	0	MIMAT0000100;MIMAT0000100;hsa-miR-29b-3p;Derives_from=MI0000107
1	207795260	207797311	207802513	-5202	0	MIMAT0004515;MIMAT0004515;hsa-miR-29b-2-5p;Derives_from=MI0000107
1	209499521	209500308	209432133	-67388	0	MI0000285;MI0000285;hsa-mir-205
1	209499521	209500308	209432166	-67355	0	MIMAT0000266;MIMAT0000266;hsa-miR-205-5p;Derives_from=MI0000285
1	209499521	209500308	209432203	-67318	0	MIMAT0009197;MIMAT0009197;hsa-miR-205-3p;Derives_from=MI0000285
1	209618314	209620959	209623510	-2551	0	MI0015859;MI0015859;hsa-mir-4260
1	209618314	209620959	209623500	-2541	0	MIMAT0016881;MIMAT0016881;hsa-miR-4260;Derives_from=MI0015859
1	212083618	212092564	212077613	-6005	0	MI0014138;MI0014138;hsa-mir-3122
1	212083618	212092564	212077622	-5996	0	MIMAT0014984;MIMAT0014984;hsa-miR-3122;Derives_from=MI0014138
1	220076175	220077006	220117962	-40956	0	MI0000291;MI0000291;hsa-mir-215
1	220076175	220077006	220117936	-40930	0	MIMAT0000272;MIMAT0000272;hsa-miR-215-5p;Derives_from=MI0000291
1	220076175	220077006	220117899	-40893	0	MIMAT0026476;MIMAT0026476;hsa-miR-215-3p;Derives_from=MI0000291
1	220076175	220077006	220118241	-41235	0	MI0000488;MI0000488;hsa-mir-194-1
1	220076175	220077006	220118227	-41221	0	MIMAT0000460;MIMAT0000460;hsa-miR-194-5p;Derives_from=MI0000488
1	220173714	220174831	220200619	-25788	0	MI0006442;MI0006442;hsa-mir-664a
1	220173714	220174831	220200609	-25778	0	MIMAT0005948;MIMAT0005948;hsa-miR-664a-5p;Derives_from=MI0006442
1	220173714	220174831	220200571	-25740	0	MIMAT0005949;MIMAT0005949;hsa-miR-664a-3p;Derives_from=MI0006442
1	224288028	224290118	224257141	30887	0	MI0003839;MI0003839;hsa-mir-320b-2
1	224288028	224290118	224257070	30958	0	MIMAT0005792_1;MIMAT0005792;hsa-miR-320b;Derives_from=MI0003839
1	224385153	224387378	224398311	-10933	0	MI0017380;MI0017380;hsa-mir-4742
1	224385153	224387378	224398311	-10933	0	MIMAT0019872;MIMAT0019872;hsa-miR-4742-5p;Derives_from=MI0017380
1	224385153	224387378	224398249	-10871	0	MIMAT0019873;MIMAT0019873;hsa-miR-4742-3p;Derives_from=MI0017380
1	225927204	225927597	225922142	5062	0	MI0022586;MI0022586;hsa-mir-6741
1	225927204	225927597	225922137	5067	0	MIMAT0027383;MIMAT0027383;hsa-miR-6741-5p;Derives_from=MI0022586
1	225927204	225927597	225922101	5103	0	MIMAT0027384;MIMAT0027384;hsa-miR-6741-3p;Derives_from=MI0022586
1	227938231	227941405	227941683	-278	0	MI0017876;MI0017876;hsa-mir-5008
1	227938231	227941405	227941662	-257	0	MIMAT0021039;MIMAT0021039;hsa-miR-5008-5p;Derives_from=MI0017876
1	227938231	227941405	227941630	-225	0	MIMAT0021040;MIMAT0021040;hsa-miR-5008-3p;Derives_from=MI0017876
1	228097952	228098045	228097263	-689	0	MI0016011;MI0016011;hsa-mir-3620
1	228097952	228098045	228097320	-632	0	MIMAT0018001;MIMAT0018001;hsa-miR-3620-3p;Derives_from=MI0016011
1	228097952	228098045	228097285	-667	0	MIMAT0022967;MIMAT0022967;hsa-miR-3620-5p;Derives_from=MI0016011
1	228397859	228404649	228397109	750	0	MI0022587;MI0022587;hsa-mir-6742
1	228397859	228404649	228397104	755	0	MIMAT0027385;MIMAT0027385;hsa-miR-6742-5p;Derives_from=MI0022587
1	228397859	228404649	228397067	792	0	MIMAT0027386;MIMAT0027386;hsa-miR-6742-3p;Derives_from=MI0022587
1	228459693	228461460	228462074	614	0	MI0017296;MI0017296;hsa-mir-4666a
1	228459693	228461460	228462083	623	0	MIMAT0019741;MIMAT0019741;hsa-miR-4666a-5p;Derives_from=MI0017296
1	228459693	228461460	228462125	665	0	MIMAT0019742;MIMAT0019742;hsa-miR-4666a-3p;Derives_from=MI0017296
1	231023633	231024418	231019924	3709	0	MI0006275;MI0006275;hsa-mir-1182
1	231023633	231024418	231019863	3770	0	MIMAT0005827;MIMAT0005827;hsa-miR-1182;Derives_from=MI0006275
1	233633667	233639517	233624152	-9515	0	MI0016766;MI0016766;hsa-mir-4427
1	233633667	233639517	233624195	-9472	0	MIMAT0018942;MIMAT0018942;hsa-miR-4427;Derives_from=MI0016766
1	234309805	234310507	234306467	-3338	0	MI0017302;MI0017302;hsa-mir-4671
1	234309805	234310507	234306476	-3329	0	MIMAT0019752;MIMAT0019752;hsa-miR-4671-5p;Derives_from=MI0017302
1	234309805	234310507	234306512	-3293	0	MIMAT0019753;MIMAT0019753;hsa-miR-4671-3p;Derives_from=MI0017302
1	235154025	235155267	235190116	-34849	0	MI0017392;MI0017392;hsa-mir-4753
1	235154025	235155267	235190107	-34840	0	MIMAT0019890;MIMAT0019890;hsa-miR-4753-5p;Derives_from=MI0017392
1	235154025	235155267	235190061	-34794	0	MIMAT0019891;MIMAT0019891;hsa-miR-4753-3p;Derives_from=MI0017392
1	235854046	235858249	235853060	986	0	MI0007258;MI0007258;hsa-mir-1537
1	235854046	235858249	235853021	1025	0	MIMAT0007399;MIMAT0007399;hsa-miR-1537-3p;Derives_from=MI0007258
1	235854046	235858249	235853058	988	0	MIMAT0026765;MIMAT0026765;hsa-miR-1537-5p;Derives_from=MI0007258
1	237478497	237480365	237471119	-7378	0	MI0016767;MI0016767;hsa-mir-4428
1	237478497	237480365	237471164	-7333	0	MIMAT0018943;MIMAT0018943;hsa-miR-4428;Derives_from=MI0016767
1	241100356	241103478	241132272	28794	0	MI0014139;MI0014139;hsa-mir-3123
1	241100356	241103478	241132320	28842	0	MIMAT0014985;MIMAT0014985;hsa-miR-3123;Derives_from=MI0014139
1	243384686	243391898	243346176	-38510	0	MI0017308;MI0017308;hsa-mir-4677
1	243384686	243391898	243346188	-38498	0	MIMAT0019760;MIMAT0019760;hsa-miR-4677-5p;Derives_from=MI0017308
1	243384686	243391898	243346225	-38461	0	MIMAT0019761;MIMAT0019761;hsa-miR-4677-3p;Derives_from=MI0017308
1	247204324	247209060	247202060	2264	0	MI0016422;MI0016422;hsa-mir-3916
1	247204324	247209060	247202041	2283	0	MIMAT0018190;MIMAT0018190;hsa-miR-3916;Derives_from=MI0016422
1	248839280	248839725	248826377	-12903	0	MI0014140;MI0014140;hsa-mir-3124
1	248839280	248839725	248826383	-12897	0	MIMAT0014986;MIMAT0014986;hsa-miR-3124-5p;Derives_from=MI0014140
1	248839280	248839725	248826418	-12862	0	MIMAT0019200;MIMAT0019200;hsa-miR-3124-3p;Derives_from=MI0014140
2	5999037	6001014	5974662	-24375	0	MI0023618;MI0023618;hsa-mir-7158
2	5999037	6001014	5974662	-24375	0	MIMAT0028226;MIMAT0028226;hsa-miR-7158-5p;Derives_from=MI0023618
2	5999037	6001014	5974712	-24325	0	MIMAT0028227;MIMAT0028227;hsa-miR-7158-3p;Derives_from=MI0023618
2	6660284	6660544	6650373	-9911	0	MI0024354;MI0024354;hsa-mir-7515
2	6660284	6660544	6650418	-9866	0	MIMAT0029310;MIMAT0029310;hsa-miR-7515;Derives_from=MI0024354
2	10173636	10179571	10192671	-13100	0	MI0015868;MI0015868;hsa-mir-4261
2	10173636	10179571	10192639	-13068	0	MIMAT0016890;MIMAT0016890;hsa-miR-4261;Derives_from=MI0015868
2	11539780	11540403	11540677	-274	0	MI0016768;MI0016768;hsa-mir-4429
2	11539780	11540403	11540671	-268	0	MIMAT0018944;MIMAT0018944;hsa-miR-4429;Derives_from=MI0016768
2	11771671	11771795	11767444	-4227	0	MI0014141;MI0014141;hsa-mir-548s
2	11771671	11771795	11767495	-4176	0	MIMAT0014987;MIMAT0014987;hsa-miR-548s;Derives_from=MI0014141
2	11859106	11860161	11836986	22120	0	MI0015872;MI0015872;hsa-mir-4262
2	11859106	11860161	11836959	22147	0	MIMAT0016894;MIMAT0016894;hsa-miR-4262;Derives_from=MI0015872
2	12209611	12210380	12199130	-10481	0	MI0016082;MI0016082;hsa-mir-3681
2	12209611	12210380	12199138	-10473	0	MIMAT0018108;MIMAT0018108;hsa-miR-3681-5p;Derives_from=MI0016082
2	12209611	12210380	12199174	-10437	0	MIMAT0018109;MIMAT0018109;hsa-miR-3681-3p;Derives_from=MI0016082
2	12734449	12738846	12737367	-1479	0	MI0014142;MI0014142;hsa-mir-3125
2	12734449	12738846	12737376	-1470	0	MIMAT0014988;MIMAT0014988;hsa-miR-3125;Derives_from=MI0014142
2	19334783	19335111	19348429	13318	0	MI0017398;MI0017398;hsa-mir-4757
2	19334783	19335111	19348439	13328	0	MIMAT0019901;MIMAT0019901;hsa-miR-4757-5p;Derives_from=MI0017398
2	19334783	19335111	19348476	13365	0	MIMAT0019902;MIMAT0019902;hsa-miR-4757-3p;Derives_from=MI0017398
2	25315254	25322115	25328721	-6606	0	MI0003815;MI0003815;hsa-mir-1301
2	25315254	25322115	25328674	-6559	0	MIMAT0005797;MIMAT0005797;hsa-miR-1301-3p;Derives_from=MI0003815
2	25315254	25322115	25328707	-6592	0	MIMAT0026639;MIMAT0026639;hsa-miR-1301-5p;Derives_from=MI0003815
2	27967712	27974606	27996367	21761	0	MI0015876;MI0015876;hsa-mir-4263
2	27967712	27974606	27996422	21816	0	MIMAT0016898;MIMAT0016898;hsa-miR-4263;Derives_from=MI0015876
2	32528537	32530188	32532153	1965	0	MI0003564;MI0003564;hsa-mir-558
2	32528537	32530188	32532213	2025	0	MIMAT0003222;MIMAT0003222;hsa-miR-558;Derives_from=MI0003564
2	32597520	32598229	32635255	37026	0	MI0017406;MI0017406;hsa-mir-4765
2	32597520	32598229	32635300	37071	0	MIMAT0019916;MIMAT0019916;hsa-miR-4765;Derives_from=MI0017406
2	33424912	33428637	33418516	-6396	0	MI0016769;MI0016769;hsa-mir-4430
2	33424912	33428637	33418519	-6393	0	MIMAT0018945;MIMAT0018945;hsa-miR-4430;Derives_from=MI0016769
2	35498458	35498995	35471405	-27053	0	MI0016770;MI0016770;hsa-mir-548ad
2	35498458	35498995	35471453	-27005	0	MIMAT0018946;MIMAT0018946;hsa-miR-548ad-3p;Derives_from=MI0016770
2	35498458	35498995	35471420	-27038	0	MIMAT0032114;MIMAT0032114;hsa-miR-548ad-5p;Derives_from=MI0016770
2	47381386	47381504	47377675	-3711	0	MI0003565;MI0003565;hsa-mir-559
2	47381386	47381504	47377690	-3696	0	MIMAT0003223;MIMAT0003223;hsa-miR-559;Derives_from=MI0003565
2	49066921	49068486	49059603	-7318	0	MI0025747;MI0025747;hsa-mir-548ba
2	49066921	49068486	49059603	-7318	0	MIMAT0031175;MIMAT0031175;hsa-miR-548ba;Derives_from=MI0025747
2	50710599	50714651	50696262	14337	0	MI0027288;MI0027288;hsa-mir-8485
2	50710599	50714651	50696192	14407	0	MIMAT0033692;MIMAT0033692;hsa-miR-8485;Derives_from=MI0027288
2	52692323	52698658	52702615	-3957	0	MI0016771;MI0016771;hsa-mir-4431
2	52692323	52698658	52702609	-3951	0	MIMAT0018947;MIMAT0018947;hsa-miR-4431;Derives_from=MI0016771
2	53861725	53862246	53849205	12520	0	MI0016083;MI0016083;hsa-mir-3682
2	53861725	53862246	53849156	12569	0	MIMAT0018110;MIMAT0018110;hsa-miR-3682-3p;Derives_from=MI0016083
2	53861725	53862246	53849191	12534	0	MIMAT0019222;MIMAT0019222;hsa-miR-3682-5p;Derives_from=MI0016083
2	55995754	56001774	55983076	12678	0	MI0000293;MI0000293;hsa-mir-217
2	55995754	56001774	55983042	12712	0	MIMAT0000274;MIMAT0000274;hsa-miR-217;Derives_from=MI0000293
2	55995754	56001774	55989059	6695	0	MI0000292;MI0000292;hsa-mir-216a
2	55995754	56001774	55989041	6713	0	MIMAT0000273;MIMAT0000273;hsa-miR-216a-5p;Derives_from=MI0000292
2	55995754	56001774	55989002	6752	0	MIMAT0022844;MIMAT0022844;hsa-miR-216a-3p;Derives_from=MI0000292
2	55995754	56001774	56000795	979	0	MI0005569;MI0005569;hsa-mir-216b
2	55995754	56001774	56000785	989	0	MIMAT0004959;MIMAT0004959;hsa-miR-216b-5p;Derives_from=MI0005569
2	55995754	56001774	56000747	1027	0	MIMAT0026721;MIMAT0026721;hsa-miR-216b-3p;Derives_from=MI0005569
2	60390521	60392133	60387445	3076	0	MI0016772;MI0016772;hsa-mir-4432
2	60390521	60392133	60387381	3140	0	MIMAT0018948;MIMAT0018948;hsa-miR-4432;Derives_from=MI0016772
2	62224225	62229046	62205826	-18399	0	MI0018171;MI0018171;hsa-mir-5192
2	62224225	62229046	62205882	-18343	0	MIMAT0021123;MIMAT0021123;hsa-miR-5192;Derives_from=MI0018171
2	64348346	64348358	64340848	7498	0	MI0025511;MI0025511;hsa-mir-4433b
2	64348346	64348358	64340829	7517	0	MIMAT0030413;MIMAT0030413;hsa-miR-4433b-5p;Derives_from=MI0025511
2	64348346	64348358	64340789	7557	0	MIMAT0030414;MIMAT0030414;hsa-miR-4433b-3p;Derives_from=MI0025511
2	64348346	64348358	64340759	-7587	0	MI0016773;MI0016773;hsa-mir-4433a
2	64348346	64348358	64340809	-7537	0	MIMAT0018949;MIMAT0018949;hsa-miR-4433a-3p;Derives_from=MI0016773
2	64348346	64348358	64340770	-7576	0	MIMAT0020956;MIMAT0020956;hsa-miR-4433a-5p;Derives_from=MI0016773
2	64538394	64541203	64525513	-12881	0	MI0016774;MI0016774;hsa-mir-4434
2	64538394	64541203	64525520	-12874	0	MIMAT0018950;MIMAT0018950;hsa-miR-4434;Derives_from=MI0016774
2	66304306	66308842	66358328	-49486	0	MI0017422;MI0017422;hsa-mir-4778
2	66304306	66308842	66358318	-49476	0	MIMAT0019936;MIMAT0019936;hsa-miR-4778-5p;Derives_from=MI0017422
2	66304306	66308842	66358278	-49436	0	MIMAT0019937;MIMAT0019937;hsa-miR-4778-3p;Derives_from=MI0017422
2	69137036	69137331	69103682	-33354	0	MI0014143;MI0014143;hsa-mir-3126
2	69137036	69137331	69103691	-33345	0	MIMAT0014989;MIMAT0014989;hsa-miR-3126-5p;Derives_from=MI0014143
2	69137036	69137331	69103727	-33309	0	MIMAT0015377;MIMAT0015377;hsa-miR-3126-3p;Derives_from=MI0014143
2	70251527	70256757	70253005	-1478	0	MI0006347;MI0006347;hsa-mir-1285-2
2	70251527	70256757	70252954	-1427	0	MIMAT0005876;MIMAT0005876;hsa-miR-1285-3p;Derives_from=MI0006347
2	75051027	75054576	75090812	36236	0	MI0017866;MI0017866;hsa-mir-5000
2	75051027	75054576	75090835	36259	0	MIMAT0021019;MIMAT0021019;hsa-miR-5000-5p;Derives_from=MI0017866
2	75051027	75054576	75090873	36297	0	MIMAT0021020;MIMAT0021020;hsa-miR-5000-3p;Derives_from=MI0017866
2	79651311	79653104	79649359	1952	0	MI0015877;MI0015877;hsa-mir-4264
2	79651311	79653104	79649349	1962	0	MIMAT0016899;MIMAT0016899;hsa-miR-4264;Derives_from=MI0015877
2	79830676	79831960	79866583	-34623	0	MI0025916;MI0025916;hsa-mir-8080
2	79830676	79831960	79866573	-34613	0	MIMAT0031007;MIMAT0031007;hsa-miR-8080;Derives_from=MI0025916
2	85781209	85784241	85783677	564	0	MI0020348;MI0020348;hsa-mir-6071
2	85781209	85784241	85783675	566	0	MIMAT0023696;MIMAT0023696;hsa-miR-6071;Derives_from=MI0020348
2	86201213	86201513	86193108	8105	0	MI0017423;MI0017423;hsa-mir-4779
2	86201213	86201513	86193058	8155	0	MIMAT0019938;MIMAT0019938;hsa-miR-4779;Derives_from=MI0017423
2	87192055	87192809	87194786	1977	0	MI0017412;MI0017412;hsa-mir-4771-1
2	87192055	87192809	87194830	2021	0	MIMAT0019925;MIMAT0019925;hsa-miR-4771;Derives_from=MI0017412
2	87582749	87582984	87629755	46771	0	MI0016775;MI0016775;hsa-mir-4435-1
2	87582749	87582984	87629764	46780	0	MIMAT0018951;MIMAT0018951;hsa-miR-4435;Derives_from=MI0016775
2	88095002	88095546	88082599	12403	0	MI0017424;MI0017424;hsa-mir-4780
2	88095002	88095546	88082549	12453	0	MIMAT0019939;MIMAT0019939;hsa-miR-4780;Derives_from=MI0017424
2	88815061	88816004	88812370	-2691	0	MI0016776;MI0016776;hsa-mir-4436a
2	88815061	88816004	88812425	-2636	0	MIMAT0018952;MIMAT0018952;hsa-miR-4436a;Derives_from=MI0016776
2	96795932	96799703	96798278	-1425	0	MI0014144;MI0014144;hsa-mir-3127
2	96795932	96799703	96798288	-1415	0	MIMAT0014990;MIMAT0014990;hsa-miR-3127-5p;Derives_from=MI0014144
2	96795932	96799703	96798324	-1379	0	MIMAT0019201;MIMAT0019201;hsa-miR-3127-3p;Derives_from=MI0014144
2	101330740	101330752	101309450	-21290	0	MI0019303;MI0019303;hsa-mir-5696
2	101330740	101330752	101309453	-21287	0	MIMAT0022489;MIMAT0022489;hsa-miR-5696;Derives_from=MI0019303
2	102428107	102434043	102432289	-1754	0	MI0017414;MI0017414;hsa-mir-4772
2	102428107	102434043	102432300	-1743	0	MIMAT0019926;MIMAT0019926;hsa-miR-4772-5p;Derives_from=MI0017414
2	102428107	102434043	102432336	-1707	0	MIMAT0019927;MIMAT0019927;hsa-miR-4772-3p;Derives_from=MI0017414
2	109061858	109063118	109141588	-78470	0	MI0015869;MI0015869;hsa-mir-4265
2	109061858	109063118	109141518	-78400	0	MIMAT0016891;MIMAT0016891;hsa-miR-4265;Derives_from=MI0015869
2	109339845	109342537	109313625	26220	0	MI0015870;MI0015870;hsa-mir-4266
2	109339845	109342537	109313596	26249	0	MIMAT0016892;MIMAT0016892;hsa-miR-4266;Derives_from=MI0015870
2	110061822	110062666	110070042	-7376	0	MI0015871;MI0015871;hsa-mir-4267
2	110061822	110062666	110070032	-7366	0	MIMAT0016893;MIMAT0016893;hsa-miR-4267;Derives_from=MI0015871
2	110083226	110086092	110086523	-431	0	MI0017425;MI0017425;hsa-mir-4436b-1
2	110083226	110086092	110086511	-419	0	MIMAT0019940;MIMAT0019940;hsa-miR-4436b-5p;Derives_from=MI0017425
2	110083226	110086092	110086464	-372	0	MIMAT0019941;MIMAT0019941;hsa-miR-4436b-3p;Derives_from=MI0017425
2	110318407	110331605	110284853	-33554	0	MI0019110;MI0019110;hsa-mir-4436b-2
2	110318407	110331605	110284865	-33542	0	MIMAT0019940_1;MIMAT0019940;hsa-miR-4436b-5p;Derives_from=MI0019110
2	110318407	110331605	110284912	-33495	0	MIMAT0019941_1;MIMAT0019941;hsa-miR-4436b-3p;Derives_from=MI0019110
2	111325402	111332330	111321086	4316	0	MI0016777;MI0016777;hsa-mir-4435-2
2	111325402	111332330	111321082	4320	0	MIMAT0018951_1;MIMAT0018951;hsa-miR-4435;Derives_from=MI0016777
2	111738318	111741080	111771134	-30054	0	MI0017413;MI0017413;hsa-mir-4771-2
2	111738318	111741080	111771090	-30010	0	MIMAT0019925_1;MIMAT0019925;hsa-miR-4771;Derives_from=MI0017413
2	113566927	113572149	113583096	-10947	0	MI0006364;MI0006364;hsa-mir-1302-3
2	113566927	113572149	113583024	-10875	0	MIMAT0005890_4;MIMAT0005890;hsa-miR-1302;Derives_from=MI0006364
2	113777978	113782521	113721368	56610	0	MI0017427;MI0017427;hsa-mir-4782
2	113777978	113782521	113721359	56619	0	MIMAT0019944;MIMAT0019944;hsa-miR-4782-5p;Derives_from=MI0017427
2	113777978	113782521	113721319	56659	0	MIMAT0019945;MIMAT0019945;hsa-miR-4782-3p;Derives_from=MI0017427
2	127421188	127421659	127423618	-1959	0	MI0017428;MI0017428;hsa-mir-4783
2	127421188	127421659	127423606	-1947	0	MIMAT0019946;MIMAT0019946;hsa-miR-4783-5p;Derives_from=MI0017428
2	127421188	127421659	127423568	-1909	0	MIMAT0019947;MIMAT0019947;hsa-miR-4783-3p;Derives_from=MI0017428
2	131488613	131492630	131491236	1394	0	MI0017429;MI0017429;hsa-mir-4784
2	131488613	131492630	131491227	1403	0	MIMAT0019948;MIMAT0019948;hsa-miR-4784;Derives_from=MI0017429
2	132266842	132267837	132257080	9762	0	MI0006336;MI0006336;hsa-mir-663b
2	132266842	132267837	132256991	9851	0	MIMAT0005867;MIMAT0005867;hsa-miR-663b;Derives_from=MI0006336
2	134126622	134134962	134127125	503	0	MI0016080;MI0016080;hsa-mir-3679
2	134126622	134134962	134127130	508	0	MIMAT0018104;MIMAT0018104;hsa-miR-3679-5p;Derives_from=MI0016080
2	134126622	134134962	134127168	546	0	MIMAT0018105;MIMAT0018105;hsa-miR-3679-3p;Derives_from=MI0016080
2	134889388	134891419	134857820	-31568	0	MI0019150;MI0019150;hsa-mir-5590
2	134889388	134891419	134857820	-31568	0	MIMAT0022299;MIMAT0022299;hsa-miR-5590-5p;Derives_from=MI0019150
2	134889388	134891419	134857853	-31535	0	MIMAT0022300;MIMAT0022300;hsa-miR-5590-3p;Derives_from=MI0019150
2	135617151	135620525	135665397	44872	0	MI0000447;MI0000447;hsa-mir-128-1
2	135617151	135620525	135665446	44921	0	MIMAT0000424;MIMAT0000424;hsa-miR-128-3p;Derives_from=MI0000447
2	135617151	135620525	135665411	44886	0	MIMAT0026477;MIMAT0026477;hsa-miR-128-1-5p;Derives_from=MI0000447
2	140575510	140577030	140586685	-9655	0	MI0023617;MI0023617;hsa-mir-7157
2	140575510	140577030	140586685	-9655	0	MIMAT0028224;MIMAT0028224;hsa-miR-7157-5p;Derives_from=MI0023617
2	140575510	140577030	140586647	-9617	0	MIMAT0028225;MIMAT0028225;hsa-miR-7157-3p;Derives_from=MI0023617
2	151385094	151388665	151368411	16683	0	MI0017416;MI0017416;hsa-mir-4773-2
2	151385094	151388665	151368364	16730	0	MIMAT0019928;MIMAT0019928;hsa-miR-4773;Derives_from=MI0017416
2	151385094	151388665	151368334	-16760	0	MI0017415;MI0017415;hsa-mir-4773-1
2	151385094	151388665	151368381	-16713	0	MIMAT0019928_1;MIMAT0019928;hsa-miR-4773;Derives_from=MI0017415
2	159164044	159167891	159186835	18944	0	MI0022735;MI0022735;hsa-mir-6888
2	159164044	159167891	159186840	18949	0	MIMAT0027676;MIMAT0027676;hsa-miR-6888-5p;Derives_from=MI0022735
2	159164044	159167891	159186881	18990	0	MIMAT0027677;MIMAT0027677;hsa-miR-6888-3p;Derives_from=MI0022735
2	160384036	160384425	160407882	-23457	0	MI0017430;MI0017430;hsa-mir-4785
2	160384036	160384425	160407839	-23414	0	MIMAT0019949;MIMAT0019949;hsa-miR-4785;Derives_from=MI0017430
2	168542588	168545501	168582943	37442	0	MI0017417;MI0017417;hsa-mir-4774
2	168542588	168545501	168582953	37452	0	MIMAT0019929;MIMAT0019929;hsa-miR-4774-5p;Derives_from=MI0017417
2	168542588	168545501	168582989	37488	0	MIMAT0019930;MIMAT0019930;hsa-miR-4774-3p;Derives_from=MI0017417
2	175163436	175163671	175167709	-4038	0	MI0005755;MI0005755;hsa-mir-933
2	175163436	175163671	175167663	-3992	0	MIMAT0004976;MIMAT0004976;hsa-miR-933;Derives_from=MI0005755
2	176139635	176140718	176150303	9585	0	MI0000267;MI0000267;hsa-mir-10b
2	176139635	176140718	176150329	9611	0	MIMAT0000254;MIMAT0000254;hsa-miR-10b-5p;Derives_from=MI0000267
2	176139635	176140718	176150368	9650	0	MIMAT0004556;MIMAT0004556;hsa-miR-10b-3p;Derives_from=MI0000267
2	176194771	176196123	176188843	-5928	0	MI0025240;MI0025240;hsa-mir-7704
2	176194771	176196123	176188843	-5928	0	MIMAT0030019;MIMAT0030019;hsa-miR-7704;Derives_from=MI0025240
2	176602480	176603814	176601052	1428	0	MI0006381;MI0006381;hsa-mir-1246
2	176602480	176603814	176601042	1438	0	MIMAT0005898;MIMAT0005898;hsa-miR-1246;Derives_from=MI0006381
2	177171704	177172424	177212726	40302	0	MI0016787;MI0016787;hsa-mir-4444-1
2	177171704	177172424	177212768	40344	0	MIMAT0018962;MIMAT0018962;hsa-miR-4444;Derives_from=MI0016787
2	177264821	177265798	177256010	8811	0	MI0014145;MI0014145;hsa-mir-3128
2	177264821	177265798	177256006	8815	0	MIMAT0014991;MIMAT0014991;hsa-miR-3128;Derives_from=MI0014145
2	177311650	177311793	177313882	-2089	0	MI0022224;MI0022224;hsa-mir-6512
2	177311650	177311793	177313874	-2081	0	MIMAT0025480;MIMAT0025480;hsa-miR-6512-5p;Derives_from=MI0022224
2	177311650	177311793	177313832	-2039	0	MIMAT0025481;MIMAT0025481;hsa-miR-6512-3p;Derives_from=MI0022224
2	179827998	179828745	179860908	-32163	0	MI0006392;MI0006392;hsa-mir-1258
2	179827998	179828745	179860865	-32120	0	MIMAT0005909;MIMAT0005909;hsa-miR-1258;Derives_from=MI0006392
2	181296539	181305198	181305652	-454	0	MI0016778;MI0016778;hsa-mir-4437
2	181296539	181305198	181305613	-415	0	MIMAT0018953;MIMAT0018953;hsa-miR-4437;Derives_from=MI0016778
2	184341498	184343401	184378975	35574	0	MI0016779;MI0016779;hsa-mir-548ae-1
2	184341498	184343401	184379017	35616	0	MIMAT0018954;MIMAT0018954;hsa-miR-548ae-3p;Derives_from=MI0016779
2	188296346	188296758	188297492	734	0	MI0003567;MI0003567;hsa-mir-561
2	188296346	188296758	188297552	794	0	MIMAT0003225;MIMAT0003225;hsa-miR-561-3p;Derives_from=MI0003567
2	188296346	188296758	188297517	759	0	MIMAT0022706;MIMAT0022706;hsa-miR-561-5p;Derives_from=MI0003567
2	188981094	188983744	188978092	-3002	0	MI0006380;MI0006380;hsa-mir-1245a
2	188981094	188983744	188978136	-2958	0	MIMAT0005897;MIMAT0005897;hsa-miR-1245a;Derives_from=MI0006380
2	188981094	188983744	188978161	2933	0	MI0017431;MI0017431;hsa-mir-1245b
2	188981094	188983744	188978153	2941	0	MIMAT0019950;MIMAT0019950;hsa-miR-1245b-5p;Derives_from=MI0017431
2	188981094	188983744	188978120	2974	0	MIMAT0019951;MIMAT0019951;hsa-miR-1245b-3p;Derives_from=MI0017431
2	188981094	188983744	188995630	11886	0	MI0015996;MI0015996;hsa-mir-3606
2	188981094	188983744	188995645	11901	0	MIMAT0017983;MIMAT0017983;hsa-miR-3606-5p;Derives_from=MI0015996
2	188981094	188983744	188995671	11927	0	MIMAT0022965;MIMAT0022965;hsa-miR-3606-3p;Derives_from=MI0015996
2	189159093	189161568	189133111	25982	0	MI0014146;MI0014146;hsa-mir-3129
2	189159093	189161568	189133103	25990	0	MIMAT0014992;MIMAT0014992;hsa-miR-3129-5p;Derives_from=MI0014146
2	189159093	189161568	189133065	26028	0	MIMAT0019202;MIMAT0019202;hsa-miR-3129-3p;Derives_from=MI0014146
2	206791477	206796144	206783308	8169	0	MI0014147;MI0014147;hsa-mir-3130-1
2	206791477	206796144	206783296	8181	0	MIMAT0014995;MIMAT0014995;hsa-miR-3130-5p;Derives_from=MI0014147
2	206791477	206796144	206783265	8212	0	MIMAT0014994;MIMAT0014994;hsa-miR-3130-3p;Derives_from=MI0014147
2	206791477	206796144	206783234	-8243	0	MI0014148;MI0014148;hsa-mir-3130-2
2	206791477	206796144	206783246	-8231	0	MIMAT0014995_1;MIMAT0014995;hsa-miR-3130-5p;Derives_from=MI0014148
2	206791477	206796144	206783277	-8200	0	MIMAT0014994_1;MIMAT0014994;hsa-miR-3130-3p;Derives_from=MI0014148
2	207066368	207067668	207110073	-42405	0	MI0015873;MI0015873;hsa-mir-2355
2	207066368	207067668	207110063	-42395	0	MIMAT0016895;MIMAT0016895;hsa-miR-2355-5p;Derives_from=MI0015873
2	207066368	207067668	207110020	-42352	0	MIMAT0017950;MIMAT0017950;hsa-miR-2355-3p;Derives_from=MI0015873
2	207158042	207159260	207166400	7140	0	MI0025515;MI0025515;hsa-mir-7845
2	207158042	207159260	207166402	7142	0	MIMAT0030420;MIMAT0030420;hsa-miR-7845-5p;Derives_from=MI0025515
2	207280166	207280787	207269424	10742	0	MI0006365;MI0006365;hsa-mir-1302-4
2	207280166	207280787	207269348	10818	0	MIMAT0005890_5;MIMAT0005890;hsa-miR-1302;Derives_from=MI0006365
2	207741176	207741280	207754807	13527	0	MI0017418;MI0017418;hsa-mir-4775
2	207741176	207741280	207754816	13536	0	MIMAT0019931;MIMAT0019931;hsa-miR-4775;Derives_from=MI0017418
2	212429330	212433527	212426360	2970	0	MI0006375;MI0006375;hsa-mir-548f-2
2	212429330	212433527	212426302	3028	0	MIMAT0005895_1;MIMAT0005895;hsa-miR-548f-3p;Derives_from=MI0006375
2	212923886	212924611	212926257	1646	0	MI0017419;MI0017419;hsa-mir-4776-1
2	212923886	212924611	212926266	1655	0	MIMAT0019932;MIMAT0019932;hsa-miR-4776-5p;Derives_from=MI0017419
2	212923886	212924611	212926310	1699	0	MIMAT0019933;MIMAT0019933;hsa-miR-4776-3p;Derives_from=MI0017419
2	212923886	212924611	212926336	-1725	0	MI0017420;MI0017420;hsa-mir-4776-2
2	212923886	212924611	212926327	-1716	0	MIMAT0019932_1;MIMAT0019932;hsa-miR-4776-5p;Derives_from=MI0017420
2	212923886	212924611	212926283	-1672	0	MIMAT0019933_1;MIMAT0019933;hsa-miR-4776-3p;Derives_from=MI0017420
2	213767928	213768353	213758067	-9861	0	MI0016781;MI0016781;hsa-mir-4438
2	213767928	213768353	213758122	-9806	0	MIMAT0018956;MIMAT0018956;hsa-miR-4438;Derives_from=MI0016781
2	217895914	217902947	217900628	2319	0	MI0022654;MI0022654;hsa-mir-6809
2	217895914	217902947	217900623	2324	0	MIMAT0027518;MIMAT0027518;hsa-miR-6809-5p;Derives_from=MI0022654
2	217895914	217902947	217900533	2414	0	MIMAT0027519;MIMAT0027519;hsa-miR-6809-3p;Derives_from=MI0022654
2	218267952	218268007	218280188	-12181	0	MI0022225;MI0022225;hsa-mir-6513
2	218267952	218268007	218280186	-12179	0	MIMAT0025482;MIMAT0025482;hsa-miR-6513-5p;Derives_from=MI0022225
2	218267952	218268007	218280147	-12140	0	MIMAT0025483;MIMAT0025483;hsa-miR-6513-3p;Derives_from=MI0022225
2	218317895	218323813	218341911	18098	0	MI0022655;MI0022655;hsa-mir-6810
2	218317895	218323813	218341916	18103	0	MIMAT0027520;MIMAT0027520;hsa-miR-6810-5p;Derives_from=MI0022655
2	218317895	218323813	218341958	18145	0	MIMAT0027521;MIMAT0027521;hsa-miR-6810-3p;Derives_from=MI0022655
2	218378356	218378880	218402646	23766	0	MI0000084;MI0000084;hsa-mir-26b
2	218378356	218378880	218402657	23777	0	MIMAT0000083;MIMAT0000083;hsa-miR-26b-5p;Derives_from=MI0000084
2	218378356	218378880	218402692	23812	0	MIMAT0004500;MIMAT0004500;hsa-miR-26b-3p;Derives_from=MI0000084
2	218844886	218847055	218823090	-21796	0	MI0029185;MI0029185;hsa-mir-9500
2	218844886	218847055	218823092	-21794	0	MIMAT0035542;MIMAT0035542;hsa-miR-9500;Derives_from=MI0029185
2	219037866	219041467	219001708	36158	0	MI0000783;MI0000783;hsa-mir-375
2	219037866	219041467	219001669	36197	0	MIMAT0000728;MIMAT0000728;hsa-miR-375;Derives_from=MI0000783
2	219069960	219071014	219058750	11210	0	MI0014151;MI0014151;hsa-mir-3131
2	219069960	219071014	219058747	11213	0	MIMAT0014996;MIMAT0014996;hsa-miR-3131;Derives_from=MI0014151
2	219293368	219293681	219294200	-519	0	MI0000463;MI0000463;hsa-mir-153-1
2	219293368	219293681	219294147	-466	0	MIMAT0000439;MIMAT0000439;hsa-miR-153-3p;Derives_from=MI0000463
2	219531359	219531371	219549147	-17776	0	MI0014152;MI0014152;hsa-mir-3132
2	219531359	219531371	219549140	-17769	0	MIMAT0014997;MIMAT0014997;hsa-miR-3132;Derives_from=MI0014152
2	219896743	219898600	219906565	-7965	0	MI0015874;MI0015874;hsa-mir-4268
2	219896743	219898600	219906532	-7932	0	MIMAT0016896;MIMAT0016896;hsa-miR-4268;Derives_from=MI0015874
2	225037045	225039654	225010540	26505	0	MI0016782;MI0016782;hsa-mir-4439
2	225037045	225039654	225010537	26508	0	MIMAT0018957;MIMAT0018957;hsa-miR-4439;Derives_from=MI0016782
2	226673134	226675227	226658793	14341	0	MI0019309;MI0019309;hsa-mir-5702
2	226673134	226675227	226658741	14393	0	MIMAT0022495;MIMAT0022495;hsa-miR-5702;Derives_from=MI0019309
2	227445167	227449909	227472132	22223	0	MI0019310;MI0019310;hsa-mir-5703
2	227445167	227449909	227472162	22253	0	MIMAT0022496;MIMAT0022496;hsa-miR-5703;Derives_from=MI0019310
2	231341370	231343576	231362708	19132	0	MI0017421;MI0017421;hsa-mir-4777
2	231341370	231343576	231362723	19147	0	MIMAT0019934;MIMAT0019934;hsa-miR-4777-5p;Derives_from=MI0017421
2	231341370	231343576	231362764	19188	0	MIMAT0019935;MIMAT0019935;hsa-miR-4777-3p;Derives_from=MI0017421
2	231704307	231705162	231713314	8152	0	MI0006379;MI0006379;hsa-mir-1244-1
2	231704307	231705162	231713368	8206	0	MIMAT0005896_2;MIMAT0005896;hsa-miR-1244;Derives_from=MI0006379
2	231888594	231892626	231892298	328	0	MI0007076;MI0007076;hsa-mir-1471
2	231888594	231892626	231892298	328	0	MIMAT0007349;MIMAT0007349;hsa-miR-1471;Derives_from=MI0007076
2	232181355	232183752	232172653	-8702	0	MI0003568;MI0003568;hsa-mir-562
2	232181355	232183752	232172713	-8642	0	MIMAT0003226;MIMAT0003226;hsa-miR-562;Derives_from=MI0003568
2	232517026	232518423	232550573	-32150	0	MI0017867;MI0017867;hsa-mir-5001
2	232517026	232518423	232550553	-32130	0	MIMAT0021021;MIMAT0021021;hsa-miR-5001-5p;Derives_from=MI0017867
2	232517026	232518423	232550514	-32091	0	MIMAT0021022;MIMAT0021022;hsa-miR-5001-3p;Derives_from=MI0017867
2	237549538	237549560	237510931	-38607	0	MI0022656;MI0022656;hsa-mir-6811
2	237549538	237549560	237510932	-38606	0	MIMAT0027522;MIMAT0027522;hsa-miR-6811-5p;Derives_from=MI0022656
2	237549538	237549560	237510968	-38570	0	MIMAT0027523;MIMAT0027523;hsa-miR-6811-3p;Derives_from=MI0022656
2	239044622	239045324	239068914	-23590	0	MI0016783;MI0016783;hsa-mir-4440
2	239044622	239045324	239068850	-23526	0	MIMAT0018958;MIMAT0018958;hsa-miR-4440;Derives_from=MI0016783
2	239044622	239045324	239085926	-40602	0	MI0016784;MI0016784;hsa-mir-4441
2	239044622	239045324	239085844	-40520	0	MIMAT0018959;MIMAT0018959;hsa-miR-4441;Derives_from=MI0016784
2	239300771	239305485	239305462	-23	0	MI0015875;MI0015875;hsa-mir-4269
2	239300771	239305485	239305472	-13	0	MIMAT0016897;MIMAT0016897;hsa-miR-4269;Derives_from=MI0015875
2	239352792	239358795	239351804	988	0	MI0017432;MI0017432;hsa-mir-2467
2	239352792	239358795	239351793	999	0	MIMAT0019952;MIMAT0019952;hsa-miR-2467-5p;Derives_from=MI0017432
2	239352792	239358795	239351753	1039	0	MIMAT0019953;MIMAT0019953;hsa-miR-2467-3p;Derives_from=MI0017432
2	239930590	239933253	239943094	-9841	0	MI0017433;MI0017433;hsa-mir-4786
2	239930590	239933253	239943084	-9831	0	MIMAT0019954;MIMAT0019954;hsa-miR-4786-5p;Derives_from=MI0017433
2	239930590	239933253	239943044	-9791	0	MIMAT0019955;MIMAT0019955;hsa-miR-4786-3p;Derives_from=MI0017433
2	240437705	240440634	240456001	15367	0	MI0000478;MI0000478;hsa-mir-149
2	240437705	240440634	240456015	15381	0	MIMAT0000450;MIMAT0000450;hsa-miR-149-5p;Derives_from=MI0000478
2	240437705	240440634	240456056	15422	0	MIMAT0004609;MIMAT0004609;hsa-miR-149-3p;Derives_from=MI0000478
2	241473460	241475239	241477905	2666	0	MI0014153;MI0014153;hsa-mir-3133
2	241473460	241475239	241477914	2675	0	MIMAT0014998;MIMAT0014998;hsa-miR-3133;Derives_from=MI0014153
3	5285059	5298823	5250255	34804	0	MI0017437;MI0017437;hsa-mir-4790
3	5285059	5298823	5250246	34813	0	MIMAT0019961;MIMAT0019961;hsa-miR-4790-5p;Derives_from=MI0017437
3	5285059	5298823	5250201	34858	0	MIMAT0019962;MIMAT0019962;hsa-miR-4790-3p;Derives_from=MI0017437
3	10308213	10308655	10330229	21574	0	MI0014154;MI0014154;hsa-mir-378b
3	10308213	10308655	10330262	21607	0	MIMAT0014999;MIMAT0014999;hsa-miR-378b;Derives_from=MI0014154
3	10378382	10379034	10394562	-15528	0	MI0005560;MI0005560;hsa-mir-885
3	10378382	10379034	10394552	-15518	0	MIMAT0004947;MIMAT0004947;hsa-miR-885-5p;Derives_from=MI0005560
3	10378382	10379034	10394520	-15486	0	MIMAT0004948;MIMAT0004948;hsa-miR-885-3p;Derives_from=MI0005560
3	15491858	15496143	15496308	-165	0	MI0015878;MI0015878;hsa-mir-4270
3	15491858	15496143	15496298	-155	0	MIMAT0016900;MIMAT0016900;hsa-miR-4270;Derives_from=MI0015878
3	15712041	15717681	15697371	14670	0	MI0014155;MI0014155;hsa-mir-3134
3	15712041	15717681	15697327	14714	0	MIMAT0015000;MIMAT0015000;hsa-miR-3134;Derives_from=MI0014155
3	15869914	15877191	15873771	-3420	0	MI0003569;MI0003569;hsa-mir-563
3	15869914	15877191	15873822	-3369	0	MIMAT0003227;MIMAT0003227;hsa-miR-563;Derives_from=MI0003569
3	16928349	16934172	16933196	-976	0	MI0016135;MI0016135;hsa-mir-3714
3	16928349	16934172	16933196	-976	0	MIMAT0018165;MIMAT0018165;hsa-miR-3714;Derives_from=MI0016135
3	19337972	19339842	19314931	23041	0	MI0017438;MI0017438;hsa-mir-4791
3	19337972	19339842	19314924	23048	0	MIMAT0019963;MIMAT0019963;hsa-miR-4791;Derives_from=MI0017438
3	20182990	20184569	20137565	-45425	0	MI0014156;MI0014156;hsa-mir-3135a
3	20182990	20184569	20137574	-45416	0	MIMAT0015001;MIMAT0015001;hsa-miR-3135a;Derives_from=MI0014156
3	24518971	24521539	24521435	104	0	MI0017439;MI0017439;hsa-mir-4792
3	24518971	24521539	24521429	110	0	MIMAT0019964;MIMAT0019964;hsa-miR-4792;Derives_from=MI0017439
3	25611609	25613071	25664939	-51868	0	MI0016785;MI0016785;hsa-mir-4442
3	25611609	25613071	25664891	-51820	0	MIMAT0018960;MIMAT0018960;hsa-miR-4442;Derives_from=MI0016785
3	31159490	31160144	31161787	-1643	0	MI0014157;MI0014157;hsa-mir-466
3	31159490	31160144	31161736	-1592	0	MIMAT0015002;MIMAT0015002;hsa-miR-466;Derives_from=MI0014157
3	32448484	32448739	32506389	-57650	0	MI0022210;MI0022210;hsa-mir-548ay
3	32448484	32448739	32506362	-57623	0	MIMAT0025452;MIMAT0025452;hsa-miR-548ay-5p;Derives_from=MI0022210
3	32448484	32448739	32506326	-57587	0	MIMAT0025453;MIMAT0025453;hsa-miR-548ay-3p;Derives_from=MI0022210
3	35788044	35792384	35744476	-43568	0	MI0000727;MI0000727;hsa-mir-128-2
3	35788044	35792384	35744527	-43517	0	MIMAT0000424_1;MIMAT0000424;hsa-miR-128-3p;Derives_from=MI0000727
3	35788044	35792384	35744490	-43554	0	MIMAT0031095;MIMAT0031095;hsa-miR-128-2-5p;Derives_from=MI0000727
3	37993149	37993576	37969404	-23745	0	MI0000083;MI0000083;hsa-mir-26a-1
3	37993149	37993576	37969413	-23736	0	MIMAT0000082_1;MIMAT0000082;hsa-miR-26a-5p;Derives_from=MI0000083
3	37993149	37993576	37969452	-23697	0	MIMAT0004499;MIMAT0004499;hsa-miR-26a-1-3p;Derives_from=MI0000083
3	39127590	39131319	39138206	6887	0	MI0022667;MI0022667;hsa-mir-6822
3	39127590	39131319	39138211	6892	0	MIMAT0027544;MIMAT0027544;hsa-miR-6822-5p;Derives_from=MI0022667
3	39127590	39131319	39138242	6923	0	MIMAT0027545;MIMAT0027545;hsa-miR-6822-3p;Derives_from=MI0022667
3	44105103	44114605	44114212	-393	0	MI0000476;MI0000476;hsa-mir-138-1
3	44105103	44114605	44114234	-371	0	MIMAT0000430_1;MIMAT0000430;hsa-miR-138-5p;Derives_from=MI0000476
3	44105103	44114605	44114274	-331	0	MIMAT0004607;MIMAT0004607;hsa-miR-138-1-3p;Derives_from=MI0000476
3	44863510	44865760	44861888	-1622	0	MI0003570;MI0003570;hsa-mir-564
3	44863510	44865760	44861903	-1607	0	MIMAT0003228;MIMAT0003228;hsa-miR-564;Derives_from=MI0003570
3	47856828	47856871	47849555	-7273	0	MI0006313;MI0006313;hsa-mir-1226
3	47856828	47856871	47849555	-7273	0	MIMAT0005576;MIMAT0005576;hsa-miR-1226-5p;Derives_from=MI0006313
3	47856828	47856871	47849608	-7220	0	MIMAT0005577;MIMAT0005577;hsa-miR-1226-3p;Derives_from=MI0006313
3	48192951	48199066	48196564	-2502	0	MI0016786;MI0016786;hsa-mir-4443
3	48192951	48199066	48196572	-2494	0	MIMAT0018961;MIMAT0018961;hsa-miR-4443;Derives_from=MI0016786
3	48318007	48318019	48316459	1548	0	MI0010634;MI0010634;hsa-mir-2115
3	48318007	48318019	48316439	1568	0	MIMAT0011158;MIMAT0011158;hsa-miR-2115-5p;Derives_from=MI0010634
3	48318007	48318019	48316402	1605	0	MIMAT0011159;MIMAT0011159;hsa-miR-2115-3p;Derives_from=MI0010634
3	48554191	48560153	48550021	4170	0	MI0022668;MI0022668;hsa-mir-6823
3	48554191	48560153	48550016	4175	0	MIMAT0027546;MIMAT0027546;hsa-miR-6823-5p;Derives_from=MI0022668
3	48554191	48560153	48549981	4210	0	MIMAT0027547;MIMAT0027547;hsa-miR-6823-3p;Derives_from=MI0022668
3	48554191	48560153	48578977	-18824	0	MI0012488;MI0012488;hsa-mir-711
3	48554191	48560153	48578935	-18782	0	MIMAT0012734;MIMAT0012734;hsa-miR-711;Derives_from=MI0012488
3	48636072	48636795	48633698	2374	0	MI0022669;MI0022669;hsa-mir-6824
3	48636072	48636795	48633693	2379	0	MIMAT0027548;MIMAT0027548;hsa-miR-6824-5p;Derives_from=MI0022669
3	48636072	48636795	48633656	2416	0	MIMAT0027549;MIMAT0027549;hsa-miR-6824-3p;Derives_from=MI0022669
3	48648451	48648502	48644280	4171	0	MI0017440;MI0017440;hsa-mir-4793
3	48648451	48648502	48644262	4189	0	MIMAT0019965;MIMAT0019965;hsa-miR-4793-5p;Derives_from=MI0017440
3	48648451	48648502	48644223	4228	0	MIMAT0019966;MIMAT0019966;hsa-miR-4793-3p;Derives_from=MI0017440
3	49018047	49018441	49020234	-1793	0	MI0001448;MI0001448;hsa-mir-425
3	49018047	49018441	49020221	-1780	0	MIMAT0003393;MIMAT0003393;hsa-miR-425-5p;Derives_from=MI0001448
3	49018047	49018441	49020180	-1739	0	MIMAT0001343;MIMAT0001343;hsa-miR-425-3p;Derives_from=MI0001448
3	49018047	49018441	49020709	-2268	0	MI0000465;MI0000465;hsa-mir-191
3	49018047	49018441	49020694	-2253	0	MIMAT0000440;MIMAT0000440;hsa-miR-191-5p;Derives_from=MI0000465
3	49018047	49018441	49020652	-2211	0	MIMAT0001618;MIMAT0001618;hsa-miR-191-3p;Derives_from=MI0000465
3	49063611	49072230	49099914	-27684	0	MI0022737;MI0022737;hsa-mir-6890
3	49063611	49072230	49099909	-27679	0	MIMAT0027680;MIMAT0027680;hsa-miR-6890-5p;Derives_from=MI0022737
3	49063611	49072230	49099873	-27643	0	MIMAT0027681;MIMAT0027681;hsa-miR-6890-3p;Derives_from=MI0022737
3	49266824	49271000	49274120	3120	0	MI0015879;MI0015879;hsa-mir-4271
3	49266824	49271000	49274158	3158	0	MIMAT0016901;MIMAT0016901;hsa-miR-4271;Derives_from=MI0015879
3	49794323	49795655	49806245	-10590	0	MI0018172;MI0018172;hsa-mir-5193
3	49794323	49795655	49806186	-10531	0	MIMAT0021124;MIMAT0021124;hsa-miR-5193;Derives_from=MI0018172
3	50169903	50173922	50173326	-596	0	MI0003572;MI0003572;hsa-mir-566
3	50169903	50173922	50173341	-581	0	MIMAT0003230;MIMAT0003230;hsa-miR-566;Derives_from=MI0003572
3	50233005	50233268	50227436	-5569	0	MI0019797;MI0019797;hsa-mir-5787
3	50233005	50233268	50227438	-5567	0	MIMAT0023252;MIMAT0023252;hsa-miR-5787;Derives_from=MI0019797
3	50271529	50275537	50273236	1707	0	MI0022719;MI0022719;hsa-mir-6872
3	50271529	50275537	50273241	1712	0	MIMAT0027644;MIMAT0027644;hsa-miR-6872-5p;Derives_from=MI0022719
3	50271529	50275537	50273275	1746	0	MIMAT0027645;MIMAT0027645;hsa-miR-6872-3p;Derives_from=MI0022719
3	50674544	50675050	50675080	30	0	MI0017434;MI0017434;hsa-mir-4787
3	50674544	50675050	50675093	43	0	MIMAT0019956;MIMAT0019956;hsa-miR-4787-5p;Derives_from=MI0017434
3	50674544	50675050	50675130	80	0	MIMAT0019957;MIMAT0019957;hsa-miR-4787-3p;Derives_from=MI0017434
3	52253501	52254002	52268361	-14359	0	MI0000433;MI0000433;hsa-let-7g
3	52253501	52254002	52268357	-14355	0	MIMAT0000414;MIMAT0000414;hsa-let-7g-5p;Derives_from=MI0000433
3	52253501	52254002	52268300	-14298	0	MIMAT0004584;MIMAT0004584;hsa-let-7g-3p;Derives_from=MI0000433
3	52318220	52320532	52294308	23912	0	MI0000452;MI0000452;hsa-mir-135a-1
3	52318220	52320532	52294292	23928	0	MIMAT0000428_1;MIMAT0000428;hsa-miR-135a-5p;Derives_from=MI0000452
3	52318220	52320532	52294253	23967	0	MIMAT0004595;MIMAT0004595;hsa-miR-135a-3p;Derives_from=MI0000452
3	52838887	52842836	52846552	-3716	0	MI0025900;MI0025900;hsa-mir-8064
3	52838887	52842836	52846542	-3706	0	MIMAT0030991;MIMAT0030991;hsa-miR-8064;Derives_from=MI0025900
3	55850638	55851295	55852594	-1299	0	MI0016594;MI0016594;hsa-mir-3938
3	55850638	55851295	55852536	-1241	0	MIMAT0018353;MIMAT0018353;hsa-miR-3938;Derives_from=MI0016594
3	60590393	60591685	60617870	-26185	0	MI0029321;MI0029321;hsa-mir-548bb
3	60590393	60591685	60617858	-26173	0	MIMAT0035703;MIMAT0035703;hsa-miR-548bb-5p;Derives_from=MI0029321
3	60590393	60591685	60617836	-26151	0	MIMAT0035704;MIMAT0035704;hsa-miR-548bb-3p;Derives_from=MI0029321
3	67225297	67225996	67225464	167	0	MI0015880;MI0015880;hsa-mir-4272
3	67225297	67225996	67225500	203	0	MIMAT0016902;MIMAT0016902;hsa-miR-4272;Derives_from=MI0015880
3	69046550	69047323	69049035	-1712	0	MI0014158;MI0014158;hsa-mir-3136
3	69046550	69047323	69049026	-1703	0	MIMAT0015003;MIMAT0015003;hsa-miR-3136-5p;Derives_from=MI0014158
3	69046550	69047323	69048987	-1664	0	MIMAT0019203;MIMAT0019203;hsa-miR-3136-3p;Derives_from=MI0014158
3	71472470	71472725	71542089	-69364	0	MI0006431;MI0006431;hsa-mir-1284
3	71472470	71472725	71542060	-69335	0	MIMAT0005941;MIMAT0005941;hsa-miR-1284;Derives_from=MI0006431
3	75229432	75229968	75214476	-14956	0	MI0019111;MI0019111;hsa-mir-4444-2
3	75229432	75229968	75214518	-14914	0	MIMAT0018962_1;MIMAT0018962;hsa-miR-4444;Derives_from=MI0019111
3	75623831	75625786	75630763	4977	0	MI0006657;MI0006657;hsa-mir-1324
3	75623831	75625786	75630823	5037	0	MIMAT0005956;MIMAT0005956;hsa-miR-1324;Derives_from=MI0006657
3	75763225	75765163	75738280	-24945	0	MI0015881;MI0015881;hsa-mir-4273
3	75763225	75765163	75738290	-24935	0	MIMAT0016903;MIMAT0016903;hsa-miR-4273;Derives_from=MI0015881
3	79506336	79508449	79507887	-562	0	MI0016430;MI0016430;hsa-mir-3923
3	79506336	79508449	79507937	-512	0	MIMAT0018198;MIMAT0018198;hsa-miR-3923;Derives_from=MI0016430
3	85386538	85389913	85385710	-828	0	MI0019292;MI0019292;hsa-mir-5688
3	85386538	85389913	85385761	-777	0	MIMAT0022479;MIMAT0022479;hsa-miR-5688;Derives_from=MI0019292
3	87249618	87254351	87226277	23341	0	MI0017442;MI0017442;hsa-mir-4795
3	87249618	87254351	87226260	23358	0	MIMAT0019968;MIMAT0019968;hsa-miR-4795-5p;Derives_from=MI0017442
3	87249618	87254351	87226220	23398	0	MIMAT0019969;MIMAT0019969;hsa-miR-4795-3p;Derives_from=MI0017442
3	96372399	96380371	96359964	-12435	0	MI0025896;MI0025896;hsa-mir-8060
3	96372399	96380371	96360006	-12393	0	MIMAT0030987;MIMAT0030987;hsa-miR-8060;Derives_from=MI0025896
3	99963122	99966170	99964398	-1276	0	MI0016428;MI0016428;hsa-mir-3921
3	99963122	99966170	99964347	-1225	0	MIMAT0018196;MIMAT0018196;hsa-miR-3921;Derives_from=MI0016428
3	103466137	103466167	103524116	-57949	0	MI0016752;MI0016752;hsa-mir-548ab
3	103466137	103466167	103524106	-57939	0	MIMAT0018928;MIMAT0018928;hsa-miR-548ab;Derives_from=MI0016752
3	109598863	109606090	109602828	-3262	0	MI0016788;MI0016788;hsa-mir-4445
3	109598863	109606090	109602835	-3255	0	MIMAT0018963;MIMAT0018963;hsa-miR-4445-5p;Derives_from=MI0016788
3	109598863	109606090	109602871	-3219	0	MIMAT0018964;MIMAT0018964;hsa-miR-4445-3p;Derives_from=MI0016788
3	112105965	112106252	112112801	6549	0	MI0003573;MI0003573;hsa-mir-567
3	112105965	112106252	112112816	6564	0	MIMAT0003231;MIMAT0003231;hsa-miR-567;Derives_from=MI0003573
3	113471839	113472963	113432200	39639	0	MI0025912;MI0025912;hsa-mir-8076
3	113471839	113472963	113432151	39688	0	MIMAT0031003;MIMAT0031003;hsa-miR-8076;Derives_from=MI0025912
3	113600978	113605529	113594876	-6102	0	MI0016789;MI0016789;hsa-mir-4446
3	113600978	113605529	113594883	-6095	0	MIMAT0019233;MIMAT0019233;hsa-miR-4446-5p;Derives_from=MI0016789
3	113600978	113605529	113594918	-6060	0	MIMAT0018965;MIMAT0018965;hsa-miR-4446-3p;Derives_from=MI0016789
3	114334354	114338668	114316569	17785	0	MI0003574;MI0003574;hsa-mir-568
3	114334354	114338668	114316554	17800	0	MIMAT0003232;MIMAT0003232;hsa-miR-568;Derives_from=MI0003574
3	114778050	114781497	114743525	34525	0	MI0017443;MI0017443;hsa-mir-4796
3	114778050	114781497	114743517	34533	0	MIMAT0019970;MIMAT0019970;hsa-miR-4796-5p;Derives_from=MI0017443
3	114778050	114781497	114743473	34577	0	MIMAT0019971;MIMAT0019971;hsa-miR-4796-3p;Derives_from=MI0017443
3	116887504	116891684	116850367	37137	0	MI0016790;MI0016790;hsa-mir-4447
3	116887504	116891684	116850305	37199	0	MIMAT0018966;MIMAT0018966;hsa-miR-4447;Derives_from=MI0016790
3	120380016	120380148	120395729	-15581	0	MI0000240;MI0000240;hsa-mir-198
3	120380016	120380148	120395724	-15576	0	MIMAT0000228;MIMAT0000228;hsa-miR-198;Derives_from=MI0000240
3	121048684	121050295	121049640	-655	0	MI0019282;MI0019282;hsa-mir-5682
3	121048684	121050295	121049684	-611	0	MIMAT0022470;MIMAT0022470;hsa-miR-5682;Derives_from=MI0019282
3	123172698	123179614	123161794	-10904	0	MI0022961;MI0022961;hsa-mir-7110
3	123172698	123179614	123161799	-10899	0	MIMAT0028117;MIMAT0028117;hsa-miR-7110-5p;Derives_from=MI0022961
3	123172698	123179614	123161858	-10840	0	MIMAT0028118;MIMAT0028118;hsa-miR-7110-3p;Derives_from=MI0022961
3	124123378	124123676	124132929	9253	0	MI0017868;MI0017868;hsa-mir-5002
3	124123378	124123676	124132949	9273	0	MIMAT0021023;MIMAT0021023;hsa-miR-5002-5p;Derives_from=MI0017868
3	124123378	124123676	124132988	9312	0	MIMAT0021024;MIMAT0021024;hsa-miR-5002-3p;Derives_from=MI0017868
3	124369993	124373074	124374332	1258	0	MI0020360;MI0020360;hsa-mir-6083
3	124369993	124373074	124374408	1334	0	MIMAT0023708;MIMAT0023708;hsa-miR-6083;Derives_from=MI0020360
3	124720378	124720522	124732439	11917	0	MI0014159;MI0014159;hsa-mir-544b
3	124720378	124720522	124732486	11964	0	MIMAT0015004;MIMAT0015004;hsa-miR-544b;Derives_from=MI0014159
3	125147778	125149714	125151552	-1838	0	MI0017981;MI0017981;hsa-mir-5092
3	125147778	125149714	125151496	-1782	0	MIMAT0021084;MIMAT0021084;hsa-miR-5092;Derives_from=MI0017981
3	125787621	125788104	125790552	-2448	0	MI0006421;MI0006421;hsa-mir-548i-1
3	125787621	125788104	125790514	-2410	0	MIMAT0005935;MIMAT0005935;hsa-miR-548i;Derives_from=MI0006421
3	127605141	127607827	127575331	29810	0	MI0022670;MI0022670;hsa-mir-6825
3	127605141	127607827	127575326	29815	0	MIMAT0027550;MIMAT0027550;hsa-miR-6825-5p;Derives_from=MI0022670
3	127605141	127607827	127575288	29853	0	MIMAT0027551;MIMAT0027551;hsa-miR-6825-3p;Derives_from=MI0022670
3	127605141	127607827	127587176	17965	0	MI0025752;MI0025752;hsa-mir-7976
3	127605141	127607827	127587176	17965	0	MIMAT0031179;MIMAT0031179;hsa-miR-7976;Derives_from=MI0025752
3	129269006	129269710	129272146	2436	0	MI0022671;MI0022671;hsa-mir-6826
3	129269006	129269710	129272151	2441	0	MIMAT0027552;MIMAT0027552;hsa-miR-6826-5p;Derives_from=MI0022671
3	129269006	129269710	129272222	2512	0	MIMAT0027553;MIMAT0027553;hsa-miR-6826-3p;Derives_from=MI0022671
3	131988220	131988586	131985931	2289	0	MI0019312;MI0019312;hsa-mir-5704
3	131988220	131988586	131985922	2298	0	MIMAT0022498;MIMAT0022498;hsa-miR-5704;Derives_from=MI0019312
3	134368334	134370066	134367862	472	0	MI0022672;MI0022672;hsa-mir-6827
3	134368334	134370066	134367857	477	0	MIMAT0027554;MIMAT0027554;hsa-miR-6827-5p;Derives_from=MI0022672
3	134368334	134370066	134367824	510	0	MIMAT0027555;MIMAT0027555;hsa-miR-6827-3p;Derives_from=MI0022672
3	134427991	134433274	134437827	4553	0	MI0017435;MI0017435;hsa-mir-4788
3	134427991	134433274	134437836	4562	0	MIMAT0019958;MIMAT0019958;hsa-miR-4788;Derives_from=MI0017435
3	151592072	151593815	151565995	26077	0	MI0018165;MI0018165;hsa-mir-5186
3	151592072	151593815	151565924	26148	0	MIMAT0021116;MIMAT0021116;hsa-miR-5186;Derives_from=MI0018165
3	159271185	159276556	159282646	6090	0	MI0016425;MI0016425;hsa-mir-3919
3	159271185	159276556	159282700	6144	0	MIMAT0018193;MIMAT0018193;hsa-miR-3919;Derives_from=MI0016425
3	160441975	160444470	160404588	-37387	0	MI0000438;MI0000438;hsa-mir-15b
3	160441975	160444470	160404607	-37368	0	MIMAT0000417;MIMAT0000417;hsa-miR-15b-5p;Derives_from=MI0000438
3	160441975	160444470	160404645	-37330	0	MIMAT0004586;MIMAT0004586;hsa-miR-15b-3p;Derives_from=MI0000438
3	160441975	160444470	160404745	-37230	0	MI0000115;MI0000115;hsa-mir-16-2
3	160441975	160444470	160404754	-37221	0	MIMAT0000069_1;MIMAT0000069;hsa-miR-16-5p;Derives_from=MI0000115
3	160441975	160444470	160404797	-37178	0	MIMAT0004518;MIMAT0004518;hsa-miR-16-2-3p;Derives_from=MI0000115
3	164144824	164148096	164171556	-23460	0	MI0006398;MI0006398;hsa-mir-1263
3	164144824	164148096	164171544	-23448	0	MIMAT0005915;MIMAT0005915;hsa-miR-1263;Derives_from=MI0006398
3	168553224	168558226	168551854	-1370	0	MI0003575;MI0003575;hsa-mir-551b
3	168553224	168558226	168551875	-1349	0	MIMAT0004794;MIMAT0004794;hsa-miR-551b-5p;Derives_from=MI0003575
3	168553224	168558226	168551914	-1310	0	MIMAT0003233;MIMAT0003233;hsa-miR-551b-3p;Derives_from=MI0003575
3	170369237	170374188	170423103	48915	0	MI0022673;MI0022673;hsa-mir-6828
3	170369237	170374188	170423108	48920	0	MIMAT0027556;MIMAT0027556;hsa-miR-6828-5p;Derives_from=MI0022673
3	170369237	170374188	170423143	48955	0	MIMAT0027557;MIMAT0027557;hsa-miR-6828-3p;Derives_from=MI0022673
3	171101059	171106301	171106759	-458	0	MI0003576;MI0003576;hsa-mir-569
3	171101059	171106301	171106699	-398	0	MIMAT0003234;MIMAT0003234;hsa-miR-569;Derives_from=MI0003576
3	175384181	175387383	175369540	-14641	0	MI0017436;MI0017436;hsa-mir-4789
3	175384181	175387383	175369552	-14629	0	MIMAT0019959;MIMAT0019959;hsa-miR-4789-5p;Derives_from=MI0017436
3	175384181	175387383	175369590	-14591	0	MIMAT0019960;MIMAT0019960;hsa-miR-4789-3p;Derives_from=MI0017436
3	176503369	176505593	176515103	9510	0	MI0025753;MI0025753;hsa-mir-7977
3	176503369	176505593	176515103	9510	0	MIMAT0031180;MIMAT0031180;hsa-miR-7977;Derives_from=MI0025753
3	183883592	183883786	183886800	3014	0	MI0016791;MI0016791;hsa-mir-4448
3	183883592	183883786	183886860	3074	0	MIMAT0018967;MIMAT0018967;hsa-miR-4448;Derives_from=MI0016791
3	184241100	184243753	184241405	305	0	MI0003764;MI0003764;hsa-mir-1224
3	184241100	184243753	184241405	305	0	MIMAT0005458;MIMAT0005458;hsa-miR-1224-5p;Derives_from=MI0003764
3	184241100	184243753	184241469	369	0	MIMAT0005459;MIMAT0005459;hsa-miR-1224-3p;Derives_from=MI0003764
3	185246661	185253071	185253272	-201	0	MI0019147;MI0019147;hsa-mir-5588
3	185246661	185253071	185253272	-201	0	MIMAT0022295;MIMAT0022295;hsa-miR-5588-5p;Derives_from=MI0019147
3	185246661	185253071	185253228	-157	0	MIMAT0022296;MIMAT0022296;hsa-miR-5588-3p;Derives_from=MI0019147
3	185774891	185775535	185767904	6987	0	MI0019130;MI0019130;hsa-mir-548aq
3	185774891	185775535	185767904	6987	0	MIMAT0022263;MIMAT0022263;hsa-miR-548aq-5p;Derives_from=MI0019130
3	185774891	185775535	185767868	7023	0	MIMAT0022264;MIMAT0022264;hsa-miR-548aq-3p;Derives_from=MI0019130
3	186801268	186803035	186786672	-14596	0	MI0006383;MI0006383;hsa-mir-1248
3	186801268	186803035	186786675	-14593	0	MIMAT0005900;MIMAT0005900;hsa-miR-1248;Derives_from=MI0006383
3	188693902	188696131	188688781	-5121	0	MI0000086;MI0000086;hsa-mir-28
3	188693902	188696131	188688794	-5108	0	MIMAT0000085;MIMAT0000085;hsa-miR-28-5p;Derives_from=MI0000086
3	188693902	188696131	188688834	-5068	0	MIMAT0004502;MIMAT0004502;hsa-miR-28-3p;Derives_from=MI0000086
3	189827355	189833140	189829922	2567	0	MI0005769;MI0005769;hsa-mir-944
3	189827355	189833140	189829975	2620	0	MIMAT0004987;MIMAT0004987;hsa-miR-944;Derives_from=MI0005769
3	195116114	195117424	195134580	-17156	0	MI0014160;MI0014160;hsa-mir-3137
3	195116114	195117424	195134574	-17150	0	MIMAT0015005;MIMAT0015005;hsa-miR-3137;Derives_from=MI0014160
3	195686448	195690022	195699401	9379	0	MI0003577;MI0003577;hsa-mir-570
3	195686448	195690022	195699460	9438	0	MIMAT0003235;MIMAT0003235;hsa-miR-570-3p;Derives_from=MI0003577
3	195686448	195690022	195699425	9403	0	MIMAT0022707;MIMAT0022707;hsa-miR-570-5p;Derives_from=MI0003577
3	195877008	195881401	195882395	-994	0	MI0022674;MI0022674;hsa-mir-6829
3	195877008	195881401	195882390	-989	0	MIMAT0027558;MIMAT0027558;hsa-miR-6829-5p;Derives_from=MI0022674
3	195877008	195881401	195882348	-947	0	MIMAT0027559;MIMAT0027559;hsa-miR-6829-3p;Derives_from=MI0022674
3	197299110	197302444	197293948	5162	0	MI0017444;MI0017444;hsa-mir-4797
3	197299110	197302444	197293939	5171	0	MIMAT0019972;MIMAT0019972;hsa-miR-4797-5p;Derives_from=MI0017444
3	197299110	197302444	197293908	5202	0	MIMAT0019973;MIMAT0019973;hsa-miR-4797-3p;Derives_from=MI0017444
3	197675560	197676086	197674576	984	0	MI0005714;MI0005714;hsa-mir-922
3	197675560	197676086	197674520	1040	0	MIMAT0004972;MIMAT0004972;hsa-miR-922;Derives_from=MI0005714
4	356236	356960	350157	-6079	0	MI0003578;MI0003578;hsa-mir-571
4	356236	356960	350217	-6019	0	MIMAT0003236;MIMAT0003236;hsa-miR-571;Derives_from=MI0003578
4	1984564	1986534	1986477	57	0	MI0005768;MI0005768;hsa-mir-943
4	1984564	1986534	1986423	111	0	MIMAT0004986;MIMAT0004986;hsa-miR-943;Derives_from=MI0005768
4	2237766	2255369	2250156	5213	0	MI0017448;MI0017448;hsa-mir-4800
4	2237766	2255369	2250147	5222	0	MIMAT0019978;MIMAT0019978;hsa-miR-4800-5p;Derives_from=MI0017448
4	2237766	2255369	2250109	5260	0	MIMAT0019979;MIMAT0019979;hsa-miR-4800-3p;Derives_from=MI0017448
4	5914507	5916628	5923328	-6700	0	MI0016749;MI0016749;hsa-mir-378d-1
4	5914507	5916628	5923298	-6670	0	MIMAT0018926;MIMAT0018926;hsa-miR-378d;Derives_from=MI0016749
4	7317196	7318933	7310450	-6746	0	MI0017445;MI0017445;hsa-mir-4798
4	7317196	7318933	7310459	-6737	0	MIMAT0019974;MIMAT0019974;hsa-miR-4798-5p;Derives_from=MI0017445
4	7317196	7318933	7310496	-6700	0	MIMAT0019975;MIMAT0019975;hsa-miR-4798-3p;Derives_from=MI0017445
4	7472471	7475469	7460028	-12443	0	MI0015884;MI0015884;hsa-mir-4274
4	7472471	7475469	7460091	-12380	0	MIMAT0016906;MIMAT0016906;hsa-miR-4274;Derives_from=MI0015884
4	8000601	8005938	8005381	557	0	MI0000097;MI0000097;hsa-mir-95
4	8000601	8005938	8005333	605	0	MIMAT0000094;MIMAT0000094;hsa-miR-95-3p;Derives_from=MI0000097
4	8000601	8005938	8005367	571	0	MIMAT0026473;MIMAT0026473;hsa-miR-95-5p;Derives_from=MI0000097
4	9539530	9541547	9556316	-14769	0	MI0006422;MI0006422;hsa-mir-548i-2
4	9539530	9541547	9556278	-14731	0	MIMAT0005935_1;MIMAT0005935;hsa-miR-548i;Derives_from=MI0006422
4	10074759	10077918	10078692	-774	0	MI0014161;MI0014161;hsa-mir-3138
4	10074759	10077918	10078645	-727	0	MIMAT0015006;MIMAT0015006;hsa-miR-3138;Derives_from=MI0014161
4	11368169	11368491	11368827	336	0	MI0003579;MI0003579;hsa-mir-572
4	11368169	11368491	11368887	396	0	MIMAT0003237;MIMAT0003237;hsa-miR-572;Derives_from=MI0003579
4	13609684	13614090	13627865	13775	0	MI0017980;MI0017980;hsa-mir-5091
4	13609684	13614090	13627875	13785	0	MIMAT0021083;MIMAT0021083;hsa-miR-5091;Derives_from=MI0017980
4	20552507	20555917	20528275	-24232	0	MI0000294;MI0000294;hsa-mir-218-1
4	20552507	20555917	20528299	-24208	0	MIMAT0000275;MIMAT0000275;hsa-miR-218-5p;Derives_from=MI0000294
4	20552507	20555917	20528342	-24165	0	MIMAT0004565;MIMAT0004565;hsa-miR-218-1-3p;Derives_from=MI0000294
4	21454755	21456021	21464758	-8737	0	MI0025754;MI0025754;hsa-mir-7978
4	21454755	21456021	21464758	-8737	0	MIMAT0031181;MIMAT0031181;hsa-miR-7978;Derives_from=MI0025754
4	24552332	24553838	24520290	32042	0	MI0003580;MI0003580;hsa-mir-573
4	24552332	24553838	24520275	32057	0	MIMAT0003238;MIMAT0003238;hsa-miR-573;Derives_from=MI0003580
4	28805464	28807508	28819582	12074	0	MI0015883;MI0015883;hsa-mir-4275
4	28805464	28807508	28819592	12084	0	MIMAT0016905;MIMAT0016905;hsa-miR-4275;Derives_from=MI0015883
4	36414722	36415782	36426428	-10646	0	MI0006435;MI0006435;hsa-mir-1255b-1
4	36414722	36415782	36426426	-10644	0	MIMAT0005945_1;MIMAT0005945;hsa-miR-1255b-5p;Derives_from=MI0006435
4	37225926	37228361	37241991	-13630	0	MI0017449;MI0017449;hsa-mir-4801
4	37225926	37228361	37241932	-13571	0	MIMAT0019980;MIMAT0019980;hsa-miR-4801;Derives_from=MI0017449
4	38862480	38863489	38868032	4543	0	MI0003581;MI0003581;hsa-mir-574
4	38862480	38863489	38868056	4567	0	MIMAT0004795;MIMAT0004795;hsa-miR-574-5p;Derives_from=MI0003581
4	38862480	38863489	38868092	4603	0	MIMAT0003239;MIMAT0003239;hsa-miR-574-3p;Derives_from=MI0003581
4	39429262	39429543	39411910	-17352	0	MI0019151;MI0019151;hsa-mir-5591
4	39429262	39429543	39411910	-17352	0	MIMAT0022301;MIMAT0022301;hsa-miR-5591-5p;Derives_from=MI0019151
4	39429262	39429543	39411954	-17308	0	MIMAT0022302;MIMAT0022302;hsa-miR-5591-3p;Derives_from=MI0019151
4	40516919	40517506	40502119	14800	0	MI0017450;MI0017450;hsa-mir-4802
4	40516919	40517506	40502107	14812	0	MIMAT0019981;MIMAT0019981;hsa-miR-4802-5p;Derives_from=MI0017450
4	40516919	40517506	40502073	14846	0	MIMAT0019982;MIMAT0019982;hsa-miR-4802-3p;Derives_from=MI0017450
4	47613394	47617148	47652669	35521	0	MI0025889;MI0025889;hsa-mir-8053
4	47613394	47617148	47652679	35531	0	MIMAT0030980;MIMAT0030980;hsa-miR-8053;Derives_from=MI0025889
4	52772441	52772740	52712682	-59759	0	MI0016792;MI0016792;hsa-mir-4449
4	52772441	52772740	52712720	-59721	0	MIMAT0018968;MIMAT0018968;hsa-miR-4449;Derives_from=MI0016792
4	60951392	60954747	60922619	-28773	0	MI0016793;MI0016793;hsa-mir-548ag-1
4	60951392	60954747	60922623	-28769	0	MIMAT0018969_1;MIMAT0018969;hsa-miR-548ag;Derives_from=MI0016793
4	66258206	66258218	66276824	18606	0	MI0006406;MI0006406;hsa-mir-1269a
4	66258206	66258218	66276890	18672	0	MIMAT0005923;MIMAT0005923;hsa-miR-1269a;Derives_from=MI0006406
4	76672491	76674709	76573568	-98923	0	MI0016795;MI0016795;hsa-mir-4450
4	76672491	76674709	76573572	-98919	0	MIMAT0018971;MIMAT0018971;hsa-miR-4450;Derives_from=MI0016795
4	76672491	76674709	76575551	-96940	0	MI0016796;MI0016796;hsa-mir-548ah
4	76672491	76674709	76575561	-96930	0	MIMAT0018972;MIMAT0018972;hsa-miR-548ah-5p;Derives_from=MI0016796
4	76672491	76674709	76575597	-96894	0	MIMAT0020957;MIMAT0020957;hsa-miR-548ah-3p;Derives_from=MI0016796
4	78823310	78825386	78820752	-2558	0	MI0018004;MI0018004;hsa-mir-5096
4	78823310	78825386	78820764	-2546	0	MIMAT0020603;MIMAT0020603;hsa-miR-5096;Derives_from=MI0018004
4	82742144	82746982	82753430	-6448	0	MI0003582;MI0003582;hsa-mir-575
4	82742144	82746982	82753370	-6388	0	MIMAT0003240;MIMAT0003240;hsa-miR-575;Derives_from=MI0003582
4	85713218	85714073	85722468	8395	0	MI0016797;MI0016797;hsa-mir-4451
4	85713218	85714073	85722515	8442	0	MIMAT0018973;MIMAT0018973;hsa-miR-4451;Derives_from=MI0016797
4	86545027	86549212	86542552	2475	0	MI0016798;MI0016798;hsa-mir-4452
4	86545027	86549212	86542507	2520	0	MIMAT0018974;MIMAT0018974;hsa-miR-4452;Derives_from=MI0016798
4	87296071	87296251	87300583	-4332	0	MI0019313;MI0019313;hsa-mir-5705
4	87296071	87296251	87300527	-4276	0	MIMAT0022499;MIMAT0022499;hsa-miR-5705;Derives_from=MI0019313
4	98994335	98995999	98997387	1388	0	MI0016085;MI0016085;hsa-mir-3684
4	98994335	98995999	98997434	1435	0	MIMAT0018112;MIMAT0018112;hsa-miR-3684;Derives_from=MI0016085
4	101199959	101201593	101240872	-39279	0	MI0025902;MI0025902;hsa-mir-8066
4	101199959	101201593	101240825	-39232	0	MIMAT0030993;MIMAT0030993;hsa-miR-8066;Derives_from=MI0025902
4	101329988	101333172	101330414	-426	0	MI0006389;MI0006389;hsa-mir-1255a
4	101329988	101333172	101330387	-399	0	MIMAT0005906;MIMAT0005906;hsa-miR-1255a;Derives_from=MI0006389
4	109508089	109511182	109488698	-19391	0	MI0003583;MI0003583;hsa-mir-576
4	109508089	109511182	109488713	-19376	0	MIMAT0003241;MIMAT0003241;hsa-miR-576-5p;Derives_from=MI0003583
4	109508089	109511182	109488752	-19337	0	MIMAT0004796;MIMAT0004796;hsa-miR-576-3p;Derives_from=MI0003583
4	110887624	110889524	110860647	26977	0	MI0005775;MI0005775;hsa-mir-297
4	110887624	110889524	110860644	26980	0	MIMAT0004450;MIMAT0004450;hsa-miR-297;Derives_from=MI0005775
4	112650917	112655362	112647941	2976	0	MI0000775;MI0000775;hsa-mir-367
4	112650917	112655362	112647936	2981	0	MIMAT0004686;MIMAT0004686;hsa-miR-367-5p;Derives_from=MI0000775
4	112650917	112655362	112647898	3019	0	MIMAT0000719;MIMAT0000719;hsa-miR-367-3p;Derives_from=MI0000775
4	112650917	112655362	112648071	2846	0	MI0000774;MI0000774;hsa-mir-302d
4	112650917	112655362	112648066	2851	0	MIMAT0004685;MIMAT0004685;hsa-miR-302d-5p;Derives_from=MI0000774
4	112650917	112655362	112648028	2889	0	MIMAT0000718;MIMAT0000718;hsa-miR-302d-3p;Derives_from=MI0000774
4	112650917	112655362	112648251	2666	0	MI0000738;MI0000738;hsa-mir-302a
4	112650917	112655362	112648246	2671	0	MIMAT0000683;MIMAT0000683;hsa-miR-302a-5p;Derives_from=MI0000738
4	112650917	112655362	112648208	2709	0	MIMAT0000684;MIMAT0000684;hsa-miR-302a-3p;Derives_from=MI0000738
4	112650917	112655362	112648430	2487	0	MI0000773;MI0000773;hsa-mir-302c
4	112650917	112655362	112648423	2494	0	MIMAT0000716;MIMAT0000716;hsa-miR-302c-5p;Derives_from=MI0000773
4	112650917	112655362	112648388	2529	0	MIMAT0000717;MIMAT0000717;hsa-miR-302c-3p;Derives_from=MI0000773
4	112650917	112655362	112648557	2360	0	MI0000772;MI0000772;hsa-mir-302b
4	112650917	112655362	112648547	2370	0	MIMAT0000714;MIMAT0000714;hsa-miR-302b-5p;Derives_from=MI0000772
4	112650917	112655362	112648511	2406	0	MIMAT0000715;MIMAT0000715;hsa-miR-302b-3p;Derives_from=MI0000772
4	113104483	113110674	113106863	2380	0	MI0006373;MI0006373;hsa-mir-1243
4	113104483	113110674	113106867	2384	0	MIMAT0005894;MIMAT0005894;hsa-miR-1243;Derives_from=MI0006373
4	113160145	113164345	113152282	-7863	0	MI0025918;MI0025918;hsa-mir-8082
4	113160145	113164345	113152292	-7853	0	MIMAT0031009;MIMAT0031009;hsa-miR-8082;Derives_from=MI0025918
4	114664497	114665329	114656759	-7738	0	MI0003584;MI0003584;hsa-mir-577
4	114664497	114665329	114656774	-7723	0	MIMAT0003242;MIMAT0003242;hsa-miR-577;Derives_from=MI0003584
4	116346120	116349615	116299725	-46395	0	MI0009983;MI0009983;hsa-mir-1973
4	116346120	116349615	116299750	-46370	0	MIMAT0009448;MIMAT0009448;hsa-miR-1973;Derives_from=MI0009983
4	125467135	125472507	125507259	34752	0	MI0010488;MI0010488;hsa-mir-2054
4	125467135	125472507	125507259	34752	0	MIMAT0009979;MIMAT0009979;hsa-miR-2054;Derives_from=MI0010488
4	143349823	143353417	143343460	-6363	0	MI0014162;MI0014162;hsa-mir-3139
4	143349823	143353417	143343469	-6354	0	MIMAT0015007;MIMAT0015007;hsa-miR-3139;Derives_from=MI0014162
4	146384893	146390864	146408583	17719	0	MI0025519;MI0025519;hsa-mir-7849
4	146384893	146390864	146408646	17782	0	MIMAT0030424;MIMAT0030424;hsa-miR-7849-3p;Derives_from=MI0025519
4	147338060	147338419	147344717	-6298	0	MI0006395;MI0006395;hsa-mir-548g
4	147338060	147338419	147344664	-6245	0	MIMAT0005912;MIMAT0005912;hsa-miR-548g-3p;Derives_from=MI0006395
4	147338060	147338419	147344703	-6284	0	MIMAT0022722;MIMAT0022722;hsa-miR-548g-5p;Derives_from=MI0006395
4	147814052	147814779	147782595	-31457	0	MI0017446;MI0017446;hsa-mir-4799
4	147814052	147814779	147782604	-31448	0	MIMAT0019976;MIMAT0019976;hsa-miR-4799-5p;Derives_from=MI0017446
4	147814052	147814779	147782639	-31413	0	MIMAT0019977;MIMAT0019977;hsa-miR-4799-3p;Derives_from=MI0017446
4	152488434	152488980	152489416	-436	0	MI0014163;MI0014163;hsa-mir-3140
4	152488434	152488980	152489357	-377	0	MIMAT0015008;MIMAT0015008;hsa-miR-3140-3p;Derives_from=MI0014163
4	152488434	152488980	152489405	-425	0	MIMAT0019204;MIMAT0019204;hsa-miR-3140-5p;Derives_from=MI0014163
4	152523074	152523459	152536428	12969	0	MI0016799;MI0016799;hsa-mir-4453
4	152523074	152523459	152536432	12973	0	MIMAT0018975;MIMAT0018975;hsa-miR-4453;Derives_from=MI0016799
4	159134695	159135312	159128894	5801	0	MI0016089;MI0016089;hsa-mir-3688-1
4	159134695	159135312	159128835	5860	0	MIMAT0018116;MIMAT0018116;hsa-miR-3688-3p;Derives_from=MI0016089
4	159134695	159135312	159128880	5815	0	MIMAT0019223;MIMAT0019223;hsa-miR-3688-5p;Derives_from=MI0016089
4	159134695	159135312	159128805	-5890	0	MI0017447;MI0017447;hsa-mir-3688-2
4	159134695	159135312	159128861	-5834	0	MIMAT0018116_1;MIMAT0018116;hsa-miR-3688-3p;Derives_from=MI0017447
4	159134695	159135312	159128816	-5879	0	MIMAT0019223_1;MIMAT0019223;hsa-miR-3688-5p;Derives_from=MI0017447
4	163081202	163082650	163093628	-10978	0	MI0016800;MI0016800;hsa-mir-4454
4	163081202	163082650	163093626	-10976	0	MIMAT0018976;MIMAT0018976;hsa-miR-4454;Derives_from=MI0016800
4	165409483	165410079	165386242	-23241	0	MI0003585;MI0003585;hsa-mir-578
4	165409483	165410079	165386302	-23181	0	MIMAT0003243;MIMAT0003243;hsa-miR-578;Derives_from=MI0003585
4	171167740	171168516	171186184	17668	0	MI0020359;MI0020359;hsa-mir-6082
4	171167740	171168516	171186189	17673	0	MIMAT0023707;MIMAT0023707;hsa-miR-6082;Derives_from=MI0020359
4	173311650	173318552	173268160	-43490	0	MI0014164;MI0014164;hsa-mir-548t
4	173311650	173318552	173268169	-43481	0	MIMAT0015009;MIMAT0015009;hsa-miR-548t-5p;Derives_from=MI0014164
4	173311650	173318552	173268205	-43445	0	MIMAT0022730;MIMAT0022730;hsa-miR-548t-3p;Derives_from=MI0014164
4	174408468	174410119	174423795	13676	0	MI0015882;MI0015882;hsa-mir-4276
4	174408468	174410119	174423805	13686	0	MIMAT0016904;MIMAT0016904;hsa-miR-4276;Derives_from=MI0015882
4	182172578	182174120	182169293	-3285	0	MI0006372;MI0006372;hsa-mir-1305
4	182172578	182174120	182169343	-3235	0	MIMAT0005893;MIMAT0005893;hsa-miR-1305;Derives_from=MI0006372
4	184852169	184854220	184851110	1059	0	MI0016602;MI0016602;hsa-mir-3945
4	184852169	184854220	184851088	1081	0	MIMAT0018361;MIMAT0018361;hsa-miR-3945;Derives_from=MI0016602
4	184910862	184913948	184938440	-24492	0	MI0016801;MI0016801;hsa-mir-4455
4	184910862	184913948	184938437	-24489	0	MIMAT0018977;MIMAT0018977;hsa-miR-4455;Derives_from=MI0016801
5	538881	541598	535882	2999	0	MI0016802;MI0016802;hsa-mir-4456
5	538881	541598	535877	3004	0	MIMAT0018978;MIMAT0018978;hsa-miR-4456;Derives_from=MI0016802
5	1067282	1068735	1062974	4308	0	MI0017262;MI0017262;hsa-mir-4635
5	1067282	1068735	1062924	4358	0	MIMAT0019692;MIMAT0019692;hsa-miR-4635;Derives_from=MI0017262
5	1358004	1359051	1309377	48627	0	MI0016803;MI0016803;hsa-mir-4457
5	1358004	1359051	1309335	48669	0	MIMAT0018979;MIMAT0018979;hsa-miR-4457;Derives_from=MI0016803
5	1518812	1529991	1510856	7956	0	MI0020352;MI0020352;hsa-mir-6075
5	1518812	1529991	1510787	8025	0	MIMAT0023700;MIMAT0023700;hsa-miR-6075;Derives_from=MI0020352
5	1702544	1703483	1708868	-5385	0	MI0015886;MI0015886;hsa-mir-4277
5	1702544	1703483	1708858	-5375	0	MIMAT0016908;MIMAT0016908;hsa-miR-4277;Derives_from=MI0015886
5	6853909	6855856	6827921	25988	0	MI0015888;MI0015888;hsa-mir-4278
5	6853909	6855856	6827880	26029	0	MIMAT0016910;MIMAT0016910;hsa-miR-4278;Derives_from=MI0015888
5	8468635	8469286	8460925	-7710	0	MI0016804;MI0016804;hsa-mir-4458
5	8468635	8469286	8460933	-7702	0	MIMAT0018980;MIMAT0018980;hsa-miR-4458;Derives_from=MI0016804
5	9054113	9055137	9053895	218	0	MI0017263;MI0017263;hsa-mir-4636
5	9054113	9055137	9053886	227	0	MIMAT0019693;MIMAT0019693;hsa-miR-4636;Derives_from=MI0017263
5	10458304	10461577	10478037	16460	0	MI0021276;MI0021276;hsa-mir-6131
5	10458304	10461577	10478107	16530	0	MIMAT0024615;MIMAT0024615;hsa-miR-6131;Derives_from=MI0021276
5	14803948	14810619	14826012	-15393	0	MI0017264;MI0017264;hsa-mir-4637
5	14803948	14810619	14825953	-15334	0	MIMAT0019694;MIMAT0019694;hsa-miR-4637;Derives_from=MI0017264
5	15910750	15913911	15935182	21271	0	MI0005562;MI0005562;hsa-mir-887
5	15910750	15913911	15935229	21318	0	MIMAT0004951;MIMAT0004951;hsa-miR-887-3p;Derives_from=MI0005562
5	15910750	15913911	15935191	21280	0	MIMAT0026720;MIMAT0026720;hsa-miR-887-5p;Derives_from=MI0005562
5	31937845	31939826	31936159	1686	0	MI0015887;MI0015887;hsa-mir-4279
5	31937845	31939826	31936127	1718	0	MIMAT0016909;MIMAT0016909;hsa-miR-4279;Derives_from=MI0015887
5	32408706	32408890	32394475	14231	0	MI0003586;MI0003586;hsa-mir-579
5	32408706	32408890	32394414	14292	0	MIMAT0003244;MIMAT0003244;hsa-miR-579-3p;Derives_from=MI0003586
5	32408706	32408890	32394451	14255	0	MIMAT0026616;MIMAT0026616;hsa-miR-579-5p;Derives_from=MI0003586
5	36146870	36147537	36147988	-451	0	MI0003587;MI0003587;hsa-mir-580
5	36146870	36147537	36147928	-391	0	MIMAT0003245;MIMAT0003245;hsa-miR-580-3p;Derives_from=MI0003587
5	36146870	36147537	36147967	-430	0	MIMAT0026617;MIMAT0026617;hsa-miR-580-5p;Derives_from=MI0003587
5	38564985	38565547	38557561	7424	0	MI0016050;MI0016050;hsa-mir-3650
5	38564985	38565547	38557558	7427	0	MIMAT0018070;MIMAT0018070;hsa-miR-3650;Derives_from=MI0016050
5	53963970	53967284	53951599	12371	0	MI0003588;MI0003588;hsa-mir-581
5	53963970	53967284	53951584	12386	0	MIMAT0003246;MIMAT0003246;hsa-miR-581;Derives_from=MI0003588
5	54082536	54083267	54075583	6953	0	MI0016805;MI0016805;hsa-mir-4459
5	54082536	54083267	54075581	6955	0	MIMAT0018981;MIMAT0018981;hsa-miR-4459;Derives_from=MI0016805
5	55150906	55159760	55170622	-10862	0	MI0001648;MI0001648;hsa-mir-449a
5	55150906	55159760	55170607	-10847	0	MIMAT0001541;MIMAT0001541;hsa-miR-449a;Derives_from=MI0001648
5	55150906	55159760	55170742	-10982	0	MI0003673;MI0003673;hsa-mir-449b
5	55150906	55159760	55170727	-10967	0	MIMAT0003327;MIMAT0003327;hsa-miR-449b-5p;Derives_from=MI0003673
5	55150906	55159760	55170688	-10928	0	MIMAT0009203;MIMAT0009203;hsa-miR-449b-3p;Derives_from=MI0003673
5	55150906	55159760	55172353	-12593	0	MI0003823;MI0003823;hsa-mir-449c
5	55150906	55159760	55172337	-12577	0	MIMAT0010251;MIMAT0010251;hsa-miR-449c-5p;Derives_from=MI0003823
5	55150906	55159760	55172297	-12537	0	MIMAT0013771;MIMAT0013771;hsa-miR-449c-3p;Derives_from=MI0003823
5	55514690	55516699	55508926	5764	0	MI0019291;MI0019291;hsa-mir-5687
5	55514690	55516699	55508880	5810	0	MIMAT0022478;MIMAT0022478;hsa-miR-5687;Derives_from=MI0019291
5	58511424	58512491	58530109	-17618	0	MI0016780;MI0016780;hsa-mir-548ae-2
5	58511424	58512491	58530067	-17576	0	MIMAT0018954_1;MIMAT0018954;hsa-miR-548ae-3p;Derives_from=MI0016780
5	58511424	58512491	58530104	-17613	0	MIMAT0032115;MIMAT0032115;hsa-miR-548ae-5p;Derives_from=MI0016780
5	59716244	59720740	59703703	12541	0	MI0003589;MI0003589;hsa-mir-582
5	59716244	59720740	59703688	12556	0	MIMAT0003247;MIMAT0003247;hsa-miR-582-5p;Derives_from=MI0003589
5	59716244	59720740	59703651	12593	0	MIMAT0004797;MIMAT0004797;hsa-miR-582-3p;Derives_from=MI0003589
5	72176740	72179626	72169467	-7273	0	MI0017451;MI0017451;hsa-mir-4803
5	72176740	72179626	72169476	-7264	0	MIMAT0019983;MIMAT0019983;hsa-miR-4803;Derives_from=MI0017451
5	72861140	72861240	72878591	17351	0	MI0017452;MI0017452;hsa-mir-4804
5	72861140	72861240	72878600	17360	0	MIMAT0019984;MIMAT0019984;hsa-miR-4804-5p;Derives_from=MI0017452
5	72861140	72861240	72878635	17395	0	MIMAT0019985;MIMAT0019985;hsa-miR-4804-3p;Derives_from=MI0017452
5	82866919	82866931	82840155	-26764	0	MI0016995;MI0016995;hsa-mir-3977
5	82866919	82866931	82840157	-26762	0	MIMAT0019362;MIMAT0019362;hsa-miR-3977;Derives_from=MI0016995
5	86596156	86601651	86620497	18846	0	MI0015997;MI0015997;hsa-mir-3607
5	86596156	86601651	86620508	18857	0	MIMAT0017984;MIMAT0017984;hsa-miR-3607-5p;Derives_from=MI0015997
5	86596156	86601651	86620547	18896	0	MIMAT0017985;MIMAT0017985;hsa-miR-3607-3p;Derives_from=MI0015997
5	87109068	87112508	87114954	-2446	0	MI0015889;MI0015889;hsa-mir-4280
5	87109068	87112508	87114944	-2436	0	MIMAT0016911;MIMAT0016911;hsa-miR-4280;Derives_from=MI0015889
5	88674630	88675824	88666939	7691	0	MI0000467;MI0000467;hsa-mir-9-2
5	88674630	88675824	88666924	7706	0	MIMAT0000441_2;MIMAT0000441;hsa-miR-9-5p;Derives_from=MI0000467
5	88674630	88675824	88666887	7743	0	MIMAT0000442_2;MIMAT0000442;hsa-miR-9-3p;Derives_from=MI0000467
5	90024295	90027976	90016720	7575	0	MI0016061;MI0016061;hsa-mir-3660
5	90024295	90027976	90016661	7634	0	MIMAT0018081;MIMAT0018081;hsa-miR-3660;Derives_from=MI0016061
5	93701010	93702248	93620788	80222	0	MI0011284;MI0011284;hsa-mir-2277
5	93701010	93702248	93620771	80239	0	MIMAT0017352;MIMAT0017352;hsa-miR-2277-5p;Derives_from=MI0011284
5	93701010	93702248	93620730	80280	0	MIMAT0011777;MIMAT0011777;hsa-miR-2277-3p;Derives_from=MI0011284
5	96034663	96035353	96079138	43785	0	MI0003590;MI0003590;hsa-mir-583
5	96034663	96035353	96079153	43800	0	MIMAT0003248;MIMAT0003248;hsa-miR-583;Derives_from=MI0003590
5	100815074	100818726	100816565	-1491	0	MI0006420;MI0006420;hsa-mir-548p
5	100815074	100818726	100816519	-1445	0	MIMAT0005934;MIMAT0005934;hsa-miR-548p;Derives_from=MI0006420
5	110533398	110533847	110513915	19483	0	MI0006376;MI0006376;hsa-mir-548f-3
5	110533398	110533847	110513862	19536	0	MIMAT0005895_2;MIMAT0005895;hsa-miR-548f-3p;Derives_from=MI0006376
5	118969000	118978847	118974586	-4261	0	MI0015974;MI0015974;hsa-mir-1244-2
5	118969000	118978847	118974640	-4207	0	MIMAT0005896_3;MIMAT0005896;hsa-miR-1244;Derives_from=MI0015974
5	119151832	119153213	119154637	1424	0	MI0019314;MI0019314;hsa-mir-5706
5	119151832	119153213	119154646	1433	0	MIMAT0022500;MIMAT0022500;hsa-miR-5706;Derives_from=MI0019314
5	129096122	129097010	129097688	678	0	MI0017260;MI0017260;hsa-mir-4633
5	129096122	129097010	129097702	692	0	MIMAT0019689;MIMAT0019689;hsa-miR-4633-5p;Derives_from=MI0017260
5	129096122	129097010	129097737	727	0	MIMAT0019690;MIMAT0019690;hsa-miR-4633-3p;Derives_from=MI0017260
5	129394783	129404859	129397147	-2364	0	MI0016806;MI0016806;hsa-mir-4460
5	129394783	129404859	129397136	-2353	0	MIMAT0018982;MIMAT0018982;hsa-miR-4460;Derives_from=MI0016806
5	132204857	132207605	132217918	-10313	0	MI0022675;MI0022675;hsa-mir-6830
5	132204857	132207605	132217913	-10308	0	MIMAT0027560;MIMAT0027560;hsa-miR-6830-5p;Derives_from=MI0022675
5	132204857	132207605	132217871	-10266	0	MIMAT0027561;MIMAT0027561;hsa-miR-6830-3p;Derives_from=MI0022675
5	132373370	132373523	132365599	7771	0	MI0016592;MI0016592;hsa-mir-3936
5	132373370	132373523	132365534	7836	0	MIMAT0018351;MIMAT0018351;hsa-miR-3936;Derives_from=MI0016592
5	133399200	133399319	133427706	-28387	0	MI0006351;MI0006351;hsa-mir-1289-2
5	133399200	133399319	133427637	-28318	0	MIMAT0005879_1;MIMAT0005879;hsa-miR-1289;Derives_from=MI0006351
5	134215795	134218438	134225757	7319	0	MI0016062;MI0016062;hsa-mir-3661
5	134215795	134218438	134225777	7339	0	MIMAT0018082;MIMAT0018082;hsa-miR-3661;Derives_from=MI0016062
5	134924966	134926203	134928039	1836	0	MI0016807;MI0016807;hsa-mir-4461
5	134924966	134926203	134928084	1881	0	MIMAT0018983;MIMAT0018983;hsa-miR-4461;Derives_from=MI0016807
5	135752467	135754272	135803075	-48803	0	MI0019288;MI0019288;hsa-mir-5692c-1
5	135752467	135754272	135803017	-48745	0	MIMAT0022476;MIMAT0022476;hsa-miR-5692c;Derives_from=MI0019288
5	137641121	137641705	137647649	-5944	0	MI0005532;MI0005532;hsa-mir-874
5	137641121	137641705	137647603	-5898	0	MIMAT0004911;MIMAT0004911;hsa-miR-874-3p;Derives_from=MI0005532
5	137641121	137641705	137647640	-5935	0	MIMAT0026718;MIMAT0026718;hsa-miR-874-5p;Derives_from=MI0005532
5	140577188	140578509	140563751	13437	0	MI0022676;MI0022676;hsa-mir-6831
5	140577188	140578509	140563750	13438	0	MIMAT0027562;MIMAT0027562;hsa-miR-6831-5p;Derives_from=MI0022676
5	140577188	140578509	140563691	13497	0	MIMAT0027563;MIMAT0027563;hsa-miR-6831-3p;Derives_from=MI0022676
5	140641537	140642249	140647844	5595	0	MI0016055;MI0016055;hsa-mir-3655
5	140641537	140642249	140647844	5595	0	MIMAT0018075;MIMAT0018075;hsa-miR-3655;Derives_from=MI0016055
5	143713254	143714763	143679860	-33394	0	MI0018176;MI0018176;hsa-mir-5197
5	143713254	143714763	143679886	-33368	0	MIMAT0021130;MIMAT0021130;hsa-miR-5197-5p;Derives_from=MI0018176
5	143713254	143714763	143679923	-33331	0	MIMAT0021131;MIMAT0021131;hsa-miR-5197-3p;Derives_from=MI0018176
5	149050853	149053221	149062409	-9188	0	MI0003591;MI0003591;hsa-mir-584
5	149050853	149053221	149062394	-9173	0	MIMAT0003249;MIMAT0003249;hsa-miR-584-5p;Derives_from=MI0003591
5	149050853	149053221	149062355	-9134	0	MIMAT0022708;MIMAT0022708;hsa-miR-584-3p;Derives_from=MI0003591
5	149430075	149430302	149428918	-1157	0	MI0000459;MI0000459;hsa-mir-143
5	149430075	149430302	149428944	-1131	0	MIMAT0004599;MIMAT0004599;hsa-miR-143-5p;Derives_from=MI0000459
5	149430075	149430302	149428978	-1097	0	MIMAT0000435;MIMAT0000435;hsa-miR-143-3p;Derives_from=MI0000459
5	149430075	149430302	149430646	344	0	MI0000461;MI0000461;hsa-mir-145
5	149430075	149430302	149430661	359	0	MIMAT0000437;MIMAT0000437;hsa-miR-145-5p;Derives_from=MI0000461
5	149430075	149430302	149430699	397	0	MIMAT0004601;MIMAT0004601;hsa-miR-145-3p;Derives_from=MI0000461
5	149728250	149730711	149732825	2114	0	MI0000786;MI0000786;hsa-mir-378a
5	149728250	149730711	149732829	2118	0	MIMAT0000731;MIMAT0000731;hsa-miR-378a-5p;Derives_from=MI0000786
5	149728250	149730711	149732867	2156	0	MIMAT0000732;MIMAT0000732;hsa-miR-378a-3p;Derives_from=MI0000786
5	151528597	151531736	151522148	6449	0	MI0022209;MI0022209;hsa-mir-6499
5	151528597	151531736	151522144	6453	0	MIMAT0025450;MIMAT0025450;hsa-miR-6499-5p;Derives_from=MI0022209
5	151528597	151531736	151522109	6488	0	MIMAT0025451;MIMAT0025451;hsa-miR-6499-3p;Derives_from=MI0022209
5	154363089	154363741	154347106	-15983	0	MI0006356;MI0006356;hsa-mir-1294
5	154363089	154363741	154347153	-15936	0	MIMAT0005884;MIMAT0005884;hsa-miR-1294;Derives_from=MI0006356
5	154574545	154579831	154596072	-16241	0	MI0014165;MI0014165;hsa-mir-3141
5	154574545	154579831	154596063	-16232	0	MIMAT0015010;MIMAT0015010;hsa-miR-3141;Derives_from=MI0014165
5	154706212	154706933	154685776	-20436	0	MI0006370;MI0006370;hsa-mir-1303
5	154706212	154706933	154685827	-20385	0	MIMAT0005891;MIMAT0005891;hsa-miR-1303;Derives_from=MI0006370
5	154780196	154780551	154829458	48907	0	MI0016808;MI0016808;hsa-mir-378h
5	154780196	154780551	154829466	48915	0	MIMAT0018984;MIMAT0018984;hsa-miR-378h;Derives_from=MI0016808
5	160483220	160483678	160474402	-8818	0	MI0014166;MI0014166;hsa-mir-3142
5	160483220	160483678	160474450	-8770	0	MIMAT0015011;MIMAT0015011;hsa-miR-3142;Derives_from=MI0014166
5	160483220	160483678	160485352	1674	0	MI0000477;MI0000477;hsa-mir-146a
5	160483220	160483678	160485372	1694	0	MIMAT0000449;MIMAT0000449;hsa-miR-146a-5p;Derives_from=MI0000477
5	160483220	160483678	160485408	1730	0	MIMAT0004608;MIMAT0004608;hsa-miR-146a-3p;Derives_from=MI0000477
5	168547391	168550162	168560973	-10811	0	MI0000109;MI0000109;hsa-mir-103a-1
5	168547391	168550162	168560926	-10764	0	MIMAT0000101_1;MIMAT0000101;hsa-miR-103a-3p;Derives_from=MI0000109
5	168547391	168550162	168560904	10742	0	MI0007261;MI0007261;hsa-mir-103b-1
5	168547391	168550162	168560904	10742	0	MIMAT0007402_1;MIMAT0007402;hsa-miR-103b;Derives_from=MI0007261
5	168782075	168783410	168768255	13820	0	MI0000295;MI0000295;hsa-mir-218-2
5	168782075	168783410	168768231	13844	0	MIMAT0000275_1;MIMAT0000275;hsa-miR-218-5p;Derives_from=MI0000295
5	168782075	168783410	168768189	13886	0	MIMAT0004566;MIMAT0004566;hsa-miR-218-2-3p;Derives_from=MI0000295
5	169258553	169260166	169263694	-3528	0	MI0003592;MI0003592;hsa-mir-585
5	169258553	169260166	169263634	-3468	0	MIMAT0003250;MIMAT0003250;hsa-miR-585-3p;Derives_from=MI0003592
5	169258553	169260166	169263670	-3504	0	MIMAT0026618;MIMAT0026618;hsa-miR-585-5p;Derives_from=MI0003592
5	170034098	170036626	170028488	-5610	0	MI0016750;MI0016750;hsa-mir-378e
5	170034098	170036626	170028545	-5553	0	MIMAT0018927;MIMAT0018927;hsa-miR-378e;Derives_from=MI0016750
5	171372567	171380014	171386760	-6746	0	MI0016416;MI0016416;hsa-mir-3912
5	171372567	171380014	171386698	-6684	0	MIMAT0018186;MIMAT0018186;hsa-miR-3912-3p;Derives_from=MI0016416
5	171372567	171380014	171386732	-6718	0	MIMAT0027036;MIMAT0027036;hsa-miR-3912-5p;Derives_from=MI0016416
5	172634917	172640715	172662165	21450	0	MI0017869;MI0017869;hsa-mir-5003
5	172634917	172640715	172662187	21472	0	MIMAT0021025;MIMAT0021025;hsa-miR-5003-5p;Derives_from=MI0017869
5	172634917	172640715	172662222	21507	0	MIMAT0021026;MIMAT0021026;hsa-miR-5003-3p;Derives_from=MI0017869
5	173359032	173362243	173347455	-11577	0	MI0025892;MI0025892;hsa-mir-8056
5	173359032	173362243	173347507	-11525	0	MIMAT0030983;MIMAT0030983;hsa-miR-8056;Derives_from=MI0025892
5	174777266	174778974	174751734	-25532	0	MI0017261;MI0017261;hsa-mir-4634
5	174777266	174778974	174751743	-25523	0	MIMAT0019691;MIMAT0019691;hsa-miR-4634;Derives_from=MI0017261
5	176361344	176361709	176367946	6237	0	MI0003814;MI0003814;hsa-mir-1271
5	176361344	176361709	176367960	6251	0	MIMAT0005796;MIMAT0005796;hsa-miR-1271-5p;Derives_from=MI0003814
5	176361344	176361709	176367996	6287	0	MIMAT0022712;MIMAT0022712;hsa-miR-1271-3p;Derives_from=MI0003814
5	176624517	176625051	176629500	-4449	0	MI0015885;MI0015885;hsa-mir-4281
5	176624517	176625051	176629466	-4415	0	MIMAT0016907;MIMAT0016907;hsa-miR-4281;Derives_from=MI0015885
5	179801824	179802108	179798346	3478	0	MI0006319;MI0006319;hsa-mir-1229
5	179801824	179802108	179798300	3524	0	MIMAT0005584;MIMAT0005584;hsa-miR-1229-3p;Derives_from=MI0006319
5	179801824	179802108	179798346	3478	0	MIMAT0022942;MIMAT0022942;hsa-miR-1229-5p;Derives_from=MI0006319
5	179995176	180000639	180015397	-14758	0	MI0000802;MI0000802;hsa-mir-340
5	179995176	180000639	180015382	-14743	0	MIMAT0004692;MIMAT0004692;hsa-miR-340-5p;Derives_from=MI0000802
5	179995176	180000639	180015340	-14701	0	MIMAT0000750;MIMAT0000750;hsa-miR-340-3p;Derives_from=MI0000802
5	180884896	180885064	181043484	-158420	0	MI0025925;MI0025925;hsa-mir-8089
5	180884896	180885064	181043436	-158372	0	MIMAT0031016;MIMAT0031016;hsa-miR-8089;Derives_from=MI0025925
5	180884896	180885064	181222633	-337569	0	MI0017265;MI0017265;hsa-mir-4638
5	180884896	180885064	181222632	-337568	0	MIMAT0019695;MIMAT0019695;hsa-miR-4638-5p;Derives_from=MI0017265
5	180884896	180885064	181222599	-337535	0	MIMAT0019696;MIMAT0019696;hsa-miR-4638-3p;Derives_from=MI0017265
6	1381577	1386572	1390411	-3839	0	MI0022555;MI0022555;hsa-mir-6720
6	1381577	1386572	1390345	-3773	0	MIMAT0025851;MIMAT0025851;hsa-miR-6720-3p;Derives_from=MI0022555
6	1381577	1386572	1390381	-3809	0	MIMAT0027345;MIMAT0027345;hsa-miR-6720-5p;Derives_from=MI0022555
6	2836938	2844518	2854107	-9589	0	MI0017272;MI0017272;hsa-mir-4645
6	2836938	2844518	2854097	-9579	0	MIMAT0019705;MIMAT0019705;hsa-miR-4645-5p;Derives_from=MI0017272
6	2836938	2844518	2854061	-9543	0	MIMAT0019706;MIMAT0019706;hsa-miR-4645-3p;Derives_from=MI0017272
6	5117460	5118781	5148322	-29541	0	MI0016092;MI0016092;hsa-mir-3691
6	5117460	5118781	5148308	-29527	0	MIMAT0018120;MIMAT0018120;hsa-miR-3691-5p;Derives_from=MI0016092
6	5117460	5118781	5148267	-29486	0	MIMAT0019224;MIMAT0019224;hsa-miR-3691-3p;Derives_from=MI0016092
6	6134664	6134942	6169435	-34493	0	MI0025523;MI0025523;hsa-mir-7853
6	6134664	6134942	6169400	-34458	0	MIMAT0030428;MIMAT0030428;hsa-miR-7853-5p;Derives_from=MI0025523
6	6134664	6134942	6169334	34392	0	MI0019284;MI0019284;hsa-mir-5683
6	6134664	6134942	6169343	34401	0	MIMAT0022472;MIMAT0022472;hsa-miR-5683;Derives_from=MI0019284
6	10433786	10439067	10439717	650	0	MI0019294;MI0019294;hsa-mir-5689
6	10433786	10439067	10439725	658	0	MIMAT0022481;MIMAT0022481;hsa-miR-5689;Derives_from=MI0019294
6	16177634	16181673	16141556	-36078	0	MI0017266;MI0017266;hsa-mir-4639
6	16177634	16181673	16141556	-36078	0	MIMAT0019697;MIMAT0019697;hsa-miR-4639-5p;Derives_from=MI0017266
6	16177634	16181673	16141603	-36031	0	MIMAT0019698;MIMAT0019698;hsa-miR-4639-3p;Derives_from=MI0017266
6	18602129	18604591	18571784	-30345	0	MI0003593;MI0003593;hsa-mir-548a-1
6	18602129	18604591	18571844	-30285	0	MIMAT0003251;MIMAT0003251;hsa-miR-548a-3p;Derives_from=MI0003593
6	27140985	27147433	27147626	193	0	MI0014167;MI0014167;hsa-mir-3143
6	27140985	27147433	27147629	196	0	MIMAT0015012;MIMAT0015012;hsa-miR-3143;Derives_from=MI0014167
6	30580260	30582252	30584332	2080	0	MI0005561;MI0005561;hsa-mir-877
6	30580260	30582252	30584332	2080	0	MIMAT0004949;MIMAT0004949;hsa-miR-877-5p;Derives_from=MI0005561
6	30580260	30582252	30584397	2145	0	MIMAT0004950;MIMAT0004950;hsa-miR-877-3p;Derives_from=MI0005561
6	30892592	30893475	30890883	-1709	0	MI0017267;MI0017267;hsa-mir-4640
6	30892592	30893475	30890891	-1701	0	MIMAT0019699;MIMAT0019699;hsa-miR-4640-5p;Derives_from=MI0017267
6	30892592	30893475	30890949	-1643	0	MIMAT0019700;MIMAT0019700;hsa-miR-4640-3p;Derives_from=MI0017267
6	31358455	31360363	31355316	3139	0	MI0022738;MI0022738;hsa-mir-6891
6	31358455	31360363	31355315	3140	0	MIMAT0027682;MIMAT0027682;hsa-miR-6891-5p;Derives_from=MI0022738
6	31358455	31360363	31355248	3207	0	MIMAT0027683;MIMAT0027683;hsa-miR-6891-3p;Derives_from=MI0022738
6	31616998	31621673	31633787	12114	0	MI0022677;MI0022677;hsa-mir-6832
6	31616998	31621673	31633792	12119	0	MIMAT0027564;MIMAT0027564;hsa-miR-6832-5p;Derives_from=MI0022677
6	31616998	31621673	31633839	12166	0	MIMAT0027565;MIMAT0027565;hsa-miR-6832-3p;Derives_from=MI0022677
6	31646734	31647393	31701091	-53698	0	MI0017273;MI0017273;hsa-mir-4646
6	31646734	31647393	31701091	-53698	0	MIMAT0019707;MIMAT0019707;hsa-miR-4646-5p;Derives_from=MI0017273
6	31646734	31647393	31701049	-53656	0	MIMAT0019708;MIMAT0019708;hsa-miR-4646-3p;Derives_from=MI0017273
6	31952456	31960353	31956940	3413	0	MI0006326;MI0006326;hsa-mir-1236
6	31952456	31960353	31956860	3493	0	MIMAT0005591;MIMAT0005591;hsa-miR-1236-3p;Derives_from=MI0006326
6	31952456	31960353	31956939	3414	0	MIMAT0022945;MIMAT0022945;hsa-miR-1236-5p;Derives_from=MI0006326
6	32163581	32173801	32170116	3685	0	MI0022556;MI0022556;hsa-mir-6721
6	32163581	32173801	32170106	3695	0	MIMAT0025852;MIMAT0025852;hsa-miR-6721-5p;Derives_from=MI0022556
6	32163581	32173801	32179816	6015	0	MI0022678;MI0022678;hsa-mir-6833
6	32163581	32173801	32179821	6020	0	MIMAT0027566;MIMAT0027566;hsa-miR-6833-5p;Derives_from=MI0022678
6	32163581	32173801	32179856	6055	0	MIMAT0027567;MIMAT0027567;hsa-miR-6833-3p;Derives_from=MI0022678
6	32756528	32758470	32749979	6549	0	MI0016809;MI0016809;hsa-mir-3135b
6	32756528	32758470	32749973	6555	0	MIMAT0018985;MIMAT0018985;hsa-miR-3135b;Derives_from=MI0016809
6	33204289	33204301	33207835	3534	0	MI0000296;MI0000296;hsa-mir-219a-1
6	33204289	33204301	33207855	3554	0	MIMAT0000276;MIMAT0000276;hsa-miR-219a-5p;Derives_from=MI0000296
6	33204289	33204301	33207896	3595	0	MIMAT0004567;MIMAT0004567;hsa-miR-219a-1-3p;Derives_from=MI0000296
6	33272063	33278698	33287289	-8591	0	MI0022720;MI0022720;hsa-mir-6873
6	33272063	33278698	33287284	-8586	0	MIMAT0027646;MIMAT0027646;hsa-miR-6873-5p;Derives_from=MI0022720
6	33272063	33278698	33287249	-8551	0	MIMAT0027647;MIMAT0027647;hsa-miR-6873-3p;Derives_from=MI0022720
6	33272063	33278698	33290245	11547	0	MI0022679;MI0022679;hsa-mir-6834
6	33272063	33278698	33290245	11547	0	MIMAT0027568;MIMAT0027568;hsa-miR-6834-5p;Derives_from=MI0022679
6	33272063	33278698	33290305	11607	0	MIMAT0027569;MIMAT0027569;hsa-miR-6834-3p;Derives_from=MI0022679
6	33450938	33454248	33438331	-12607	0	MI0017870;MI0017870;hsa-mir-5004
6	33450938	33454248	33438351	-12587	0	MIMAT0021027;MIMAT0021027;hsa-miR-5004-5p;Derives_from=MI0017870
6	33450938	33454248	33438397	-12541	0	MIMAT0021028;MIMAT0021028;hsa-miR-5004-3p;Derives_from=MI0017870
6	33718369	33718526	33698128	-20241	0	MI0016590;MI0016590;hsa-mir-3934
6	33718369	33718526	33698152	-20217	0	MIMAT0018349;MIMAT0018349;hsa-miR-3934-5p;Derives_from=MI0016590
6	33718369	33718526	33698191	-20178	0	MIMAT0022975;MIMAT0022975;hsa-miR-3934-3p;Derives_from=MI0016590
6	33916129	33919502	33899135	-16994	0	MI0023620;MI0023620;hsa-mir-7159
6	33916129	33919502	33899135	-16994	0	MIMAT0028228;MIMAT0028228;hsa-miR-7159-5p;Derives_from=MI0023620
6	33916129	33919502	33899182	-16947	0	MIMAT0028229;MIMAT0028229;hsa-miR-7159-3p;Derives_from=MI0023620
6	33997165	33997910	34000051	-2141	0	MI0006415;MI0006415;hsa-mir-1275
6	33997165	33997910	34000034	-2124	0	MIMAT0005929;MIMAT0005929;hsa-miR-1275;Derives_from=MI0006415
6	34243197	34243209	34240673	-2524	0	MI0022680;MI0022680;hsa-mir-6835
6	34243197	34243209	34240678	-2519	0	MIMAT0027570;MIMAT0027570;hsa-miR-6835-5p;Derives_from=MI0022680
6	34243197	34243209	34240714	-2483	0	MIMAT0027571;MIMAT0027571;hsa-miR-6835-3p;Derives_from=MI0022680
6	35461986	35465940	35470508	4568	0	MI0022962;MI0022962;hsa-mir-7111
6	35461986	35465940	35470509	4569	0	MIMAT0028119;MIMAT0028119;hsa-miR-7111-5p;Derives_from=MI0022962
6	35461986	35465940	35470558	4618	0	MIMAT0028120;MIMAT0028120;hsa-miR-7111-3p;Derives_from=MI0022962
6	35666797	35667295	35664789	2008	0	MI0019295;MI0019295;hsa-mir-5690
6	35666797	35667295	35664780	2017	0	MIMAT0022482;MIMAT0022482;hsa-miR-5690;Derives_from=MI0019295
6	36624172	36634900	36622512	1660	0	MI0016433;MI0016433;hsa-mir-3925
6	36624172	36634900	36622501	1671	0	MIMAT0018200;MIMAT0018200;hsa-miR-3925-5p;Derives_from=MI0016433
6	36624172	36634900	36622466	1706	0	MIMAT0019228;MIMAT0019228;hsa-miR-3925-3p;Derives_from=MI0016433
6	37559015	37562040	37555422	3593	0	MI0016810;MI0016810;hsa-mir-4462
6	37559015	37562040	37555388	3627	0	MIMAT0018986;MIMAT0018986;hsa-miR-4462;Derives_from=MI0016810
6	41582224	41582369	41598723	16354	0	MI0017268;MI0017268;hsa-mir-4641
6	41582224	41582369	41598764	16395	0	MIMAT0019701;MIMAT0019701;hsa-miR-4641;Derives_from=MI0017268
6	43436627	43436982	43434542	-2085	0	MI0022681;MI0022681;hsa-mir-6780b
6	43436627	43436982	43434547	-2080	0	MIMAT0027572;MIMAT0027572;hsa-miR-6780b-5p;Derives_from=MI0022681
6	43436627	43436982	43434600	-2027	0	MIMAT0027573;MIMAT0027573;hsa-miR-6780b-3p;Derives_from=MI0022681
6	44258454	44258764	44254285	4169	0	MI0017274;MI0017274;hsa-mir-4647
6	44258454	44258764	44254275	4179	0	MIMAT0019709;MIMAT0019709;hsa-miR-4647;Derives_from=MI0017274
6	44431735	44443085	44435641	3906	0	MI0017269;MI0017269;hsa-mir-4642
6	44431735	44443085	44435650	3915	0	MIMAT0019702;MIMAT0019702;hsa-miR-4642;Derives_from=MI0017269
6	45204689	45205811	45197770	6919	0	MI0003594;MI0003594;hsa-mir-586
6	45204689	45205811	45197755	6934	0	MIMAT0003252;MIMAT0003252;hsa-miR-586;Derives_from=MI0003594
6	52160536	52163922	52144349	-16187	0	MI0000490;MI0000490;hsa-mir-206
6	52160536	52163922	52144401	-16135	0	MIMAT0000462;MIMAT0000462;hsa-miR-206;Derives_from=MI0000490
6	52160536	52163922	52148923	-11613	0	MI0000822;MI0000822;hsa-mir-133b
6	52160536	52163922	52148988	-11548	0	MIMAT0000770;MIMAT0000770;hsa-miR-133b;Derives_from=MI0000822
6	53300387	53302521	53276993	-23394	0	MI0019287;MI0019287;hsa-mir-5685
6	53300387	53302521	53277002	-23385	0	MIMAT0022475;MIMAT0022475;hsa-miR-5685;Derives_from=MI0019287
6	57388216	57390025	57390132	107	0	MI0014168;MI0014168;hsa-mir-548u
6	57388216	57390025	57390180	155	0	MIMAT0015013;MIMAT0015013;hsa-miR-548u;Derives_from=MI0014168
6	71380510	71382083	71377031	3479	0	MI0000254;MI0000254;hsa-mir-30c-2
6	71380510	71382083	71377025	3485	0	MIMAT0000244_1;MIMAT0000244;hsa-miR-30c-5p;Derives_from=MI0000254
6	71380510	71382083	71376985	3525	0	MIMAT0004550;MIMAT0004550;hsa-miR-30c-2-3p;Derives_from=MI0000254
6	71380510	71382083	71403621	-21538	0	MI0000088;MI0000088;hsa-mir-30a
6	71380510	71382083	71403616	-21533	0	MIMAT0000087;MIMAT0000087;hsa-miR-30a-5p;Derives_from=MI0000088
6	71380510	71382083	71403575	-21492	0	MIMAT0000088;MIMAT0000088;hsa-miR-30a-3p;Derives_from=MI0000088
6	72984017	72985745	72967753	16264	0	MI0015890;MI0015890;hsa-mir-4282
6	72984017	72985745	72967714	16303	0	MIMAT0016912;MIMAT0016912;hsa-miR-4282;Derives_from=MI0015890
6	75433538	75435673	75428407	-5131	0	MI0016811;MI0016811;hsa-mir-4463
6	75433538	75435673	75428446	-5092	0	MIMAT0018987;MIMAT0018987;hsa-miR-4463;Derives_from=MI0016811
6	90350897	90352113	90312742	-38155	0	MI0016812;MI0016812;hsa-mir-4464
6	90350897	90352113	90312753	-38144	0	MIMAT0018988;MIMAT0018988;hsa-miR-4464;Derives_from=MI0016812
6	91529372	91533935	91521660	-7712	0	MI0017270;MI0017270;hsa-mir-4643
6	91529372	91533935	91521709	-7663	0	MIMAT0019703;MIMAT0019703;hsa-miR-4643;Derives_from=MI0017270
6	98018169	98020916	98024531	3615	0	MI0003939;MI0003939;hsa-mir-2113
6	98018169	98020916	98024586	3670	0	MIMAT0009206;MIMAT0009206;hsa-miR-2113;Derives_from=MI0003939
6	99141454	99146101	99124609	-16845	0	MI0016813;MI0016813;hsa-mir-548ai
6	99141454	99146101	99124624	-16830	0	MIMAT0018989;MIMAT0018989;hsa-miR-548ai;Derives_from=MI0016813
6	106754221	106759609	106784125	24516	0	MI0003595;MI0003595;hsa-mir-587
6	106754221	106759609	106784140	24531	0	MIMAT0003253;MIMAT0003253;hsa-miR-587;Derives_from=MI0003595
6	119046558	119048371	119069143	-20772	0	MI0003596;MI0003596;hsa-mir-548b
6	119046558	119048371	119069119	-20748	0	MIMAT0004798;MIMAT0004798;hsa-miR-548b-5p;Derives_from=MI0003596
6	119046558	119048371	119069083	-20712	0	MIMAT0003254;MIMAT0003254;hsa-miR-548b-3p;Derives_from=MI0003596
6	120003109	120003644	120015179	11535	0	MI0014169;MI0014169;hsa-mir-3144
6	120003109	120003644	120015191	11547	0	MIMAT0015014;MIMAT0015014;hsa-miR-3144-5p;Derives_from=MI0014169
6	120003109	120003644	120015226	11582	0	MIMAT0015015;MIMAT0015015;hsa-miR-3144-3p;Derives_from=MI0014169
6	126502409	126504020	126484631	-17778	0	MI0003597;MI0003597;hsa-mir-588
6	126502409	126504020	126484646	-17763	0	MIMAT0003255;MIMAT0003255;hsa-miR-588;Derives_from=MI0003597
6	131795232	131797876	131792172	-3060	0	MI0016751;MI0016751;hsa-mir-548h-5
6	131795232	131797876	131792174	-3058	0	MIMAT0005928_3;MIMAT0005928;hsa-miR-548h-5p;Derives_from=MI0016751
6	132078656	132079353	132115263	-35910	0	MI0016814;MI0016814;hsa-mir-548aj-1
6	132078656	132079353	132115219	-35866	0	MIMAT0018990;MIMAT0018990;hsa-miR-548aj-3p;Derives_from=MI0016814
6	134944424	134946071	134979432	-33361	0	MI0016063;MI0016063;hsa-mir-3662
6	134944424	134946071	134979378	-33307	0	MIMAT0018083;MIMAT0018083;hsa-miR-3662;Derives_from=MI0016063
6	135236148	135237433	135239160	1727	0	MI0003598;MI0003598;hsa-mir-548a-2
6	135236148	135237433	135239220	1787	0	MIMAT0003251_1;MIMAT0003251;hsa-miR-548a-3p;Derives_from=MI0003598
6	138422096	138425223	138435294	-10071	0	MI0014170;MI0014170;hsa-mir-3145
6	138422096	138425223	138435246	-10023	0	MIMAT0015016;MIMAT0015016;hsa-miR-3145-3p;Derives_from=MI0014170
6	138422096	138425223	138435283	-10060	0	MIMAT0019205;MIMAT0019205;hsa-miR-3145-5p;Derives_from=MI0014170
6	140199092	140199349	140205252	5903	0	MI0016069;MI0016069;hsa-mir-3668
6	140199092	140199349	140205260	5911	0	MIMAT0018091;MIMAT0018091;hsa-miR-3668;Derives_from=MI0016069
6	140676868	140685637	140683814	-1823	0	MI0016816;MI0016816;hsa-mir-4465
6	140676868	140685637	140683855	-1782	0	MIMAT0018992;MIMAT0018992;hsa-miR-4465;Derives_from=MI0016816
6	154844796	154847783	154853360	5577	0	MI0014171;MI0014171;hsa-mir-1273c
6	154844796	154847783	154853369	5586	0	MIMAT0015017;MIMAT0015017;hsa-miR-1273c;Derives_from=MI0014171
6	155941315	155942181	155946797	4616	0	MI0006334;MI0006334;hsa-mir-1202
6	155941315	155942181	155946809	4628	0	MIMAT0005865;MIMAT0005865;hsa-miR-1202;Derives_from=MI0006334
6	156763364	156764733	156779731	-14998	0	MI0016817;MI0016817;hsa-mir-4466
6	156763364	156764733	156779727	-14994	0	MIMAT0018993;MIMAT0018993;hsa-miR-4466;Derives_from=MI0016817
6	157520042	157520319	157529132	8813	0	MI0016093;MI0016093;hsa-mir-3692
6	157520042	157520319	157529137	8818	0	MIMAT0018121;MIMAT0018121;hsa-miR-3692-5p;Derives_from=MI0016093
6	157520042	157520319	157529175	8856	0	MIMAT0018122;MIMAT0018122;hsa-miR-3692-3p;Derives_from=MI0016093
6	158617594	158620928	158609707	-7887	0	MI0023619;MI0023619;hsa-mir-7161
6	158617594	158620928	158609707	-7887	0	MIMAT0028232;MIMAT0028232;hsa-miR-7161-5p;Derives_from=MI0023619
6	158617594	158620928	158609763	-7831	0	MIMAT0028233;MIMAT0028233;hsa-miR-7161-3p;Derives_from=MI0023619
6	158771651	158775907	158764753	6898	0	MI0016424;MI0016424;hsa-mir-3918
6	158771651	158775907	158764735	6916	0	MIMAT0018192;MIMAT0018192;hsa-miR-3918;Derives_from=MI0016424
6	166504786	166507308	166509433	-2125	0	MI0008334;MI0008334;hsa-mir-1913
6	166504786	166507308	166509385	-2077	0	MIMAT0007888;MIMAT0007888;hsa-miR-1913;Derives_from=MI0008334
6	166993335	166994100	166997912	-3812	0	MI0016596;MI0016596;hsa-mir-3939
6	166993335	166994100	166997851	-3751	0	MIMAT0018355;MIMAT0018355;hsa-miR-3939;Derives_from=MI0016596
6	170342061	170342458	170330761	-11300	0	MI0017271;MI0017271;hsa-mir-4644
6	170342061	170342458	170330813	-11248	0	MIMAT0019704;MIMAT0019704;hsa-miR-4644;Derives_from=MI0017271
7	1024321	1025553	1023026	1295	0	MI0000815;MI0000815;hsa-mir-339
7	1024321	1025553	1023012	1309	0	MIMAT0000764;MIMAT0000764;hsa-miR-339-5p;Derives_from=MI0000815
7	1024321	1025553	1022977	1344	0	MIMAT0004702;MIMAT0004702;hsa-miR-339-3p;Derives_from=MI0000815
7	1843543	1844308	1844253	55	0	MI0017283;MI0017283;hsa-mir-4655
7	1843543	1844308	1844244	64	0	MIMAT0019721;MIMAT0019721;hsa-miR-4655-5p;Derives_from=MI0017283
7	1843543	1844308	1844209	99	0	MIMAT0019722;MIMAT0019722;hsa-miR-4655-3p;Derives_from=MI0017283
7	2291891	2292513	2257577	34314	0	MI0022682;MI0022682;hsa-mir-6836
7	2291891	2292513	2257572	34319	0	MIMAT0027574;MIMAT0027574;hsa-miR-6836-5p;Derives_from=MI0022682
7	2291891	2292513	2257535	34356	0	MIMAT0027575;MIMAT0027575;hsa-miR-6836-3p;Derives_from=MI0022682
7	2527154	2529575	2527074	-80	0	MI0017275;MI0017275;hsa-mir-4648
7	2527154	2529575	2527074	-80	0	MIMAT0019710;MIMAT0019710;hsa-miR-4648;Derives_from=MI0017275
7	4778549	4787450	4788639	-1189	0	MI0017284;MI0017284;hsa-mir-4656
7	4778549	4787450	4788630	-1180	0	MIMAT0019723;MIMAT0019723;hsa-miR-4656;Derives_from=MI0017284
7	5469571	5476307	5495917	-19610	0	MI0003599;MI0003599;hsa-mir-589
7	5469571	5476307	5495894	-19587	0	MIMAT0004799;MIMAT0004799;hsa-miR-589-5p;Derives_from=MI0003599
7	5469571	5476307	5495857	-19550	0	MIMAT0003256;MIMAT0003256;hsa-miR-589-3p;Derives_from=MI0003599
7	5713014	5715259	5711910	1104	0	MI0022721;MI0022721;hsa-mir-6874
7	5713014	5715259	5711905	1109	0	MIMAT0027648;MIMAT0027648;hsa-miR-6874-5p;Derives_from=MI0022721
7	5713014	5715259	5711862	1152	0	MIMAT0027649;MIMAT0027649;hsa-miR-6874-3p;Derives_from=MI0022721
7	7068221	7069120	7067045	1176	0	MI0016084;MI0016084;hsa-mir-3683
7	7068221	7069120	7067031	1190	0	MIMAT0018111;MIMAT0018111;hsa-miR-3683;Derives_from=MI0016084
7	18175995	18176720	18127309	48686	0	MI0006367;MI0006367;hsa-mir-1302-6
7	18175995	18176720	18127254	48741	0	MIMAT0005890_7;MIMAT0005890;hsa-miR-1302;Derives_from=MI0006367
7	19713035	19714069	19705436	7599	0	MI0014172;MI0014172;hsa-mir-3146
7	19713035	19714069	19705387	7648	0	MIMAT0015018;MIMAT0015018;hsa-miR-3146;Derives_from=MI0014172
7	21367635	21377542	21471058	93516	0	MI0006276;MI0006276;hsa-mir-1183
7	21367635	21377542	21471105	93563	0	MIMAT0005828;MIMAT0005828;hsa-miR-1183;Derives_from=MI0006276
7	25948225	25948869	25949986	-1117	0	MI0000253;MI0000253;hsa-mir-148a
7	25948225	25948869	25949981	-1112	0	MIMAT0004549;MIMAT0004549;hsa-miR-148a-5p;Derives_from=MI0000253
7	25948225	25948869	25949943	-1074	0	MIMAT0000243;MIMAT0000243;hsa-miR-148a-3p;Derives_from=MI0000253
7	27171781	27171830	27169563	2218	0	MI0001150;MI0001150;hsa-mir-196b
7	27171781	27171830	27169549	2232	0	MIMAT0001080;MIMAT0001080;hsa-miR-196b-5p;Derives_from=MI0001150
7	27171781	27171830	27169514	2267	0	MIMAT0009201;MIMAT0009201;hsa-miR-196b-3p;Derives_from=MI0001150
7	29674842	29676551	29680828	-4277	0	MI0003762;MI0003762;hsa-mir-550a-3
7	29674842	29676551	29680769	-4218	0	MIMAT0003257;MIMAT0003257;hsa-miR-550a-3p;Derives_from=MI0003762
7	29674842	29676551	29680808	-4257	0	MIMAT0020925;MIMAT0020925;hsa-miR-550a-3-5p;Derives_from=MI0003762
7	30269825	30272242	30289794	17552	0	MI0003600;MI0003600;hsa-mir-550a-1
7	30269825	30272242	30289815	17573	0	MIMAT0004800;MIMAT0004800;hsa-miR-550a-5p;Derives_from=MI0003600
7	30269825	30272242	30289854	17612	0	MIMAT0003257_1;MIMAT0003257;hsa-miR-550a-3p;Derives_from=MI0003600
7	30269825	30272242	30289890	-17648	0	MI0016686;MI0016686;hsa-mir-550b-1
7	30269825	30272242	30289833	-17591	0	MIMAT0018445;MIMAT0018445;hsa-miR-550b-3p;Derives_from=MI0016686
7	30269825	30272242	30289875	-17633	0	MIMAT0022737;MIMAT0022737;hsa-miR-550b-2-5p;Derives_from=MI0016686
7	32755185	32758345	32732981	-22204	0	MI0003601;MI0003601;hsa-mir-550a-2
7	32755185	32758345	32733002	-22183	0	MIMAT0004800_1;MIMAT0004800;hsa-miR-550a-5p;Derives_from=MI0003601
7	32755185	32758345	32733041	-22144	0	MIMAT0003257_2;MIMAT0003257;hsa-miR-550a-3p;Derives_from=MI0003601
7	32755185	32758345	32733077	22108	0	MI0016687;MI0016687;hsa-mir-550b-2
7	32755185	32758345	32733020	22165	0	MIMAT0018445_1;MIMAT0018445;hsa-miR-550b-3p;Derives_from=MI0016687
7	32755185	32758345	32733062	22123	0	MIMAT0022737_1;MIMAT0022737;hsa-miR-550b-2-5p;Derives_from=MI0016687
7	34958814	34960135	34940834	17980	0	MI0006399;MI0006399;hsa-mir-548n
7	34958814	34960135	34940825	17989	0	MIMAT0005916;MIMAT0005916;hsa-miR-548n;Derives_from=MI0006399
7	36918321	36923570	36919432	-1111	0	MI0006332;MI0006332;hsa-mir-1200
7	36918321	36923570	36919424	-1103	0	MIMAT0005863;MIMAT0005863;hsa-miR-1200;Derives_from=MI0006332
7	43155677	43160781	43150895	-4782	0	MI0016600;MI0016600;hsa-mir-3943
7	43155677	43160781	43150917	-4760	0	MIMAT0018359;MIMAT0018359;hsa-miR-3943;Derives_from=MI0016600
7	44060220	44071230	44051766	-8454	0	MI0022683;MI0022683;hsa-mir-6837
7	44060220	44071230	44051771	-8449	0	MIMAT0027576;MIMAT0027576;hsa-miR-6837-5p;Derives_from=MI0022683
7	44060220	44071230	44051807	-8413	0	MIMAT0027577;MIMAT0027577;hsa-miR-6837-3p;Derives_from=MI0022683
7	44060220	44071230	44073433	-2203	0	MI0022684;MI0022684;hsa-mir-6838
7	44060220	44071230	44073428	-2198	0	MIMAT0027578;MIMAT0027578;hsa-miR-6838-5p;Derives_from=MI0022684
7	44060220	44071230	44073397	-2167	0	MIMAT0027579;MIMAT0027579;hsa-miR-6838-3p;Derives_from=MI0022684
7	44119231	44119516	44110849	-8382	0	MI0017276;MI0017276;hsa-mir-4649
7	44119231	44119516	44110851	-8380	0	MIMAT0019711;MIMAT0019711;hsa-miR-4649-5p;Derives_from=MI0017276
7	44119231	44119516	44110891	-8340	0	MIMAT0019712;MIMAT0019712;hsa-miR-4649-3p;Derives_from=MI0017276
7	44860215	44862509	44881800	-19291	0	MI0017285;MI0017285;hsa-mir-4657
7	44860215	44862509	44881800	-19291	0	MIMAT0019724;MIMAT0019724;hsa-miR-4657;Derives_from=MI0017285
7	56949141	56950404	56955864	-5460	0	MI0015892;MI0015892;hsa-mir-4283-1
7	56949141	56950404	56955854	-5450	0	MIMAT0016914;MIMAT0016914;hsa-miR-4283;Derives_from=MI0015892
7	57414189	57420613	57405025	-9164	0	MI0014173;MI0014173;hsa-mir-3147
7	57414189	57420613	57405030	-9159	0	MIMAT0015019;MIMAT0015019;hsa-miR-3147;Derives_from=MI0014173
7	63625227	63628661	63621090	-4137	0	MI0015982;MI0015982;hsa-mir-4283-2
7	63625227	63628661	63621100	-4127	0	MIMAT0016914_1;MIMAT0016914;hsa-miR-4283;Derives_from=MI0015982
7	64678013	64678749	64679064	315	0	MI0022685;MI0022685;hsa-mir-6839
7	64678013	64678749	64679069	320	0	MIMAT0027580;MIMAT0027580;hsa-miR-6839-5p;Derives_from=MI0022685
7	64678013	64678749	64679155	406	0	MIMAT0027581;MIMAT0027581;hsa-miR-6839-3p;Derives_from=MI0022685
7	67088959	67090388	67114397	-24009	0	MI0017277;MI0017277;hsa-mir-4650-1
7	67088959	67090388	67114383	-23995	0	MIMAT0019713;MIMAT0019713;hsa-miR-4650-5p;Derives_from=MI0017277
7	67088959	67090388	67114352	-23964	0	MIMAT0019714;MIMAT0019714;hsa-miR-4650-3p;Derives_from=MI0017277
7	71326940	71333397	71307770	19170	0	MI0016419;MI0016419;hsa-mir-3914-1
7	71326940	71333397	71307708	19232	0	MIMAT0018188;MIMAT0018188;hsa-miR-3914;Derives_from=MI0016419
7	71326940	71333397	71307674	-19266	0	MI0016421;MI0016421;hsa-mir-3914-2
7	71326940	71333397	71307734	-19206	0	MIMAT0018188_1;MIMAT0018188;hsa-miR-3914;Derives_from=MI0016421
7	72699210	72699386	72697903	-1307	0	MI0017278;MI0017278;hsa-mir-4650-2
7	72699210	72699386	72697917	-1293	0	MIMAT0019713_1;MIMAT0019713;hsa-miR-4650-5p;Derives_from=MI0017278
7	72699210	72699386	72697948	-1262	0	MIMAT0019714_1;MIMAT0019714;hsa-miR-4650-3p;Derives_from=MI0017278
7	73711756	73713973	73711317	-439	0	MI0015893;MI0015893;hsa-mir-4284
7	73711756	73713973	73711327	-429	0	MIMAT0016915;MIMAT0016915;hsa-miR-4284;Derives_from=MI0015893
7	74182943	74184264	74191198	6934	0	MI0003602;MI0003602;hsa-mir-590
7	74182943	74184264	74191213	6949	0	MIMAT0003258;MIMAT0003258;hsa-miR-590-5p;Derives_from=MI0003602
7	74182943	74184264	74191253	6989	0	MIMAT0004801;MIMAT0004801;hsa-miR-590-3p;Derives_from=MI0003602
7	75926073	75930333	75915197	-10876	0	MI0017279;MI0017279;hsa-mir-4651
7	75926073	75930333	75915206	-10867	0	MIMAT0019715;MIMAT0019715;hsa-miR-4651;Derives_from=MI0017279
7	92175020	92178955	92204098	-25143	0	MI0006346;MI0006346;hsa-mir-1285-1
7	92175020	92178955	92204048	-25093	0	MIMAT0005876_1;MIMAT0005876;hsa-miR-1285-3p;Derives_from=MI0006346
7	92175020	92178955	92204087	-25132	0	MIMAT0022719;MIMAT0022719;hsa-miR-1285-5p;Derives_from=MI0006346
7	93469256	93472058	93482855	-10797	0	MI0003674;MI0003674;hsa-mir-653
7	93469256	93472058	93482843	-10785	0	MIMAT0003328;MIMAT0003328;hsa-miR-653-5p;Derives_from=MI0003674
7	93469256	93472058	93482805	-10747	0	MIMAT0026625;MIMAT0026625;hsa-miR-653-3p;Derives_from=MI0003674
7	93469256	93472058	93484019	-11961	0	MI0003124;MI0003124;hsa-mir-489
7	93469256	93472058	93483968	-11910	0	MIMAT0002805;MIMAT0002805;hsa-miR-489-3p;Derives_from=MI0003124
7	93469256	93472058	93484006	-11948	0	MIMAT0026605;MIMAT0026605;hsa-miR-489-5p;Derives_from=MI0003124
7	93711654	93714979	93716928	1949	0	MI0017280;MI0017280;hsa-mir-4652
7	93711654	93714979	93716937	1958	0	MIMAT0019716;MIMAT0019716;hsa-miR-4652-5p;Derives_from=MI0017280
7	93711654	93714979	93716977	1998	0	MIMAT0019717;MIMAT0019717;hsa-miR-4652-3p;Derives_from=MI0017280
7	96213396	96215141	96219756	-4615	0	MI0003603;MI0003603;hsa-mir-591
7	96213396	96215141	96219741	-4600	0	MIMAT0003259;MIMAT0003259;hsa-miR-591;Derives_from=MI0003603
7	97997979	98001626	97963658	-34321	0	MI0019297;MI0019297;hsa-mir-5692a-1
7	97997979	98001626	97963665	-34314	0	MIMAT0022484;MIMAT0022484;hsa-miR-5692a;Derives_from=MI0019297
7	97997979	98001626	97964481	33498	0	MI0019289;MI0019289;hsa-mir-5692c-2
7	97997979	98001626	97964429	33550	0	MIMAT0022476_1;MIMAT0022476;hsa-miR-5692c;Derives_from=MI0019289
7	98883350	98884565	98881650	-1700	0	MI0015999;MI0015999;hsa-mir-3609
7	98883350	98884565	98881700	-1650	0	MIMAT0017986;MIMAT0017986;hsa-miR-3609;Derives_from=MI0015999
7	100091152	100095481	100093643	1838	0	MI0000082;MI0000082;hsa-mir-25
7	100091152	100095481	100093630	1851	0	MIMAT0004498;MIMAT0004498;hsa-miR-25-5p;Derives_from=MI0000082
7	100091152	100095481	100093592	1889	0	MIMAT0000081;MIMAT0000081;hsa-miR-25-3p;Derives_from=MI0000082
7	100091152	100095481	100093847	1634	0	MI0000095;MI0000095;hsa-mir-93
7	100091152	100095481	100093837	1644	0	MIMAT0000093;MIMAT0000093;hsa-miR-93-5p;Derives_from=MI0000095
7	100091152	100095481	100093798	1683	0	MIMAT0004509;MIMAT0004509;hsa-miR-93-3p;Derives_from=MI0000095
7	100091152	100095481	100094074	1407	0	MI0000734;MI0000734;hsa-mir-106b
7	100091152	100095481	100094063	1418	0	MIMAT0000680;MIMAT0000680;hsa-miR-106b-5p;Derives_from=MI0000734
7	100091152	100095481	100094023	1458	0	MIMAT0004672;MIMAT0004672;hsa-miR-106b-3p;Derives_from=MI0000734
7	100161209	100163731	100156669	4540	0	MI0017286;MI0017286;hsa-mir-4658
7	100161209	100163731	100156633	4576	0	MIMAT0019725;MIMAT0019725;hsa-miR-4658;Derives_from=MI0017286
7	100353544	100356365	100356651	286	0	MI0022686;MI0022686;hsa-mir-6840
7	100353544	100356365	100356656	291	0	MIMAT0027582;MIMAT0027582;hsa-miR-6840-5p;Derives_from=MI0022686
7	100353544	100356365	100356696	331	0	MIMAT0027583;MIMAT0027583;hsa-miR-6840-3p;Derives_from=MI0022686
7	100862231	100862426	100868036	5610	0	MI0022722;MI0022722;hsa-mir-6875
7	100862231	100862426	100868041	5615	0	MIMAT0027650;MIMAT0027650;hsa-miR-6875-5p;Derives_from=MI0022722
7	100862231	100862426	100868080	5654	0	MIMAT0027651;MIMAT0027651;hsa-miR-6875-3p;Derives_from=MI0022722
7	101163413	101163657	101159473	-3940	0	MI0017281;MI0017281;hsa-mir-4653
7	101163413	101163657	101159482	-3931	0	MIMAT0019718;MIMAT0019718;hsa-miR-4653-5p;Derives_from=MI0017281
7	101163413	101163657	101159524	-3889	0	MIMAT0019719;MIMAT0019719;hsa-miR-4653-3p;Derives_from=MI0017281
7	102285595	102293616	102293103	-513	0	MI0015891;MI0015891;hsa-mir-4285
7	102285595	102293616	102293113	-503	0	MIMAT0016913;MIMAT0016913;hsa-miR-4285;Derives_from=MI0015891
7	102384572	102384652	102405855	-21203	0	MI0006402;MI0006402;hsa-mir-548o
7	102384572	102384652	102405769	-21117	0	MIMAT0005919_1;MIMAT0005919;hsa-miR-548o-3p;Derives_from=MI0006402
7	102460724	102463503	102465742	2239	0	MI0017979;MI0017979;hsa-mir-5090
7	102460724	102463503	102465752	2249	0	MIMAT0021082;MIMAT0021082;hsa-miR-5090;Derives_from=MI0017979
7	102460724	102463503	102471469	7966	0	MI0016818;MI0016818;hsa-mir-4467
7	102460724	102463503	102471472	7969	0	MIMAT0018994;MIMAT0018994;hsa-miR-4467;Derives_from=MI0016818
7	114587923	114588053	114653345	65292	0	MI0016067;MI0016067;hsa-mir-3666
7	114587923	114588053	114653373	65320	0	MIMAT0018088;MIMAT0018088;hsa-miR-3666;Derives_from=MI0016067
7	117024329	117024439	117020211	-4118	0	MI0021277;MI0021277;hsa-mir-6132
7	117024329	117024439	117020231	-4098	0	MIMAT0024616;MIMAT0024616;hsa-miR-6132;Derives_from=MI0021277
7	127052276	127052616	127058184	-5568	0	MI0003604;MI0003604;hsa-mir-592
7	127052276	127052616	127058169	-5553	0	MIMAT0003260;MIMAT0003260;hsa-miR-592;Derives_from=MI0003604
7	128075527	128078670	128081861	3191	0	MI0003605;MI0003605;hsa-mir-593
7	128075527	128078670	128081876	3206	0	MIMAT0003261;MIMAT0003261;hsa-miR-593-5p;Derives_from=MI0003605
7	128075527	128078670	128081939	3269	0	MIMAT0004802;MIMAT0004802;hsa-miR-593-3p;Derives_from=MI0003605
7	128217640	128221306	128207872	-9768	0	MI0000252;MI0000252;hsa-mir-129-1
7	128217640	128221306	128207876	-9764	0	MIMAT0000242_1;MIMAT0000242;hsa-miR-129-5p;Derives_from=MI0000252
7	128217640	128221306	128207920	-9720	0	MIMAT0004548;MIMAT0004548;hsa-miR-129-1-3p;Derives_from=MI0000252
7	129778701	129780323	129770492	8209	0	MI0000272;MI0000272;hsa-mir-182
7	129778701	129780323	129770470	8231	0	MIMAT0000259;MIMAT0000259;hsa-miR-182-5p;Derives_from=MI0000272
7	129778701	129780323	129770426	8275	0	MIMAT0000260;MIMAT0000260;hsa-miR-182-3p;Derives_from=MI0000272
7	129778701	129780323	129774769	3932	0	MI0000098;MI0000098;hsa-mir-96
7	129778701	129780323	129774761	3940	0	MIMAT0000095;MIMAT0000095;hsa-miR-96-5p;Derives_from=MI0000098
7	129778701	129780323	129774718	3983	0	MIMAT0004510;MIMAT0004510;hsa-miR-96-3p;Derives_from=MI0000098
7	129778701	129780323	129775014	3687	0	MI0000273;MI0000273;hsa-mir-183
7	129778701	129780323	129774988	3713	0	MIMAT0000261;MIMAT0000261;hsa-miR-183-5p;Derives_from=MI0000273
7	129778701	129780323	129774949	3752	0	MIMAT0004560;MIMAT0004560;hsa-miR-183-3p;Derives_from=MI0000273
7	130482849	130484208	130496111	11903	0	MI0000816;MI0000816;hsa-mir-335
7	130482849	130484208	130496126	11918	0	MIMAT0000765;MIMAT0000765;hsa-miR-335-5p;Derives_from=MI0000816
7	130482849	130484208	130496162	11954	0	MIMAT0004703;MIMAT0004703;hsa-miR-335-3p;Derives_from=MI0000816
7	130873282	130873476	130876810	-3334	0	MI0000087;MI0000087;hsa-mir-29a
7	130873282	130873476	130876807	-3331	0	MIMAT0004503;MIMAT0004503;hsa-miR-29a-5p;Derives_from=MI0000087
7	130873282	130873476	130876769	-3293	0	MIMAT0000086;MIMAT0000086;hsa-miR-29a-3p;Derives_from=MI0000087
7	130873282	130873476	130877539	-4063	0	MI0000105;MI0000105;hsa-mir-29b-1
7	130873282	130873476	130877530	-4054	0	MIMAT0004514;MIMAT0004514;hsa-miR-29b-1-5p;Derives_from=MI0000105
7	130873282	130873476	130877489	-4013	0	MIMAT0000100_1;MIMAT0000100;hsa-miR-29b-3p;Derives_from=MI0000105
7	133030487	133033522	133034915	-1393	0	MI0016054;MI0016054;hsa-mir-3654
7	133030487	133033522	133034878	-1356	0	MIMAT0018074;MIMAT0018074;hsa-miR-3654;Derives_from=MI0016054
7	133282202	133287475	133290881	3406	0	MI0021278;MI0021278;hsa-mir-6133
7	133282202	133287475	133290951	3476	0	MIMAT0024617;MIMAT0024617;hsa-miR-6133;Derives_from=MI0021278
7	135216441	135217185	135207078	9363	0	MI0022221;MI0022221;hsa-mir-6509
7	135216441	135217185	135207064	9377	0	MIMAT0025474;MIMAT0025474;hsa-miR-6509-5p;Derives_from=MI0022221
7	135216441	135217185	135207027	9414	0	MIMAT0025475;MIMAT0025475;hsa-miR-6509-3p;Derives_from=MI0022221
7	136897890	136899428	136903167	3739	0	MI0003125;MI0003125;hsa-mir-490
7	136897890	136899428	136903205	3777	0	MIMAT0004764;MIMAT0004764;hsa-miR-490-5p;Derives_from=MI0003125
7	136897890	136899428	136903242	3814	0	MIMAT0002806;MIMAT0002806;hsa-miR-490-3p;Derives_from=MI0003125
7	138124572	138127258	138123758	-814	0	MI0016819;MI0016819;hsa-mir-4468
7	138124572	138127258	138123803	-769	0	MIMAT0018995;MIMAT0018995;hsa-miR-4468;Derives_from=MI0016819
7	143313809	143316998	143382686	65688	0	MI0022739;MI0022739;hsa-mir-6892
7	143313809	143316998	143382686	65688	0	MIMAT0027684;MIMAT0027684;hsa-miR-6892-5p;Derives_from=MI0022739
7	143313809	143316998	143382780	65782	0	MIMAT0027685;MIMAT0027685;hsa-miR-6892-3p;Derives_from=MI0022739
7	147367963	147368299	147378121	-9822	0	MI0006377;MI0006377;hsa-mir-548f-4
7	147367963	147368299	147378059	-9760	0	MIMAT0005895_3;MIMAT0005895;hsa-miR-548f-3p;Derives_from=MI0006377
7	151230385	151231536	151238421	6885	0	MI0003760;MI0003760;hsa-mir-671
7	151230385	151231536	151238449	6913	0	MIMAT0003880;MIMAT0003880;hsa-miR-671-5p;Derives_from=MI0003760
7	151230385	151231536	151238488	6952	0	MIMAT0004819;MIMAT0004819;hsa-miR-671-3p;Derives_from=MI0003760
7	151433907	151433919	151433639	268	0	MI0016410;MI0016410;hsa-mir-3907
7	151433907	151433919	151433547	360	0	MIMAT0018179;MIMAT0018179;hsa-miR-3907;Derives_from=MI0016410
7	157560770	157563331	157574422	-11091	0	MI0000464;MI0000464;hsa-mir-153-2
7	157560770	157563331	157574370	-11039	0	MIMAT0000439_1;MIMAT0000439;hsa-miR-153-3p;Derives_from=MI0000464
7	157560770	157563331	157574408	-11077	0	MIMAT0026480;MIMAT0026480;hsa-miR-153-5p;Derives_from=MI0000464
7	158569524	158573804	158532813	36711	0	MI0003607;MI0003607;hsa-mir-595
7	158569524	158573804	158532753	36771	0	MIMAT0003263;MIMAT0003263;hsa-miR-595;Derives_from=MI0003607
7	158569524	158573804	158591616	17812	0	MI0019315;MI0019315;hsa-mir-5707
7	158569524	158573804	158591625	17821	0	MIMAT0022501;MIMAT0022501;hsa-miR-5707;Derives_from=MI0019315
8	1835800	1844681	1801125	-34675	0	MI0016075;MI0016075;hsa-mir-3674
8	1835800	1844681	1801133	-34667	0	MIMAT0018097;MIMAT0018097;hsa-miR-3674;Derives_from=MI0016075
8	1835800	1844681	1817231	-18569	0	MI0003608;MI0003608;hsa-mir-596
8	1835800	1844681	1817246	-18554	0	MIMAT0003264;MIMAT0003264;hsa-miR-596;Derives_from=MI0003608
8	2063300	2063778	2076589	12811	0	MI0023621;MI0023621;hsa-mir-7160
8	2063300	2063778	2076589	12811	0	MIMAT0028230;MIMAT0028230;hsa-miR-7160-5p;Derives_from=MI0023621
8	2063300	2063778	2076620	12842	0	MIMAT0028231;MIMAT0028231;hsa-miR-7160-3p;Derives_from=MI0023621
8	6633589	6635684	6622220	11369	0	MI0025891;MI0025891;hsa-mir-8055
8	6633589	6635684	6622156	11433	0	MIMAT0030982;MIMAT0030982;hsa-miR-8055;Derives_from=MI0025891
8	6735025	6747990	6745164	-2826	0	MI0017287;MI0017287;hsa-mir-4659a
8	6735025	6747990	6745177	-2813	0	MIMAT0019726;MIMAT0019726;hsa-miR-4659a-5p;Derives_from=MI0017287
8	6735025	6747990	6745212	-2778	0	MIMAT0019727;MIMAT0019727;hsa-miR-4659a-3p;Derives_from=MI0017287
8	6735025	6747990	6745240	2750	0	MI0017291;MI0017291;hsa-mir-4659b
8	6735025	6747990	6745231	2759	0	MIMAT0019733;MIMAT0019733;hsa-miR-4659b-5p;Derives_from=MI0017291
8	6735025	6747990	6745196	2794	0	MIMAT0019734;MIMAT0019734;hsa-miR-4659b-3p;Derives_from=MI0017291
8	8092944	8094825	8089089	3855	0	MI0006423;MI0006423;hsa-mir-548i-3
8	8092944	8094825	8089051	3893	0	MIMAT0005935_2;MIMAT0005935;hsa-miR-548i;Derives_from=MI0006423
8	9038713	9040149	9048445	8296	0	MI0017288;MI0017288;hsa-mir-4660
8	9038713	9040149	9048453	8304	0	MIMAT0019728;MIMAT0019728;hsa-miR-4660;Derives_from=MI0017288
8	9730244	9730817	9741672	10855	0	MI0003609;MI0003609;hsa-mir-597
8	9730244	9730817	9741687	10870	0	MIMAT0003265;MIMAT0003265;hsa-miR-597-5p;Derives_from=MI0003609
8	9730244	9730817	9741729	10912	0	MIMAT0026619;MIMAT0026619;hsa-miR-597-3p;Derives_from=MI0003609
8	9896000	9896096	9903472	-7376	0	MI0000443;MI0000443;hsa-mir-124-1
8	9896000	9896096	9903459	-7363	0	MIMAT0004591_1;MIMAT0004591;hsa-miR-124-5p;Derives_from=MI0000443
8	9896000	9896096	9903420	-7324	0	MIMAT0000422_1;MIMAT0000422;hsa-miR-124-3p;Derives_from=MI0000443
8	10641653	10644778	10666978	22200	0	MI0015894;MI0015894;hsa-mir-4286
8	10641653	10644778	10666988	22210	0	MIMAT0016916;MIMAT0016916;hsa-miR-4286;Derives_from=MI0015894
8	10868569	10868725	10825443	43126	0	MI0006653;MI0006653;hsa-mir-1322
8	10868569	10868725	10825393	43176	0	MIMAT0005953;MIMAT0005953;hsa-miR-1322;Derives_from=MI0006653
8	11057823	11060034	11035302	22521	0	MI0003610;MI0003610;hsa-mir-598
8	11057823	11060034	11035242	22581	0	MIMAT0003266;MIMAT0003266;hsa-miR-598-3p;Derives_from=MI0003610
8	11057823	11060034	11035279	22544	0	MIMAT0026620;MIMAT0026620;hsa-miR-598-5p;Derives_from=MI0003610
8	12714993	12715670	12719132	3462	0	MI0019298;MI0019298;hsa-mir-5692a-2
8	12714993	12715670	12719134	3464	0	MIMAT0022484_1;MIMAT0022484;hsa-miR-5692a;Derives_from=MI0019298
8	12726921	12727898	12727304	-383	0	MI0016434;MI0016434;hsa-mir-3926-1
8	12726921	12727898	12727294	-373	0	MIMAT0018201;MIMAT0018201;hsa-miR-3926;Derives_from=MI0016434
8	12726921	12727898	12727237	316	0	MI0016437;MI0016437;hsa-mir-3926-2
8	12726921	12727898	12727242	321	0	MIMAT0018201_1;MIMAT0018201;hsa-miR-3926;Derives_from=MI0016437
8	14864299	14867027	14853510	10789	0	MI0000791;MI0000791;hsa-mir-383
8	14864299	14867027	14853504	10795	0	MIMAT0000738;MIMAT0000738;hsa-miR-383-5p;Derives_from=MI0000791
8	14864299	14867027	14853461	10838	0	MIMAT0026485;MIMAT0026485;hsa-miR-383-3p;Derives_from=MI0000791
8	17704463	17707155	17681657	22806	0	MI0014174;MI0014174;hsa-mir-548v
8	17704463	17707155	17681609	22854	0	MIMAT0015020;MIMAT0015020;hsa-miR-548v;Derives_from=MI0014174
8	22241266	22245495	22245043	452	0	MI0000542;MI0000542;hsa-mir-320a
8	22241266	22245495	22244996	499	0	MIMAT0000510;MIMAT0000510;hsa-miR-320a;Derives_from=MI0000542
8	24960058	24964926	24953867	6191	0	MI0022687;MI0022687;hsa-mir-6841
8	24960058	24964926	24953862	6196	0	MIMAT0027584;MIMAT0027584;hsa-miR-6841-5p;Derives_from=MI0022687
8	24960058	24964926	24953816	6242	0	MIMAT0027585;MIMAT0027585;hsa-miR-6841-3p;Derives_from=MI0022687
8	25376320	25377818	25345402	-30918	0	MI0022723;MI0022723;hsa-mir-6876
8	25376320	25377818	25345407	-30913	0	MIMAT0027652;MIMAT0027652;hsa-miR-6876-5p;Derives_from=MI0022723
8	25376320	25377818	25345451	-30869	0	MIMAT0027653;MIMAT0027653;hsa-miR-6876-3p;Derives_from=MI0022723
8	27064141	27064956	27048963	15178	0	MI0006414;MI0006414;hsa-mir-548h-4
8	27064141	27064956	27048947	15194	0	MIMAT0005928_4;MIMAT0005928;hsa-miR-548h-5p;Derives_from=MI0006414
8	27064141	27064956	27048893	15248	0	MIMAT0022723;MIMAT0022723;hsa-miR-548h-3p;Derives_from=MI0006414
8	27486090	27487352	27433370	-52720	0	MI0022688;MI0022688;hsa-mir-6842
8	27486090	27487352	27433375	-52715	0	MIMAT0027586;MIMAT0027586;hsa-miR-6842-5p;Derives_from=MI0022688
8	27486090	27487352	27433413	-52677	0	MIMAT0027587;MIMAT0027587;hsa-miR-6842-3p;Derives_from=MI0022688
8	27643076	27643270	27610751	32325	0	MI0022689;MI0022689;hsa-mir-6843
8	27643076	27643270	27610621	32455	0	MIMAT0027588;MIMAT0027588;hsa-miR-6843-3p;Derives_from=MI0022689
8	27693682	27695734	27701767	-6033	0	MI0016014;MI0016014;hsa-mir-3622b
8	27693682	27695734	27701745	-6011	0	MIMAT0018005;MIMAT0018005;hsa-miR-3622b-5p;Derives_from=MI0016014
8	27693682	27695734	27701710	-5976	0	MIMAT0018006;MIMAT0018006;hsa-miR-3622b-3p;Derives_from=MI0016014
8	27693682	27695734	27701677	5943	0	MI0016013;MI0016013;hsa-mir-3622a
8	27693682	27695734	27701690	5956	0	MIMAT0018003;MIMAT0018003;hsa-miR-3622a-5p;Derives_from=MI0016013
8	27693682	27695734	27701726	5992	0	MIMAT0018004;MIMAT0018004;hsa-miR-3622a-3p;Derives_from=MI0016013
8	27887435	27889824	27886116	1319	0	MI0015895;MI0015895;hsa-mir-4287
8	27887435	27889824	27886106	1329	0	MIMAT0016917;MIMAT0016917;hsa-miR-4287;Derives_from=MI0015895
8	28497074	28500748	28505182	-4434	0	MI0015896;MI0015896;hsa-mir-4288
8	28497074	28500748	28505142	-4394	0	MIMAT0016918;MIMAT0016918;hsa-miR-4288;Derives_from=MI0015896
8	29950864	29957355	29957348	7	0	MI0014175;MI0014175;hsa-mir-3148
8	29950864	29957355	29957339	16	0	MIMAT0015021;MIMAT0015021;hsa-miR-3148;Derives_from=MI0014175
8	41302494	41307679	41271143	31351	0	MI0017871;MI0017871;hsa-mir-548ao
8	41302494	41307679	41271123	31371	0	MIMAT0021029;MIMAT0021029;hsa-miR-548ao-5p;Derives_from=MI0017871
8	41302494	41307679	41271086	31408	0	MIMAT0021030;MIMAT0021030;hsa-miR-548ao-3p;Derives_from=MI0017871
8	41662791	41667946	41660508	2283	0	MI0002470;MI0002470;hsa-mir-486-1
8	41662791	41667946	41660505	2286	0	MIMAT0002177;MIMAT0002177;hsa-miR-486-5p;Derives_from=MI0002470
8	41662791	41667946	41660463	2328	0	MIMAT0004762;MIMAT0004762;hsa-miR-486-3p;Derives_from=MI0002470
8	41662791	41667946	41660444	-2347	0	MI0023622;MI0023622;hsa-mir-486-2
8	41662791	41667946	41660444	-2347	0	MIMAT0002177_1;MIMAT0002177;hsa-miR-486-5p;Derives_from=MI0023622
8	41662791	41667946	41660486	-2305	0	MIMAT0004762_1;MIMAT0004762;hsa-miR-486-3p;Derives_from=MI0023622
8	42889012	42889588	42896275	-6687	0	MI0016820;MI0016820;hsa-mir-4469
8	42889012	42889588	42896224	-6636	0	MIMAT0018996;MIMAT0018996;hsa-miR-4469;Derives_from=MI0016820
8	61714755	61715082	61714788	33	0	MI0016821;MI0016821;hsa-mir-4470
8	61714755	61715082	61714832	77	0	MIMAT0018997;MIMAT0018997;hsa-miR-4470;Derives_from=MI0016821
8	64357845	64359844	64379149	19305	0	MI0000444;MI0000444;hsa-mir-124-2
8	64357845	64359844	64379173	19329	0	MIMAT0004591_2;MIMAT0004591;hsa-miR-124-5p;Derives_from=MI0000444
8	64357845	64359844	64379210	19366	0	MIMAT0000422_2;MIMAT0000422;hsa-miR-124-3p;Derives_from=MI0000444
8	74529068	74533138	74548543	15405	0	MI0019281;MI0019281;hsa-mir-5681a
8	74529068	74533138	74548587	15449	0	MIMAT0022469;MIMAT0022469;hsa-miR-5681a;Derives_from=MI0019281
8	74529068	74533138	74548609	-15471	0	MI0019293;MI0019293;hsa-mir-5681b
8	74529068	74533138	74548605	-15467	0	MIMAT0022480;MIMAT0022480;hsa-miR-5681b;Derives_from=MI0019293
8	74729862	74736674	74705693	-24169	0	MI0010486;MI0010486;hsa-mir-2052
8	74729862	74736674	74705694	-24168	0	MIMAT0009977;MIMAT0009977;hsa-miR-2052;Derives_from=MI0010486
8	77015569	77017397	76966850	48719	0	MI0014176;MI0014176;hsa-mir-3149
8	77015569	77017397	76966800	48769	0	MIMAT0015022;MIMAT0015022;hsa-miR-3149;Derives_from=MI0014176
8	80218541	80221561	80241389	19828	0	MI0019316;MI0019316;hsa-mir-5708
8	80218541	80221561	80241398	19837	0	MIMAT0022502;MIMAT0022502;hsa-miR-5708;Derives_from=MI0019316
8	91228062	91228400	91205485	-22577	0	MI0017289;MI0017289;hsa-mir-4661
8	91228062	91228400	91205494	-22568	0	MIMAT0019729;MIMAT0019729;hsa-miR-4661-5p;Derives_from=MI0017289
8	91228062	91228400	91205531	-22531	0	MIMAT0019730;MIMAT0019730;hsa-miR-4661-3p;Derives_from=MI0017289
8	93003390	93009780	93029751	19971	0	MI0025920;MI0025920;hsa-mir-8084
8	93003390	93009780	93029761	19981	0	MIMAT0031011;MIMAT0031011;hsa-miR-8084;Derives_from=MI0025920
8	93902390	93906044	93916119	-10075	0	MI0003840;MI0003840;hsa-mir-378d-2
8	93902390	93906044	93916098	-10054	0	MIMAT0018926_1;MIMAT0018926;hsa-miR-378d;Derives_from=MI0003840
8	95064621	95067711	95072996	-5285	0	MI0016426;MI0016426;hsa-mir-3150b
8	95064621	95067711	95072944	-5233	0	MIMAT0018194;MIMAT0018194;hsa-miR-3150b-3p;Derives_from=MI0016426
8	95064621	95067711	95072982	-5271	0	MIMAT0019226;MIMAT0019226;hsa-miR-3150b-5p;Derives_from=MI0016426
8	95064621	95067711	95072914	5203	0	MI0014177;MI0014177;hsa-mir-3150a
8	95064621	95067711	95072962	5251	0	MIMAT0015023;MIMAT0015023;hsa-miR-3150a-3p;Derives_from=MI0014177
8	95064621	95067711	95072925	5214	0	MIMAT0019206;MIMAT0019206;hsa-miR-3150a-5p;Derives_from=MI0014177
8	99551013	99553100	99536730	14283	0	MI0003611;MI0003611;hsa-mir-599
8	99551013	99553100	99536670	14343	0	MIMAT0003267;MIMAT0003267;hsa-miR-599;Derives_from=MI0003611
8	99551013	99553100	99536861	14152	0	MI0005541;MI0005541;hsa-mir-875
8	99551013	99553100	99536851	14162	0	MIMAT0004922;MIMAT0004922;hsa-miR-875-5p;Derives_from=MI0005541
8	99551013	99553100	99536817	14196	0	MIMAT0004923;MIMAT0004923;hsa-miR-875-3p;Derives_from=MI0005541
8	100030749	100034524	100024084	6665	0	MI0006409;MI0006409;hsa-mir-1273a
8	100030749	100034524	100024009	6740	0	MIMAT0005926;MIMAT0005926;hsa-miR-1273a;Derives_from=MI0006409
8	100410317	100414437	100382763	-27554	0	MI0016822;MI0016822;hsa-mir-4471
8	100410317	100414437	100382811	-27506	0	MIMAT0018998;MIMAT0018998;hsa-miR-4471;Derives_from=MI0016822
8	100698197	100698341	100703024	-4683	0	MI0025241;MI0025241;hsa-mir-7705
8	100698197	100698341	100703024	-4683	0	MIMAT0030020;MIMAT0030020;hsa-miR-7705;Derives_from=MI0025241
8	102122331	102123565	102125432	1867	0	MI0019280;MI0019280;hsa-mir-5680
8	102122331	102123565	102125483	1918	0	MIMAT0022468;MIMAT0022468;hsa-miR-5680;Derives_from=MI0019280
8	103143697	103145158	103154614	9456	0	MI0014178;MI0014178;hsa-mir-3151
8	103143697	103145158	103154623	9465	0	MIMAT0015024;MIMAT0015024;hsa-miR-3151-5p;Derives_from=MI0014178
8	103143697	103145158	103154662	9504	0	MIMAT0027026;MIMAT0027026;hsa-miR-3151-3p;Derives_from=MI0014178
8	104502235	104503042	104484465	17770	0	MI0003612;MI0003612;hsa-mir-548a-3
8	104502235	104503042	104484405	17830	0	MIMAT0003251_2;MIMAT0003251;hsa-miR-548a-3p;Derives_from=MI0003612
8	104502235	104503042	104484441	17794	0	MIMAT0004803;MIMAT0004803;hsa-miR-548a-5p;Derives_from=MI0003612
8	112662686	112667641	112643493	-19193	0	MI0010487;MI0010487;hsa-mir-2053
8	112662686	112667641	112643553	-19133	0	MIMAT0009978;MIMAT0009978;hsa-miR-2053;Derives_from=MI0010487
8	116877388	116879700	116874800	2588	0	MI0016000;MI0016000;hsa-mir-3610
8	116877388	116879700	116874759	2629	0	MIMAT0017987;MIMAT0017987;hsa-miR-3610;Derives_from=MI0016000
8	119334086	119336991	119325171	-8915	0	MI0022212;MI0022212;hsa-mir-548az
8	119334086	119336991	119325190	-8896	0	MIMAT0025456;MIMAT0025456;hsa-miR-548az-5p;Derives_from=MI0022212
8	119334086	119336991	119325228	-8858	0	MIMAT0025457;MIMAT0025457;hsa-miR-548az-3p;Derives_from=MI0022212
8	123240168	123240950	123215863	24305	0	MI0017292;MI0017292;hsa-mir-4663
8	123240168	123240950	123215854	24314	0	MIMAT0019735;MIMAT0019735;hsa-miR-4663;Derives_from=MI0017292
8	123351538	123357735	123348130	3408	0	MI0003668;MI0003668;hsa-mir-548d-1
8	123351538	123357735	123348106	3432	0	MIMAT0004812_1;MIMAT0004812;hsa-miR-548d-5p;Derives_from=MI0003668
8	123351538	123357735	123348070	3468	0	MIMAT0003323_1;MIMAT0003323;hsa-miR-548d-3p;Derives_from=MI0003668
8	123351538	123357735	123348034	-3504	0	MI0016689;MI0016689;hsa-mir-548aa-1
8	123351538	123357735	123348088	-3450	0	MIMAT0018447_1;MIMAT0018447;hsa-miR-548aa;Derives_from=MI0016689
8	124492272	124493543	124508576	-15033	0	MI0022690;MI0022690;hsa-mir-6844
8	124492272	124493543	124508535	-14992	0	MIMAT0027589;MIMAT0027589;hsa-miR-6844;Derives_from=MI0022690
8	124807336	124808060	124822058	-13998	0	MI0017293;MI0017293;hsa-mir-4662b
8	124807336	124808060	124822009	-13949	0	MIMAT0019736;MIMAT0019736;hsa-miR-4662b;Derives_from=MI0017293
8	124807336	124808060	124821985	13925	0	MI0017290;MI0017290;hsa-mir-4662a
8	124807336	124808060	124821990	13930	0	MIMAT0019731;MIMAT0019731;hsa-miR-4662a-5p;Derives_from=MI0017290
8	124807336	124808060	124822027	13967	0	MIMAT0019732;MIMAT0019732;hsa-miR-4662a-3p;Derives_from=MI0017290
8	127772270	127773653	127795962	22309	0	MI0006337;MI0006337;hsa-mir-1204
8	127772270	127773653	127795965	22312	0	MIMAT0005868;MIMAT0005868;hsa-miR-1204;Derives_from=MI0006337
8	127951544	127953470	127960633	7163	0	MI0006338;MI0006338;hsa-mir-1205
8	127951544	127953470	127960640	7170	0	MIMAT0005869;MIMAT0005869;hsa-miR-1205;Derives_from=MI0006338
8	128004780	128009329	128008898	-431	0	MI0006339;MI0006339;hsa-mir-1206
8	128004780	128009329	128008901	-428	0	MIMAT0005870;MIMAT0005870;hsa-miR-1206;Derives_from=MI0006339
8	128032541	128034746	128049152	14406	0	MI0006340;MI0006340;hsa-mir-1207
8	128032541	128034746	128049159	14413	0	MIMAT0005871;MIMAT0005871;hsa-miR-1207-5p;Derives_from=MI0006340
8	128032541	128034746	128049203	14457	0	MIMAT0005872;MIMAT0005872;hsa-miR-1207-3p;Derives_from=MI0006340
8	128124897	128125405	128150116	24711	0	MI0006341;MI0006341;hsa-mir-1208
8	128124897	128125405	128150127	24722	0	MIMAT0005873;MIMAT0005873;hsa-miR-1208;Derives_from=MI0006341
8	129471723	129472585	129484142	-11557	0	MI0016087;MI0016087;hsa-mir-3686
8	129471723	129472585	129484088	-11503	0	MIMAT0018114;MIMAT0018114;hsa-miR-3686;Derives_from=MI0016087
8	130011465	130013500	130008453	3012	0	MI0018173;MI0018173;hsa-mir-5194
8	130011465	130013500	130008381	3084	0	MIMAT0021125;MIMAT0021125;hsa-miR-5194;Derives_from=MI0018173
8	133042643	133045901	133046581	-680	0	MI0025518;MI0025518;hsa-mir-7848
8	133042643	133045901	133046516	-615	0	MIMAT0030423;MIMAT0030423;hsa-miR-7848-3p;Derives_from=MI0025518
8	134798566	134799892	134800607	-715	0	MI0000441;MI0000441;hsa-mir-30b
8	134798566	134799892	134800591	-699	0	MIMAT0000420;MIMAT0000420;hsa-miR-30b-5p;Derives_from=MI0000441
8	134798566	134799892	134800553	-661	0	MIMAT0004589;MIMAT0004589;hsa-miR-30b-3p;Derives_from=MI0000441
8	134799882	134802361	134804945	-2584	0	MI0000255;MI0000255;hsa-mir-30d
8	134799882	134802361	134804940	-2579	0	MIMAT0000245;MIMAT0000245;hsa-miR-30d-5p;Derives_from=MI0000255
8	134799882	134802361	134804900	-2539	0	MIMAT0004551;MIMAT0004551;hsa-miR-30d-3p;Derives_from=MI0000255
8	140783322	140789224	140732653	50669	0	MI0000809;MI0000809;hsa-mir-151a
8	140783322	140789224	140732643	50679	0	MIMAT0004697;MIMAT0004697;hsa-miR-151a-5p;Derives_from=MI0000809
8	140783322	140789224	140732607	50715	0	MIMAT0000757;MIMAT0000757;hsa-miR-151a-3p;Derives_from=MI0000809
8	141782839	141784751	141786313	-1562	0	MI0006368;MI0006368;hsa-mir-1302-7
8	141782839	141784751	141786275	-1524	0	MIMAT0005890_8;MIMAT0005890;hsa-miR-1302;Derives_from=MI0006368
8	142167889	142170187	142176339	6152	0	MI0016823;MI0016823;hsa-mir-4472-1
8	142167889	142170187	142176396	6209	0	MIMAT0018999_1;MIMAT0018999;hsa-miR-4472;Derives_from=MI0016823
8	143733339	143736032	143733153	186	0	MI0017294;MI0017294;hsa-mir-4664
8	143733339	143736032	143733144	195	0	MIMAT0019737;MIMAT0019737;hsa-miR-4664-5p;Derives_from=MI0017294
8	143733339	143736032	143733110	229	0	MIMAT0019738;MIMAT0019738;hsa-miR-4664-3p;Derives_from=MI0017294
8	143796741	143798036	143813042	-15006	0	MI0005759;MI0005759;hsa-mir-937
8	143796741	143798036	143812992	-14956	0	MIMAT0004980;MIMAT0004980;hsa-miR-937-3p;Derives_from=MI0005759
8	143796741	143798036	143813029	-14993	0	MIMAT0022938;MIMAT0022938;hsa-miR-937-5p;Derives_from=MI0005759
8	143832405	143835696	143837816	-2120	0	MI0022691;MI0022691;hsa-mir-6845
8	143832405	143835696	143837811	-2115	0	MIMAT0027590;MIMAT0027590;hsa-miR-6845-5p;Derives_from=MI0022691
8	143832405	143835696	143837776	-2080	0	MIMAT0027591;MIMAT0027591;hsa-miR-6845-3p;Derives_from=MI0022691
8	143937800	143938301	143945279	-6978	0	MI0003669;MI0003669;hsa-mir-661
8	143937800	143938301	143945229	-6928	0	MIMAT0003324;MIMAT0003324;hsa-miR-661;Derives_from=MI0003669
8	144059782	144060952	144057380	2402	0	MI0022692;MI0022692;hsa-mir-6846
8	144059782	144060952	144057375	2407	0	MIMAT0027592;MIMAT0027592;hsa-miR-6846-5p;Derives_from=MI0022692
8	144059782	144060952	144057341	2441	0	MIMAT0027593;MIMAT0027593;hsa-miR-6846-3p;Derives_from=MI0022692
8	144084080	144085685	144079874	-4206	0	MI0022693;MI0022693;hsa-mir-6847
8	144084080	144085685	144079879	-4201	0	MIMAT0027594;MIMAT0027594;hsa-miR-6847-5p;Derives_from=MI0022693
8	144084080	144085685	144079918	-4162	0	MIMAT0027595;MIMAT0027595;hsa-miR-6847-3p;Derives_from=MI0022693
8	144263817	144269674	144262737	1080	0	MI0022963;MI0022963;hsa-mir-7112
8	144263817	144269674	144262737	1080	0	MIMAT0028121;MIMAT0028121;hsa-miR-7112-5p;Derives_from=MI0022963
8	144263817	144269674	144262695	1122	0	MIMAT0028122;MIMAT0028122;hsa-miR-7112-3p;Derives_from=MI0022963
8	144323904	144324683	144317315	6589	0	MI0022694;MI0022694;hsa-mir-6848
8	144323904	144324683	144317310	6594	0	MIMAT0027596;MIMAT0027596;hsa-miR-6848-5p;Derives_from=MI0022694
8	144323904	144324683	144317271	6633	0	MIMAT0027597;MIMAT0027597;hsa-miR-6848-3p;Derives_from=MI0022694
8	144395697	144397440	144394230	1467	0	MI0005761;MI0005761;hsa-mir-939
8	144395697	144397440	144394216	1481	0	MIMAT0004982;MIMAT0004982;hsa-miR-939-5p;Derives_from=MI0005761
8	144395697	144397440	144394181	1516	0	MIMAT0022939;MIMAT0022939;hsa-miR-939-3p;Derives_from=MI0005761
8	144395697	144397440	144400165	-2725	0	MI0006324;MI0006324;hsa-mir-1234
8	144395697	144397440	144400109	-2669	0	MIMAT0005589;MIMAT0005589;hsa-miR-1234-3p;Derives_from=MI0006324
8	144395697	144397440	144400345	-2905	0	MI0022695;MI0022695;hsa-mir-6849
8	144395697	144397440	144400340	-2900	0	MIMAT0027598;MIMAT0027598;hsa-miR-6849-5p;Derives_from=MI0022695
8	144395697	144397440	144400298	-2858	0	MIMAT0027599;MIMAT0027599;hsa-miR-6849-3p;Derives_from=MI0022695
8	144413734	144414335	144435619	-21284	0	MI0022740;MI0022740;hsa-mir-6893
8	144413734	144414335	144435614	-21279	0	MIMAT0027686;MIMAT0027686;hsa-miR-6893-5p;Derives_from=MI0022740
8	144413734	144414335	144435572	-21237	0	MIMAT0027687;MIMAT0027687;hsa-miR-6893-3p;Derives_from=MI0022740
8	144817410	144818143	144791991	25419	0	MI0022696;MI0022696;hsa-mir-6850
8	144817410	144818143	144791991	25419	0	MIMAT0027600;MIMAT0027600;hsa-miR-6850-5p;Derives_from=MI0022696
8	144817410	144818143	144791954	25456	0	MIMAT0027601;MIMAT0027601;hsa-miR-6850-3p;Derives_from=MI0022696
9	40772	40834	30144	-10628	0	MI0015978;MI0015978;hsa-mir-1302-9
9	40772	40834	30216	-10556	0	MIMAT0005890_9;MIMAT0005890;hsa-miR-1302;Derives_from=MI0015978
9	4821469	4825250	4850297	25047	0	MI0000739;MI0000739;hsa-mir-101-2
9	4821469	4825250	4850345	25095	0	MIMAT0000099_1;MIMAT0000099;hsa-miR-101-3p;Derives_from=MI0000739
9	5996946	6007808	6007826	18	0	MI0017295;MI0017295;hsa-mir-4665
9	5996946	6007808	6007835	27	0	MIMAT0019739;MIMAT0019739;hsa-miR-4665-5p;Derives_from=MI0017295
9	5996946	6007808	6007871	63	0	MIMAT0019740;MIMAT0019740;hsa-miR-4665-3p;Derives_from=MI0017295
9	18576060	18577471	18573306	-2754	0	MI0014179;MI0014179;hsa-mir-3152
9	18576060	18577471	18573350	-2710	0	MIMAT0015025;MIMAT0015025;hsa-miR-3152-3p;Derives_from=MI0014179
9	18576060	18577471	18573316	-2744	0	MIMAT0019207;MIMAT0019207;hsa-miR-3152-5p;Derives_from=MI0014179
9	20411089	20416934	20411238	-149	0	MI0016825;MI0016825;hsa-mir-4473
9	20411089	20416934	20411182	-93	0	MIMAT0019000;MIMAT0019000;hsa-miR-4473;Derives_from=MI0016825
9	20507631	20516627	20502342	5289	0	MI0016826;MI0016826;hsa-mir-4474
9	20507631	20516627	20502330	5301	0	MIMAT0019234;MIMAT0019234;hsa-miR-4474-5p;Derives_from=MI0016826
9	20507631	20516627	20502298	5333	0	MIMAT0019001;MIMAT0019001;hsa-miR-4474-3p;Derives_from=MI0016826
9	20723246	20730785	20716105	-7141	0	MI0003126;MI0003126;hsa-mir-491
9	20723246	20730785	20716120	-7126	0	MIMAT0002807;MIMAT0002807;hsa-miR-491-5p;Derives_from=MI0003126
9	20723246	20730785	20716154	-7092	0	MIMAT0004765;MIMAT0004765;hsa-miR-491-3p;Derives_from=MI0003126
9	21516029	21516900	21512185	3844	0	MI0000089;MI0000089;hsa-mir-31
9	21516029	21516900	21512178	3851	0	MIMAT0000089;MIMAT0000089;hsa-miR-31-5p;Derives_from=MI0000089
9	21516029	21516900	21512142	3887	0	MIMAT0004504;MIMAT0004504;hsa-miR-31-3p;Derives_from=MI0000089
9	28846174	28847610	28863706	-16096	0	MI0005542;MI0005542;hsa-mir-876
9	28846174	28847610	28863696	-16086	0	MIMAT0004924;MIMAT0004924;hsa-miR-876-5p;Derives_from=MI0005542
9	28846174	28847610	28863657	-16047	0	MIMAT0004925;MIMAT0004925;hsa-miR-876-3p;Derives_from=MI0005542
9	28846174	28847610	28888955	-41345	0	MI0005564;MI0005564;hsa-mir-873
9	28846174	28847610	28888945	-41335	0	MIMAT0004953;MIMAT0004953;hsa-miR-873-5p;Derives_from=MI0005564
9	28846174	28847610	28888910	-41300	0	MIMAT0022717;MIMAT0022717;hsa-miR-873-3p;Derives_from=MI0005564
9	33475840	33476299	33467935	7905	0	MI0022697;MI0022697;hsa-mir-6851
9	33475840	33476299	33467930	7910	0	MIMAT0027602;MIMAT0027602;hsa-miR-6851-5p;Derives_from=MI0022697
9	33475840	33476299	33467889	7951	0	MIMAT0027603;MIMAT0027603;hsa-miR-6851-3p;Derives_from=MI0022697
9	35605592	35607250	35608094	844	0	MI0017297;MI0017297;hsa-mir-4667
9	35605592	35607250	35608096	846	0	MIMAT0019743;MIMAT0019743;hsa-miR-4667-5p;Derives_from=MI0017297
9	35605592	35607250	35608139	889	0	MIMAT0019744;MIMAT0019744;hsa-miR-4667-3p;Derives_from=MI0017297
9	35711510	35715348	35710741	769	0	MI0022698;MI0022698;hsa-mir-6852
9	35711510	35715348	35710736	774	0	MIMAT0027604;MIMAT0027604;hsa-miR-6852-5p;Derives_from=MI0022698
9	35711510	35715348	35710700	810	0	MIMAT0027605;MIMAT0027605;hsa-miR-6852-3p;Derives_from=MI0022698
9	35711510	35715348	35732922	17574	0	MI0022699;MI0022699;hsa-mir-6853
9	35711510	35715348	35732927	17579	0	MIMAT0027606;MIMAT0027606;hsa-miR-6853-5p;Derives_from=MI0022699
9	35711510	35715348	35732974	17626	0	MIMAT0027607;MIMAT0027607;hsa-miR-6853-3p;Derives_from=MI0022699
9	36834924	36837059	36823599	11325	0	MI0016827;MI0016827;hsa-mir-4475
9	36834924	36837059	36823563	11361	0	MIMAT0019002;MIMAT0019002;hsa-miR-4475;Derives_from=MI0016827
9	36858938	36860321	36864308	-3987	0	MI0016911;MI0016911;hsa-mir-4540
9	36858938	36860321	36864274	-3953	0	MIMAT0019083;MIMAT0019083;hsa-miR-4540;Derives_from=MI0016911
9	36888487	36888641	36893531	-4890	0	MI0016828;MI0016828;hsa-mir-4476
9	36888487	36888641	36893487	-4846	0	MIMAT0019003;MIMAT0019003;hsa-miR-4476;Derives_from=MI0016828
9	40934983	40940276	40929092	5891	0	MI0006359;MI0006359;hsa-mir-1299
9	40923030	40923176	40929031	-5855	0	MIMAT0005887;MIMAT0005887;hsa-miR-1299;Derives_from=MI0006359
9	41230083	41231125	41233755	2630	0	MI0016829;MI0016829;hsa-mir-4477a
9	41230083	41231125	41233802	2677	0	MIMAT0019004;MIMAT0019004;hsa-miR-4477a;Derives_from=MI0016829
9	65473773	65477568	63819574	-1654199	0	MI0016830;MI0016830;hsa-mir-4477b
9	65473773	65477568	63819623	-1654150	0	MIMAT0019005_1;MIMAT0019005;hsa-miR-4477b;Derives_from=MI0016830
9	70857944	70866544	70810084	47860	0	MI0000284;MI0000284;hsa-mir-204
9	70857944	70866544	70810052	47892	0	MIMAT0000265;MIMAT0000265;hsa-miR-204-5p;Derives_from=MI0000284
9	70857944	70866544	70810013	47931	0	MIMAT0022693;MIMAT0022693;hsa-miR-204-3p;Derives_from=MI0000284
9	83965606	83966683	83969857	-3174	0	MI0000263;MI0000263;hsa-mir-7-1
9	83965606	83966683	83969834	-3151	0	MIMAT0000252_2;MIMAT0000252;hsa-miR-7-5p;Derives_from=MI0000263
9	83965606	83966683	83969792	-3109	0	MIMAT0004553;MIMAT0004553;hsa-miR-7-1-3p;Derives_from=MI0000263
9	88731986	88733203	88745905	-12702	0	MI0015898;MI0015898;hsa-mir-4289
9	88731986	88733203	88745895	-12692	0	MIMAT0016920;MIMAT0016920;hsa-miR-4289;Derives_from=MI0015898
9	89289110	89289298	89312225	22927	0	MI0014180;MI0014180;hsa-mir-3153
9	89289110	89289298	89312274	22976	0	MIMAT0015026;MIMAT0015026;hsa-miR-3153;Derives_from=MI0014180
9	90036756	90036868	90023535	13221	0	MI0015899;MI0015899;hsa-mir-4290
9	90036756	90036868	90023469	13287	0	MIMAT0016921;MIMAT0016921;hsa-miR-4290;Derives_from=MI0015899
9	91635440	91635727	91636251	524	0	MI0016414;MI0016414;hsa-mir-3910-1
9	91635440	91635727	91636313	586	0	MIMAT0018184;MIMAT0018184;hsa-miR-3910;Derives_from=MI0016414
9	91635440	91635727	91636345	-618	0	MI0016431;MI0016431;hsa-mir-3910-2
9	91635440	91635727	91636296	-569	0	MIMAT0018184_1;MIMAT0018184;hsa-miR-3910;Derives_from=MI0016431
9	92295614	92298110	92292547	3067	0	MI0016051;MI0016051;hsa-mir-3651
9	92295614	92298110	92292484	3130	0	MIMAT0018071;MIMAT0018071;hsa-miR-3651;Derives_from=MI0016051
9	92504474	92505182	92528058	-22876	0	MI0017301;MI0017301;hsa-mir-4670
9	92504474	92505182	92528051	-22869	0	MIMAT0019750;MIMAT0019750;hsa-miR-4670-5p;Derives_from=MI0017301
9	92504474	92505182	92528012	-22830	0	MIMAT0019751;MIMAT0019751;hsa-miR-4670-3p;Derives_from=MI0017301
9	93583500	93584081	93594841	10760	0	MI0019145;MI0019145;hsa-mir-548au
9	93583500	93584081	93594841	10760	0	MIMAT0022291;MIMAT0022291;hsa-miR-548au-5p;Derives_from=MI0019145
9	93583500	93584081	93594874	10793	0	MIMAT0022292;MIMAT0022292;hsa-miR-548au-3p;Derives_from=MI0019145
9	93824906	93827765	93819357	-5549	0	MI0015900;MI0015900;hsa-mir-4291
9	93824906	93827765	93819367	-5539	0	MIMAT0016922;MIMAT0016922;hsa-miR-4291;Derives_from=MI0015900
9	94103016	94106001	94175957	69956	0	MI0000060;MI0000060;hsa-let-7a-1
9	94103016	94106001	94175962	69961	0	MIMAT0000062_2;MIMAT0000062;hsa-let-7a-5p;Derives_from=MI0000060
9	94103016	94106001	94176013	70012	0	MIMAT0004481_1;MIMAT0004481;hsa-let-7a-3p;Derives_from=MI0000060
9	94103016	94106001	94176347	70346	0	MI0000067;MI0000067;hsa-let-7f-1
9	94103016	94106001	94176353	70352	0	MIMAT0000067;MIMAT0000067;hsa-let-7f-5p;Derives_from=MI0000067
9	94103016	94106001	94176409	70408	0	MIMAT0004486;MIMAT0004486;hsa-let-7f-1-3p;Derives_from=MI0000067
9	94103016	94106001	94178834	72833	0	MI0000065;MI0000065;hsa-let-7d
9	94103016	94106001	94178841	72840	0	MIMAT0000065;MIMAT0000065;hsa-let-7d-5p;Derives_from=MI0000065
9	94103016	94106001	94178895	72894	0	MIMAT0004484;MIMAT0004484;hsa-let-7d-3p;Derives_from=MI0000065
9	94817266	94819131	94809962	-7304	0	MI0011285;MI0011285;hsa-mir-2278
9	94817266	94819131	94809977	-7289	0	MIMAT0011778;MIMAT0011778;hsa-miR-2278;Derives_from=MI0011285
9	95056900	95057853	95065350	7497	0	MI0020358;MI0020358;hsa-mir-6081
9	95056900	95057853	95065406	7553	0	MIMAT0023706;MIMAT0023706;hsa-miR-6081;Derives_from=MI0020358
9	95056900	95057853	95085208	27355	0	MI0000439;MI0000439;hsa-mir-23b
9	95056900	95057853	95085227	27374	0	MIMAT0004587;MIMAT0004587;hsa-miR-23b-5p;Derives_from=MI0000439
9	95056900	95057853	95085265	27412	0	MIMAT0000418;MIMAT0000418;hsa-miR-23b-3p;Derives_from=MI0000439
9	95056900	95057853	95085445	27592	0	MI0000440;MI0000440;hsa-mir-27b
9	95056900	95057853	95085463	27610	0	MIMAT0004588;MIMAT0004588;hsa-miR-27b-5p;Derives_from=MI0000440
9	95056900	95057853	95085505	27652	0	MIMAT0000419;MIMAT0000419;hsa-miR-27b-3p;Derives_from=MI0000440
9	95056900	95057853	95086094	-28241	0	MI0014181;MI0014181;hsa-mir-3074
9	95056900	95057853	95086045	-28192	0	MIMAT0015027;MIMAT0015027;hsa-miR-3074-3p;Derives_from=MI0014181
9	95056900	95057853	95086083	-28230	0	MIMAT0019208;MIMAT0019208;hsa-miR-3074-5p;Derives_from=MI0014181
9	95056900	95057853	95086021	28168	0	MI0000080;MI0000080;hsa-mir-24-1
9	95056900	95057853	95086027	28174	0	MIMAT0000079;MIMAT0000079;hsa-miR-24-1-5p;Derives_from=MI0000080
9	95056900	95057853	95086064	28211	0	MIMAT0000080_1;MIMAT0000080;hsa-miR-24-3p;Derives_from=MI0000080
9	97394191	97394942	97363681	30510	0	MI0006369;MI0006369;hsa-mir-1302-8
9	97394191	97394942	97363616	30575	0	MIMAT0005890_10;MIMAT0005890;hsa-miR-1302;Derives_from=MI0006369
9	98199043	98201853	98229217	-27364	0	MI0022700;MI0022700;hsa-mir-6854
9	98199043	98201853	98229212	-27359	0	MIMAT0027608;MIMAT0027608;hsa-miR-6854-5p;Derives_from=MI0022700
9	98199043	98201853	98229169	-27316	0	MIMAT0027609;MIMAT0027609;hsa-miR-6854-3p;Derives_from=MI0022700
9	106593579	106604313	106600928	-3385	0	MI0025917;MI0025917;hsa-mir-8081
9	106593579	106604313	106600990	-3323	0	MIMAT0031008;MIMAT0031008;hsa-miR-8081;Derives_from=MI0025917
9	109049191	109049556	109046298	2893	0	MI0000090;MI0000090;hsa-mir-32
9	109049191	109049556	109046293	2898	0	MIMAT0000090;MIMAT0000090;hsa-miR-32-5p;Derives_from=MI0000090
9	109049191	109049556	109046252	2939	0	MIMAT0004505;MIMAT0004505;hsa-miR-32-3p;Derives_from=MI0000090
9	109567939	109571627	109511545	56394	0	MI0016435;MI0016435;hsa-mir-3927
9	109567939	109571627	109511501	56438	0	MIMAT0018202;MIMAT0018202;hsa-miR-3927-3p;Derives_from=MI0016435
9	109567939	109571627	109511538	56401	0	MIMAT0022970;MIMAT0022970;hsa-miR-3927-5p;Derives_from=MI0016435
9	111251391	111256351	111271214	-14863	0	MI0025238;MI0025238;hsa-mir-7702
9	111251391	111256351	111271214	-14863	0	MIMAT0030017;MIMAT0030017;hsa-miR-7702;Derives_from=MI0025238
9	111915190	111919009	111932100	13091	0	MI0017298;MI0017298;hsa-mir-4668
9	111915190	111919009	111932100	13091	0	MIMAT0019745;MIMAT0019745;hsa-miR-4668-5p;Derives_from=MI0017298
9	111915190	111919009	111932147	13138	0	MIMAT0019746;MIMAT0019746;hsa-miR-4668-3p;Derives_from=MI0017298
9	114203326	114204124	114209434	5310	0	MI0003513;MI0003513;hsa-mir-455
9	114203326	114204124	114209449	5325	0	MIMAT0003150;MIMAT0003150;hsa-miR-455-5p;Derives_from=MI0003513
9	114203326	114204124	114209487	5363	0	MIMAT0004784;MIMAT0004784;hsa-miR-455-3p;Derives_from=MI0003513
9	120219508	120226350	120245050	-18700	0	MI0000262;MI0000262;hsa-mir-147a
9	120219508	120226350	120245004	-18654	0	MIMAT0000251;MIMAT0000251;hsa-miR-147a;Derives_from=MI0000262
9	122054357	122055388	122120167	-64779	0	MI0016831;MI0016831;hsa-mir-4478
9	122054357	122055388	122120163	-64775	0	MIMAT0019006;MIMAT0019006;hsa-miR-4478;Derives_from=MI0016831
9	123112286	123118392	123111643	643	0	MI0003613;MI0003613;hsa-mir-600
9	123112286	123118392	123111583	703	0	MIMAT0003268;MIMAT0003268;hsa-miR-600;Derives_from=MI0003613
9	123381153	123383102	123402603	-19501	0	MI0003614;MI0003614;hsa-mir-601
9	123381153	123383102	123402588	-19486	0	MIMAT0003269;MIMAT0003269;hsa-miR-601;Derives_from=MI0003614
9	123500212	123501500	123485622	14590	0	MI0023610;MI0023610;hsa-mir-7150
9	123500212	123501500	123485601	14611	0	MIMAT0028211;MIMAT0028211;hsa-miR-7150;Derives_from=MI0023610
9	124704951	124705448	124692442	-12509	0	MI0000269;MI0000269;hsa-mir-181a-2
9	124704951	124705448	124692480	-12471	0	MIMAT0000256_1;MIMAT0000256;hsa-miR-181a-5p;Derives_from=MI0000269
9	124704951	124705448	124692518	-12433	0	MIMAT0004558;MIMAT0004558;hsa-miR-181a-2-3p;Derives_from=MI0000269
9	124704951	124705448	124693710	-11241	0	MI0000683;MI0000683;hsa-mir-181b-2
9	124704951	124705448	124693725	-11226	0	MIMAT0000257_1;MIMAT0000257;hsa-miR-181b-5p;Derives_from=MI0000683
9	124704951	124705448	124693763	-11188	0	MIMAT0031893;MIMAT0031893;hsa-miR-181b-2-3p;Derives_from=MI0000683
9	127704720	127705197	127690795	13925	0	MI0016415;MI0016415;hsa-mir-3911
9	127704720	127705197	127690784	13936	0	MIMAT0018185;MIMAT0018185;hsa-miR-3911;Derives_from=MI0016415
9	127784651	127788040	127785833	1182	0	MI0016964;MI0016964;hsa-mir-3960
9	127784651	127788040	127785879	1228	0	MIMAT0019337;MIMAT0019337;hsa-miR-3960;Derives_from=MI0016964
9	127784651	127788040	127785918	1267	0	MI0013006;MI0013006;hsa-mir-2861
9	127784651	127788040	127785971	1320	0	MIMAT0013802;MIMAT0013802;hsa-miR-2861;Derives_from=MI0013006
9	127868962	127870234	127869495	-533	0	MI0017303;MI0017303;hsa-mir-4672
9	127868962	127870234	127869445	-483	0	MIMAT0019754;MIMAT0019754;hsa-miR-4672;Derives_from=MI0017303
9	128256156	128259992	128244830	11326	0	MI0000282;MI0000282;hsa-mir-199b
9	128256156	128259992	128244805	11351	0	MIMAT0000263;MIMAT0000263;hsa-miR-199b-5p;Derives_from=MI0000282
9	128256156	128259992	128244766	11390	0	MIMAT0004563;MIMAT0004563;hsa-miR-199b-3p;Derives_from=MI0000282
9	128256156	128259992	128245030	11126	0	MI0014182;MI0014182;hsa-mir-3154
9	128256156	128259992	128244977	11179	0	MIMAT0015028;MIMAT0015028;hsa-miR-3154;Derives_from=MI0014182
9	128370196	128371940	128392714	-20774	0	MI0000740;MI0000740;hsa-mir-219a-2
9	128370196	128371940	128392696	-20756	0	MIMAT0000276_1;MIMAT0000276;hsa-miR-219a-5p;Derives_from=MI0000740
9	128370196	128371940	128392653	-20713	0	MIMAT0004675;MIMAT0004675;hsa-miR-219a-2-3p;Derives_from=MI0000740
9	128370196	128371940	128392621	20681	0	MI0017299;MI0017299;hsa-mir-219b
9	128370196	128371940	128392634	20694	0	MIMAT0019747;MIMAT0019747;hsa-miR-219b-5p;Derives_from=MI0017299
9	128370196	128371940	128392676	20736	0	MIMAT0019748;MIMAT0019748;hsa-miR-219b-3p;Derives_from=MI0017299
9	129879368	129880375	129869605	-9763	0	MI0022701;MI0022701;hsa-mir-6855
9	129879368	129880375	129869610	-9758	0	MIMAT0027610;MIMAT0027610;hsa-miR-6855-5p;Derives_from=MI0022701
9	129879368	129880375	129869650	-9718	0	MIMAT0027611;MIMAT0027611;hsa-miR-6855-3p;Derives_from=MI0022701
9	130614786	130615446	130626297	10851	0	MI0022702;MI0022702;hsa-mir-6856
9	130614786	130615446	130626302	10856	0	MIMAT0027612;MIMAT0027612;hsa-miR-6856-5p;Derives_from=MI0022702
9	130614786	130615446	130626342	10896	0	MIMAT0027613;MIMAT0027613;hsa-miR-6856-3p;Derives_from=MI0022702
9	132930624	132931635	132945707	14072	0	MI0019283;MI0019283;hsa-mir-548aw
9	132930624	132931635	132945714	14079	0	MIMAT0022471;MIMAT0022471;hsa-miR-548aw;Derives_from=MI0019283
9	133049544	133049912	133051996	2084	0	MI0022724;MI0022724;hsa-mir-6877
9	133049544	133049912	133052001	2089	0	MIMAT0027654;MIMAT0027654;hsa-miR-6877-5p;Derives_from=MI0022724
9	133049544	133049912	133052035	2123	0	MIMAT0027655;MIMAT0027655;hsa-miR-6877-3p;Derives_from=MI0022724
9	134366117	134371649	134379411	7762	0	MI0017300;MI0017300;hsa-mir-4669
9	134366117	134371649	134379449	7800	0	MIMAT0019749;MIMAT0019749;hsa-miR-4669;Derives_from=MI0017300
9	134842155	134844150	134849369	-5219	0	MI0016832;MI0016832;hsa-mir-3689c
9	134842155	134844150	134849323	-5173	0	MIMAT0019007;MIMAT0019007;hsa-miR-3689c;Derives_from=MI0016832
9	134842155	134844150	134849564	-5414	0	MI0016090;MI0016090;hsa-mir-3689a
9	134842155	134844150	134849555	-5405	0	MIMAT0018117;MIMAT0018117;hsa-miR-3689a-5p;Derives_from=MI0016090
9	134842155	134844150	134849515	-5365	0	MIMAT0018118;MIMAT0018118;hsa-miR-3689a-3p;Derives_from=MI0016090
9	134842155	134844150	134849682	-5532	0	MI0016834;MI0016834;hsa-mir-3689d-1
9	134842155	134844150	134849681	-5531	0	MIMAT0019008;MIMAT0019008;hsa-miR-3689d;Derives_from=MI0016834
9	134842155	134844150	134850272	-6122	0	MI0016411;MI0016411;hsa-mir-3689b
9	134842155	134844150	134850227	-6077	0	MIMAT0018180;MIMAT0018180;hsa-miR-3689b-5p;Derives_from=MI0016411
9	134842155	134844150	134850187	-6037	0	MIMAT0018181;MIMAT0018181;hsa-miR-3689b-3p;Derives_from=MI0016411
9	134842155	134844150	134850356	-6206	0	MI0016835;MI0016835;hsa-mir-3689d-2
9	134842155	134844150	134850353	-6203	0	MIMAT0019008_1;MIMAT0019008;hsa-miR-3689d;Derives_from=MI0016835
9	134842155	134844150	134850641	-6491	0	MI0016836;MI0016836;hsa-mir-3689e
9	134842155	134844150	134850635	-6485	0	MIMAT0019009;MIMAT0019009;hsa-miR-3689e;Derives_from=MI0016836
9	134842155	134844150	134850807	-6657	0	MI0016837;MI0016837;hsa-mir-3689f
9	134842155	134844150	134850804	-6654	0	MIMAT0019010;MIMAT0019010;hsa-miR-3689f;Derives_from=MI0016837
9	136515456	136527574	136519626	-4170	0	MI0017304;MI0017304;hsa-mir-4673
9	136515456	136527574	136519625	-4169	0	MIMAT0019755;MIMAT0019755;hsa-miR-4673;Derives_from=MI0017304
9	136527564	136531251	136546259	-15008	0	MI0017305;MI0017305;hsa-mir-4674
9	136527564	136531251	136546202	-14951	0	MIMAT0019756;MIMAT0019756;hsa-miR-4674;Derives_from=MI0017305
9	136657454	136667990	136670602	2612	0	MI0000471;MI0000471;hsa-mir-126
9	136657454	136667990	136670616	2626	0	MIMAT0000444;MIMAT0000444;hsa-miR-126-5p;Derives_from=MI0000471
9	136657454	136667990	136670653	2663	0	MIMAT0000445;MIMAT0000445;hsa-miR-126-3p;Derives_from=MI0000471
9	136750539	136753617	136746970	3569	0	MI0022557;MI0022557;hsa-mir-6722
9	136750539	136753617	136746960	3579	0	MIMAT0025853;MIMAT0025853;hsa-miR-6722-5p;Derives_from=MI0022557
9	136750539	136753617	136746924	3615	0	MIMAT0025854;MIMAT0025854;hsa-miR-6722-3p;Derives_from=MI0022557
9	136825829	136831809	136830957	-852	0	MI0015897;MI0015897;hsa-mir-4292
9	136825829	136831809	136830996	-813	0	MIMAT0016919;MIMAT0016919;hsa-miR-4292;Derives_from=MI0015897
9	136872785	136875835	136886733	10898	0	MI0016838;MI0016838;hsa-mir-4479
[truncated: 2,696 more rows]

## Sheet: non-coding - Random
#non-coding hg19 gene TSS positions relative to random distributed pair positions
Chromosome	REARE start	REARE end	TSS	Distance	Group	Label
[truncated: 14,082 more rows]
