# Supplementary material for: Interaction of the NRF2 and p63 transcription factors promotes keratinocyte proliferation in the epidermis
Source: Nucleic Acids Res. 2021 Mar 25;49(7):3748–63. doi: 10.1093/nar/gkab167 (PMC8053124; doi:10.1093/nar/gkab167)
Supplement: gkab167_Supplemental_Files [file gkab167_supplemental_files.zip › Suppl.Table S4.Peaks.xls]

## Sheet: REARE
Chromosome	FirstMotif (1==p63, 2==Nrf2)	Start_1	End_1	Start_2	End_2	Distance	Strand_1	Strand_2	Sequence found
1	1	17058	17072	19305	19315	2232	1	2	CCTGCCTAATCTTGC...ATGAGAAGGCA
1	1	49239	49253	54415	54425	5161	2	2	CCTGCCTTAGCTTGC...GTGATAAAGCA
1	2	54415	54425	58946	58960	4520	2	2	GTGATAAAGCA...CAAGCTTGTACTTGT
1	1	70281	70295	72554	72564	2258	2	1	CCTGTTCCTTCCTGT...GTGAGATGGCA
1	2	130262	130272	135065	135079	4792	1	2	GTGACAGAGCA...CCAGCTCCTGCCTGC
1	2	130262	130272	137374	137388	7101	1	2	GTGACAGAGCA...CAAGTCCCTGCCTGC
1	2	163295	163305	163839	163853	533	1	2	ATGAGCAGGCA...CCAGCCTGGGCCTGC
1	2	323325	323335	326747	326761	3411	2	1	GTGACAGAGCA...CAAGTCCCTGCCTGC
1	1	328275	328289	333078	333088	4788	2	1	CCAGCTCCTGCCTGC...GTGACAGAGCA
1	2	442230	442240	443819	443833	1578	2	1	ATGACTCAGCA...CCAGCTTCTTCTTGT
1	1	456838	456852	456996	457006	143	1	1	CTAGTTCCATCTTGT...ATGAGAGTGCA
1	2	526462	526472	526616	526630	143	2	2	ATGAGAGTGCA...CTAGTTCCGTCTTGT
1	1	539084	539098	540677	540687	1578	1	2	CCAGCTTCTTCTTGT...ATGACTCAGCA
1	2	656620	656630	661431	661445	4800	1	2	GTGACAGAGCA...CCAGCTCCTGCCTGC
1	1	662862	662876	666288	666298	3411	1	2	CAAGTCCCTGCCTGC...ATGACAGAGCA
1	2	699135	699145	699679	699693	533	1	2	ATGAGCAGGCA...CCAGCCTGGGCCTGC
1	1	716099	716113	720700	720710	4586	1	1	CCTGCCTCAGCCTGC...GTGACAGGGCA
1	1	744598	744612	745025	745035	412	2	1	CCTGCTCTGTCCTGC...GTGAGAGGGCA
1	1	762363	762377	769157	769167	6779	1	2	CCTGCCCGATCCTGT...ATGAGACGGCT
1	1	773293	773307	773821	773831	513	1	1	CCTGCTTCAGCCTGT...ATGATAGAGCA
1	1	898683	898697	903406	903416	4708	1	1	CCAGTCTTGACCTGC...GTGAGCTGGCT
1	1	911135	911149	915619	915629	4469	2	1	CAAGTCCTGTCCTGC...GTGACAGAGCA
1	2	919476	919486	923334	923348	3847	2	1	ATGACTGGGCT...CCAGTCTTTTCATGT
1	1	940043	940057	942076	942086	2018	2	1	CCAGCCTGTTCCTGC...ATGACACGGCT
1	1	970021	970035	979464	979474	9428	1	1	CCTGCCTGATCCTGC...GTGACTCTGCT
1	2	997042	997052	997836	997850	783	2	1	ATGACCAGGCT...CCAGCCTCTGCCTGC
1	2	997042	997052	1009861	1009875	12808	2	2	ATGACCAGGCT...CCAGCCCAGACCTGC
1	1	1019474	1019488	1024480	1024490	4991	1	2	CATGCTCTTTCCTGT...GTGACCTGGCT
1	1	1173754	1173768	1179828	1179838	6059	2	2	CCTGCCTGTGCCTGC...ATGACATGGCT
1	1	1176349	1176363	1179828	1179838	3464	2	1	CCAGCCCGTTCTTGC...ATGACATGGCT
1	1	1186430	1186444	1189951	1189961	3506	1	2	CATGCCCAGGCCTGC...GTGAGCAGGCT
1	1	1235361	1235375	1236698	1236708	1322	2	1	CCAGCTTCTTCATGT...ATGATTGTGCT
1	2	1236698	1236708	1242298	1242312	5589	2	2	ATGATTGTGCT...CTTGCTTCTGCATGT
1	2	1248711	1248721	1255791	1255805	7069	2	2	GTGACACAGCT...CATGTCTGTGCCTGT
1	2	1271973	1271983	1272075	1272089	91	1	2	GTGACCGGGCA...CCAGCCCATGCCTGC
1	1	1306718	1306732	1309642	1309652	2909	1	2	CCTGCCCCTGCCTGT...GTGAGCCAGCT
1	2	1319558	1319568	1320446	1320460	877	2	1	ATGAGACAGCA...CTTGCCTTTTCTTGC
1	1	1356864	1356878	1358144	1358154	1265	1	2	CATGTTCCTGCTTGT...GTGATTCTGCA
1	2	1380326	1380336	1380833	1380847	496	2	1	GTGACTGTGCA...CCTGCCTCAGCCTGT
1	2	1382817	1382827	1383766	1383780	938	2	1	GTGACAGAGCA...CCTGCCTCAGCATGC
1	1	1387936	1387950	1388557	1388567	606	1	2	CCAGTTTGGGCTTGT...ATGACAGAGCT
1	2	1432244	1432254	1432699	1432713	444	2	1	GTGACTGTGCA...CCTGCCTCAGCCTGT
1	2	1482824	1482834	1486542	1486556	3707	1	2	ATGAGCGAGCA...CTTGTTTCTGCCTGC
1	1	1533767	1533781	1534327	1534337	545	1	2	CTAGCCTTTGCATGC...GTGACCGAGCA
1	1	1581188	1581202	1582324	1582334	1121	1	1	CTTGCTCCTTCTTGT...GTGACTTTGCA
1	2	1617778	1617788	1619068	1619082	1279	2	2	ATGAGTCAGCA...CCTGCCTCAGCATGC
1	1	1644404	1644418	1645556	1645566	1137	1	1	CTTGCTCCTTCTTGT...GTGACTTTGCA
1	2	1675981	1675991	1680432	1680446	4440	2	1	ATGAGCTTGCT...CTAGCTCTGTCCTGC
1	1	1686013	1686027	1689866	1689876	3838	2	1	CATGTCCAGGCCTGC...GTGACCCGGCA
1	1	1731117	1731131	1733431	1733441	2299	2	2	CCAGTTTCTACCTGC...GTGACCCTGCT
1	2	1792864	1792874	1793091	1793105	216	1	2	GTGACAGAGCA...CCAGCTCTGACCTGT
1	2	1798778	1798788	1801019	1801033	2230	1	2	ATGACTAGGCA...CTTGTTTTTTCCTGC
1	1	1826286	1826300	1828362	1828372	2061	2	2	CCAGCTCAGTCTTGC...GTGACACAGCA
1	2	1860051	1860061	1860585	1860599	523	1	2	GTGAGCAAGCT...CCAGTCCCGGCCTGT
1	1	1879023	1879037	1885698	1885708	6660	1	2	CCTGCTCAGACTTGC...GTGACCAGGCA
1	1	1889701	1889715	1891337	1891347	1621	2	1	CCTGCCCCGGCTTGT...GTGATCGGGCA
1	2	1894305	1894315	1895660	1895674	1344	1	1	GTGACAGAGCA...CCTGCTCTGTCTTGC
1	2	1898306	1898316	1900591	1900605	2274	2	1	GTGACAGTGCA...CAAGCCCAGTCCTGC
1	2	1898306	1898316	1900601	1900615	2284	2	1	GTGACAGTGCA...CCTGCTCAGTCCTGC
1	2	1898306	1898316	1900876	1900890	2559	2	1	GTGACAGTGCA...CAAGTCCAGTCCTGC
1	1	1918224	1918238	1919438	1919448	1199	2	1	CATGCTTCTGCATGT...GTGACAGAGCA
1	2	1928337	1928347	1930489	1930503	2141	1	2	GTGACAGAGCA...CTTGCTCTTGCATGT
1	2	1945280	1945290	1949334	1949348	4043	2	2	GTGACAGAGCT...CCTGTCCGAGCCTGT
1	2	1945280	1945290	1949487	1949501	4196	2	2	GTGACAGAGCT...CCAGCCCTAGCCTGC
1	1	1959213	1959227	1960335	1960345	1107	1	1	CCAGCTTCTGCATGC...GTGACACTGCT
1	2	1972773	1972783	1979540	1979554	6756	2	1	GTGAGCCGGCT...CCTGCTCTTTCCTGC
1	1	1983461	1983475	1991851	1991861	8375	1	2	CAAGTTTTAACCTGC...GTGAGTGGGCA
1	1	2001664	2001678	2006637	2006647	4958	2	1	CCTGCTCCAGCCTGC...ATGACACAGCA
1	2	2039706	2039716	2039716	2039730	-1	2	1	GTGAGCGGGCA...CCTGTTCTGTCCTGC
1	1	2059848	2059862	2060739	2060749	876	2	1	CCTGTCCCAGCCTGC...GTGAGACTGCA
1	1	2082971	2082985	2083322	2083332	336	2	1	CCTGCTCCGTCCTGC...GTGATCATGCT
1	1	2089487	2089501	2090395	2090405	893	2	1	CCTGCTCTTGCCTGT...GTGACAGAGCA
1	2	2159218	2159228	2160801	2160815	1572	2	2	ATGACTCGGCT...CCAGCTCCTTCTTGC
1	2	2195739	2195749	2196495	2196509	745	2	1	GTGACAGAGCA...CCTGCCTTGGCCTGC
1	2	2241837	2241847	2246399	2246413	4551	2	2	GTGAGAGGGCA...CCAGCCCGGGCCTGC
1	1	2272363	2272377	2274211	2274221	1833	2	2	CATGTTTTGGCTTGT...GTGACAGTGCT
1	1	2275728	2275742	2276167	2276177	424	2	2	CATGTCTCAACCTGC...GTGAGTTGGCA
1	1	2292226	2292240	2293989	2293999	1748	2	2	CATGCCCAGTCCTGT...ATGATTGGGCT
1	1	2308331	2308345	2311312	2311322	2966	2	2	CTTGCTCGTTCCTGC...GTGAGACTGCT
1	2	2330180	2330190	2334878	2334892	4687	2	2	ATGATTAAGCA...CTTGCTCCTGCCTGC
1	1	2336225	2336239	2340195	2340205	3955	2	1	CAAGTTCCATCTTGT...GTGACACTGCA
1	2	2345256	2345266	2348566	2348580	3299	2	1	GTGACTGGGCT...CCAGTCTCTACCTGT
1	2	2355100	2355110	2359103	2359117	3992	1	2	GTGAGTCAGCT...CAAGCCCCGGCCTGC
1	2	2373350	2373360	2374303	2374317	942	2	2	ATGAGCCTGCA...CCAGCTCTGGCCTGT
1	2	2379022	2379032	2379836	2379850	803	1	1	GTGACTGAGCT...CCTGCTTCTGCCTGT
1	2	2397544	2397554	2398010	2398024	455	2	1	ATGACACTGCA...CCTGCCCGGGCCTGC
1	1	2419339	2419353	2420677	2420687	1323	2	2	CCTGCCTAGACCTGC...ATGACACTGCA
1	2	2453588	2453598	2454992	2455006	1393	1	2	GTGATCTTGCT...CCTGTTTGGGCATGT
1	1	2459422	2459436	2464975	2464985	5538	1	2	CCTGCTCCTTCCTGC...ATGATTAAGCT
1	1	2464973	2464987	2464975	2464985	-13	1	2	CCAGCTTAATCATGC...ATGATTAAGCT
1	1	2480375	2480389	2482874	2482884	2484	2	1	CTTGTTTTTTCCTGC...GTGAGTCAGCA
1	1	2491774	2491788	2493308	2493318	1519	2	1	CCAGCCCTGGCCTGC...GTGACAGAGCT
1	1	2492712	2492726	2493308	2493318	581	2	1	CCAGCTCAGTCCTGT...GTGACAGAGCT
1	2	2493308	2493318	2493383	2493397	64	2	2	GTGACAGAGCT...CCTGCCCCAGCCTGC
1	2	2496209	2496219	2496314	2496328	94	1	1	GTGAGCGGGCA...CCTGCCCCAACCTGT
1	1	2509826	2509840	2512368	2512378	2527	1	2	CTTGTTTTTTCCTGC...GTGACCCAGCT
1	2	2525874	2525884	2527203	2527217	1318	1	1	ATGATCCAGCT...CCTGCCCCTGCCTGC
1	1	2533483	2533497	2533867	2533877	369	2	2	CATGCCCATGCCTGT...GTGAGAGAGCT
1	2	2533867	2533877	2535473	2535487	1595	2	1	GTGAGAGAGCT...CCAGTCCCTGCCTGC
1	2	2541890	2541900	2543288	2543302	1387	2	1	GTGAGCTGGCA...CCTGCCCCGGCCTGC
1	2	2567951	2567961	2568324	2568338	362	2	1	GTGACCTGGCT...CATGTTCCAGCCTGC
1	1	2577144	2577158	2579485	2579495	2326	2	1	CCTGCCCCTTCCTGC...ATGAGTGAGCT
1	2	2693302	2693312	2694547	2694561	1234	2	2	GTGAGAGTGCT...CCTGCCCTTTCCTGC
1	2	2704331	2704341	2704507	2704521	165	1	2	GTGATTGGGCA...CCTGCCTCTGCCTGT
1	1	2709499	2709513	2712241	2712251	2727	2	1	CTAGTTTCTGCCTGC...GTGACAAAGCA
1	1	2711149	2711163	2712241	2712251	1077	2	1	CATGTTCTGTCTTGT...GTGACAAAGCA
1	2	2723517	2723527	2724052	2724066	524	2	2	ATGATCTGGCT...CCTGCTTCAGCCTGC
1	1	2733267	2733281	2734702	2734712	1420	2	1	CTAGCTTGAGCTTGT...ATGATTCAGCA
1	1	2782217	2782231	2787925	2787935	5693	1	1	CCTGTCCCTTCCTGC...ATGACCCAGCT
1	1	2782262	2782276	2787925	2787935	5648	1	2	CCAGCCCCATCCTGC...ATGACCCAGCT
1	2	2789183	2789193	2790300	2790314	1106	2	1	GTGACAGAGCA...CCTGTTTAATCCTGT
1	1	2812082	2812096	2812861	2812871	764	2	1	CTTGCCTCGGCCTGT...GTGACTGGGCA
1	2	2812861	2812871	2813314	2813328	442	2	1	GTGACTGGGCA...CATGCTCATACATGC
1	2	2817518	2817528	2817661	2817675	132	2	1	GTGACAAGGCT...CCAGTCCAATCATGC
1	1	2833299	2833313	2837730	2837740	4416	2	1	CCTGCTTCTGCATGT...GTGAGACAGCT
1	1	2840732	2840746	2840808	2840818	61	1	2	CTTGTTCGTTCCTGC...GTGAGCAGGCA
1	1	2859396	2859410	2861968	2861978	2557	1	2	CCAGCCTCTTCCTGT...GTGACTATGCA
1	1	2865331	2865345	2867389	2867399	2043	2	2	CCTGCCCAGTCCTGC...ATGAGAATGCA
1	1	2890324	2890338	2892424	2892434	2085	2	2	CCAGCTTCTTCCTGC...GTGAGTGTGCA
1	1	2938562	2938576	2941781	2941791	3204	2	1	CCAGCCCCTGCTTGC...GTGACCCAGCA
1	1	2993064	2993078	2997090	2997100	4011	1	2	CCTGCTCCTGCATGC...GTGATTTGGCA
1	1	3042985	3042999	3045676	3045686	2676	1	2	CCTGTCCCTTCCTGC...GTGAGTGTGCA
1	2	3045676	3045686	3046246	3046260	559	1	2	GTGAGTGTGCA...CTTGCCCCTACCTGT
1	2	3079155	3079165	3087739	3087753	8573	1	1	ATGACCAGGCT...CTTGCTCTGGCCTGT
1	1	3094110	3094124	3103633	3103643	9508	1	2	CCAGCTCATTCTTGC...GTGATCCTGCT
1	2	3108948	3108958	3109008	3109022	49	1	1	ATGACCAGGCT...CATGCTCTGGCCTGC
1	2	3120050	3120060	3120178	3120192	117	1	1	ATGAGATGGCA...CATGCTTTGGCTTGC
1	1	3133187	3133201	3135468	3135478	2266	2	2	CCAGCTCCAGCCTGC...GTGAGAAAGCT
1	1	3193639	3193653	3194710	3194720	1056	2	2	CAAGTCCTGTCATGC...ATGATAGGGCT
1	2	3254066	3254076	3257468	3257482	3391	2	2	GTGACCTGGCA...CCAGCTCTGTCCTGC
1	2	3286766	3286776	3289617	3289631	2840	1	2	GTGACACTGCA...CATGTCTGGTCCTGC
1	2	3286766	3286776	3292173	3292187	5396	1	2	GTGACACTGCA...CCTGCCCCTTCCTGC
1	1	3301969	3301983	3302028	3302038	44	2	1	CAAGCCCTGGCCTGC...GTGAGTCAGCT
1	1	3321912	3321926	3323444	3323454	1517	2	1	CCTGTCCCGGCCTGC...ATGACTCGGCA
1	1	3329759	3329773	3330426	3330436	652	1	1	CCAGCCTCTACCTGC...GTGAGCAGGCT
1	1	3347815	3347829	3348934	3348944	1104	2	2	CTTGCCCTGGCCTGT...ATGAGTGAGCT
1	1	3358958	3358972	3359042	3359052	69	2	2	CCTGCTCTGTCCTGC...ATGACAAGGCT
1	1	3371298	3371312	3373217	3373227	1904	1	2	CCTGTCCTGTCCTGC...ATGACAGGGCA
1	2	3373217	3373227	3374226	3374240	998	1	2	ATGACAGGGCA...CCTGTCCGTTCCTGT
1	1	3379397	3379411	3380584	3380594	1172	1	1	CCAGTCCCATCCTGT...GTGACCTGGCT
1	2	3399115	3399125	3399226	3399240	100	1	1	GTGAGAATGCT...CCAGTTCAGGCCTGC
1	1	3411422	3411436	3412297	3412307	860	2	1	CCAGTCTCTGCCTGC...ATGAGAGTGCT
1	2	3417730	3417740	3418741	3418755	1000	2	2	GTGAGTGAGCT...CTTGCCTGTTCCTGT
1	2	3428559	3428569	3431550	3431564	2980	2	1	GTGAGTGGGCA...CCAGCCCCTTCATGC
1	1	3448295	3448309	3450948	3450958	2638	1	2	CATGTTTGTGCATGT...GTGAGACAGCA
1	1	3449770	3449784	3450948	3450958	1163	1	1	CCAGTCCCAGCCTGT...GTGAGACAGCA
1	1	3449790	3449804	3450948	3450958	1143	1	1	CTTGCCCCGTCCTGT...GTGAGACAGCA
1	1	3462401	3462415	3464441	3464451	2025	1	2	CCAGCCTGTGCTTGT...GTGACTGGGCT
1	2	3467262	3467272	3470221	3470235	2948	2	2	GTGACATTGCA...CCAGCCCTGACCTGC
1	1	3483853	3483867	3486314	3486324	2446	2	1	CCAGCCCAGACCTGC...GTGAGTGGGCA
1	2	3502823	3502833	3502901	3502915	67	1	2	ATGATTGAGCA...CATGCCCATACATGC
1	1	3504610	3504624	3505381	3505391	756	2	2	CCTGCCCTGTCCTGC...GTGACAGGGCT
1	1	3505060	3505074	3505381	3505391	306	2	2	CCTGCCCTGTCCTGC...GTGACAGGGCT
1	1	3525059	3525073	3525651	3525661	577	2	2	CAAGTCCAATCTTGC...ATGAGCAGGCA
1	2	3525651	3525661	3528559	3528573	2897	2	1	ATGAGCAGGCA...CCAGCCTCGGCTTGT
1	2	3536720	3536730	3537615	3537629	884	1	2	GTGAGCTGGCT...CATGTTCCATCCTGT
1	1	3551337	3551351	3552362	3552372	1010	1	2	CTTGCCCTGGCCTGT...GTGACAGAGCA
1	1	3581757	3581771	3583293	3583303	1521	1	1	CATGCTCCAACTTGC...GTGAGTAAGCA
1	2	3583522	3583532	3586285	3586299	2752	1	2	GTGATTCAGCT...CCAGCCCCTTCCTGC
1	2	3583522	3583532	3589514	3589528	5981	1	2	GTGATTCAGCT...CCAGCCCCAGCTTGC
1	1	3615879	3615893	3618099	3618109	2205	2	1	CAAGTTCAGACATGC...GTGACAGAGCA
1	2	3618899	3618909	3620333	3620347	1423	2	1	GTGACCTTGCT...CCTGCCCTTGCCTGT
1	2	3633195	3633205	3633721	3633735	515	1	1	GTGACTGTGCA...CCTGCCCAAACCTGC
1	1	3641116	3641130	3644656	3644666	3525	2	1	CCTGCCTAGGCCTGC...GTGAGCAGGCA
1	1	3643872	3643886	3644656	3644666	769	2	2	CTAGCCTTGGCCTGC...GTGAGCAGGCA
1	1	3647152	3647166	3647178	3647188	11	1	2	CATGCTTGGTCCTGC...GTGAGCAAGCA
1	1	3683248	3683262	3683953	3683963	690	1	2	CCAGCCCCGTCTTGC...ATGATTCAGCA
1	2	3702464	3702474	3702958	3702972	483	2	2	GTGACACAGCA...CCTGCCTCAGCCTGC
1	1	3722911	3722925	3725425	3725435	2499	1	2	CATGTTCCATCCTGC...ATGACAGAGCA
1	2	3725425	3725435	3728385	3728399	2949	1	2	ATGACAGAGCA...CCAGTTTCATCCTGT
1	1	3770368	3770382	3770621	3770631	238	1	2	CCAGCCTCATCCTGT...GTGACCTGGCA
1	1	3786054	3786068	3790605	3790615	4536	2	2	CAAGCCCAGTCCTGT...GTGAGAGGGCT
1	2	3798411	3798421	3799407	3799421	985	1	1	GTGACAGAGCA...CATGTTCTATCATGT
1	2	3807460	3807470	3809250	3809264	1779	2	1	ATGAGTTTGCT...CCAGCCCTGGCCTGC
1	2	3820221	3820231	3820639	3820653	407	2	2	GTGAGCAAGCT...CATGCCTGGGCTTGC
1	1	3827530	3827544	3834726	3834736	7181	1	2	CCTGTCTCATCCTGC...GTGACAAGGCA
1	1	3830365	3830379	3834726	3834736	4346	1	2	CTAGCTCAAACCTGT...GTGACAAGGCA
1	2	3995699	3995709	3995704	3995718	-6	1	1	GTGACCCTGCT...CCTGCTCTGACATGC
1	2	4011891	4011901	4013682	4013696	1780	1	2	GTGAGTCTGCT...CCTGCCCAAACCTGT
1	2	4011891	4011901	4017445	4017459	5543	1	1	GTGAGTCTGCT...CATGCCCTGTCCTGC
1	2	4011891	4011901	4018105	4018119	6203	1	2	GTGAGTCTGCT...CATGCTTATGCATGT
1	2	4034894	4034904	4034988	4035002	83	2	2	GTGATAGTGCA...CCTGCTTATGCATGT
1	2	4039505	4039515	4040071	4040085	555	2	2	ATGACCAAGCA...CCTGTCTGTGCCTGT
1	2	4045264	4045274	4047197	4047211	1922	2	2	GTGACCCTGCT...CCTGCTTGGGCCTGC
1	1	4053034	4053048	4053050	4053060	1	1	2	CCAGCCCCTGCCTGC...ATGAGCGTGCT
1	2	4056530	4056540	4057821	4057835	1280	1	1	GTGATCGAGCT...CCAGCCTCAGCCTGT
1	2	4067597	4067607	4068172	4068186	564	1	2	GTGACAGAGCT...CCAGCTTGGGCATGT
1	2	4117975	4117985	4118208	4118222	222	1	1	GTGAGAGAGCT...CCTGCTCCAGCCTGT
1	1	4133116	4133130	4133150	4133160	19	1	2	CCTGCTCTGTCCTGC...GTGAGAGAGCA
1	1	4193259	4193273	4194575	4194585	1301	2	2	CCAGCCCAAACATGT...ATGAGAGTGCT
1	1	4285804	4285818	4288791	4288801	2972	2	2	CAAGCCCCTTCCTGC...ATGATCCAGCT
1	2	4292831	4292841	4293464	4293478	622	1	1	GTGACACTGCA...CATGCCCAGTCCTGT
1	2	4311707	4311717	4312019	4312033	301	2	1	GTGACAGAGCA...CTTGTCCAATCTTGT
1	1	4328675	4328689	4328708	4328718	18	1	2	CAAGCTCTGGCCTGC...GTGACATGGCT
1	2	4376875	4376885	4379844	4379858	2958	2	2	ATGATCAGGCA...CCAGCCCTAACATGC
1	1	4423968	4423982	4426138	4426148	2155	1	1	CAAGCCTATTCTTGT...GTGAGAGGGCA
1	1	4425573	4425587	4426138	4426148	550	1	2	CCTGCCCCATCCTGT...GTGAGAGGGCA
1	1	4448471	4448485	4449846	4449856	1360	1	1	CATGCCTGTGCCTGT...ATGACCGGGCA
1	2	4449846	4449856	4450237	4450251	380	1	2	ATGACCGGGCA...CCTGCTCCATCCTGC
1	1	4475315	4475329	4476276	4476286	946	1	1	CCTGCTCCTGCCTGT...ATGACCCAGCT
1	1	4491872	4491886	4491874	4491884	-13	1	2	CCTGCTTGGTCATGT...ATGACCAAGCA
1	1	4494029	4494043	4495854	4495864	1810	2	2	CCTGTTTTGTCCTGT...ATGACACAGCT
1	2	4499708	4499718	4500887	4500901	1168	1	2	GTGAGAGGGCA...CAAGCCCCTACCTGC
1	1	4540735	4540749	4541139	4541149	389	1	2	CATGTCCTTGCATGT...GTGACTGTGCT
1	1	4556321	4556335	4559948	4559958	3612	1	1	CTTGCTTATACATGC...GTGATCTGGCT
1	1	4571543	4571557	4572060	4572070	502	1	2	CTTGCCTCTGCATGT...GTGACTCTGCA
1	2	4588071	4588081	4591196	4591210	3114	2	2	GTGATATTGCA...CAAGTTTGGGCATGT
1	2	4588071	4588081	4591197	4591211	3115	2	1	GTGATATTGCA...CATGCCCAAACTTGT
1	2	4611480	4611490	4613438	4613452	1947	2	1	GTGACCATGCT...CCTGTTTTGACCTGC
1	2	4618965	4618975	4619689	4619703	713	2	2	ATGACACTGCA...CCAGTCCATGCCTGC
1	1	4626760	4626774	4630733	4630743	3958	2	1	CAAGTTCATTCTTGT...ATGAGTAAGCT
1	1	4632182	4632196	4632457	4632467	260	1	2	CATGCTCATTCTTGC...ATGAGCGTGCA
1	2	4632457	4632467	4634769	4634783	2301	1	2	ATGAGCGTGCA...CCTGCTCCAACTTGC
1	1	4661468	4661482	4662567	4662577	1084	2	2	CATGTCTGAGCTTGT...ATGAGCTGGCA
1	2	4662567	4662577	4663980	4663994	1402	2	2	ATGAGCTGGCA...CCAGTTTATGCCTGC
1	2	4683292	4683302	4685276	4685290	1973	2	1	GTGACTGTGCA...CAAGCTCTTTCCTGC
1	1	4704297	4704311	4704787	4704797	475	2	1	CATGCTTCTTCTTGC...ATGAGAGGGCA
1	2	4721547	4721557	4722563	4722577	1005	2	2	ATGAGCTAGCT...CCAGCCCCAACATGC
1	2	4753640	4753650	4753668	4753682	17	2	1	ATGAGCTGGCA...CCTGTCTTAGCCTGT
1	2	4796355	4796365	4798265	4798279	1899	2	2	GTGAGAGAGCT...CATGCCTCATCATGC
1	1	4802640	4802654	4804399	4804409	1744	1	1	CCTGTCCTTTCCTGT...ATGAGTGGGCT
1	2	4814313	4814323	4814979	4814993	655	2	1	ATGAGTGTGCT...CATGTCCTGACTTGC
1	1	4834413	4834427	4836267	4836277	1839	2	1	CCTGCCCCGGCTTGC...ATGAGATTGCT
1	2	4842483	4842493	4843791	4843805	1297	1	2	GTGATCGGGCT...CCAGTCTATGCTTGT
1	2	4846202	4846212	4847083	4847097	870	2	1	GTGAGAAGGCT...CTTGCTTCAGCATGT
1	2	4901546	4901556	4905873	4905887	4316	1	2	GTGAGACTGCA...CTTGCTTGAGCTTGT
1	1	4916919	4916933	4918556	4918566	1622	1	1	CTAGCTCATGCATGT...ATGACCTTGCT
1	1	4929505	4929519	4929625	4929635	105	2	2	CTAGCCTCTTCTTGT...GTGACTCAGCA
1	2	4929988	4929998	4930909	4930923	910	2	1	GTGACTTTGCT...CATGCTCGTTCCTGT
1	1	4950230	4950244	4951104	4951114	859	2	1	CTAGTTTCTTCCTGC...ATGACACAGCA
1	2	4963214	4963224	4971094	4971108	7869	2	2	ATGATTTGGCT...CTTGTCTTTACTTGT
1	1	4980133	4980147	4983702	4983712	3554	1	2	CTTGCTCCTTCTTGC...GTGAGTCAGCT
1	1	4995849	4995863	5000652	5000662	4788	1	2	CCAGTTCTGGCCTGC...ATGACCAGGCT
1	2	5005514	5005524	5006001	5006015	476	2	2	GTGAGTGTGCA...CCAGCCCCATCATGC
1	2	5128628	5128638	5128657	5128671	18	2	2	ATGACTTTGCT...CATGCTCTGTCTTGC
1	2	5142871	5142881	5144065	5144079	1183	2	2	GTGACAATGCA...CATGTCCTGACTTGC
1	1	5145199	5145213	5145541	5145551	327	1	1	CATGCCTTGGCATGC...ATGACTCTGCT
1	2	5168878	5168888	5169847	5169861	958	1	2	ATGACTCTGCT...CCTGTTTGTTCTTGC
1	2	5201147	5201157	5201493	5201507	335	1	1	ATGAGTTTGCA...CCAGTCCTTGCATGC
1	1	5211297	5211311	5211609	5211619	297	2	1	CAAGCCCAAGCCTGC...GTGAGCCTGCA
1	1	5224476	5224490	5233075	5233085	8584	2	2	CCAGCCCTGACATGT...ATGATCCAGCA
1	2	5252888	5252898	5253245	5253259	346	2	2	GTGAGTGTGCA...CCTGCTTCAGCCTGC
1	2	5276192	5276202	5277491	5277505	1288	1	1	ATGAGAATGCA...CCTGCCTCTACCTGT
1	2	5297615	5297625	5297910	5297924	284	2	2	ATGACAGGGCA...CCAGTTCCTTCATGT
1	1	5478754	5478768	5479506	5479516	737	1	1	CTTGTCCTTACTTGT...ATGAGATGGCT
1	1	5486564	5486578	5486839	5486849	260	2	1	CCTGCCTCAGCCTGC...GTGATTTTGCT
1	2	5486839	5486849	5487801	5487815	951	2	1	GTGATTTTGCT...CTAGTCCCGACCTGC
1	1	5537721	5537735	5537865	5537875	129	1	2	CCTGCCTCGACCTGT...GTGACCCAGCA
1	1	5539651	5539665	5539824	5539834	158	1	1	CCTGCCCCGTCCTGC...ATGAGTAGGCA
1	2	5544903	5544913	5545554	5545568	640	1	1	ATGAGTCGGCT...CCAGCCCTTACCTGT
1	2	5544903	5544913	5545611	5545625	697	1	1	ATGAGTCGGCT...CCAGCCCTTACCTGC
1	1	5562023	5562037	5563539	5563549	1501	2	1	CCAGCTCATGCATGC...ATGAGTGTGCT
1	2	5592202	5592212	5592462	5592476	249	1	2	GTGAGCTGGCA...CAAGCCTTTACCTGC
1	2	5625042	5625052	5626024	5626038	971	1	1	ATGATATTGCA...CAAGCTTCTGCATGC
1	1	5631436	5631450	5633113	5633123	1662	2	2	CCAGCCTCAACTTGT...GTGACAGGGCT
1	1	5704235	5704249	5704819	5704829	569	2	1	CCAGTCCTGTCCTGC...GTGACTGAGCA
1	1	5708168	5708182	5708469	5708479	286	1	2	CAAGCCCCATCCTGT...ATGAGTCAGCT
1	1	5714087	5714101	5716874	5716884	2772	1	2	CAAGTTTGGTCATGT...ATGACACAGCA
1	2	5716874	5716884	5717893	5717907	1008	1	2	ATGACACAGCA...CAAGTTTATGCCTGT
1	2	5784728	5784738	5784750	5784764	11	2	2	GTGAGCCAGCA...CATGTTCCATCTTGC
1	1	5852742	5852756	5854723	5854733	1966	2	1	CCTGTCCTGTCCTGT...GTGAGCATGCA
1	2	5868513	5868523	5868645	5868659	121	1	2	ATGAGCATGCA...CCTGTCTTTTCTTGC
1	1	5899464	5899478	5900616	5900626	1137	1	1	CTTGCTTGAGCCTGC...GTGAGCATGCA
1	1	5901768	5901782	5902063	5902073	280	2	2	CCTGCTCCAACTTGC...GTGACAGGGCA
1	2	5904448	5904458	5906177	5906191	1718	1	2	ATGACACTGCA...CCTGTTCAAACCTGT
1	2	5904448	5904458	5906187	5906201	1728	1	2	ATGACACTGCA...CCAGCTCAGGCCTGT
1	1	5953634	5953648	5956551	5956561	2902	2	2	CATGTTCCATCCTGT...ATGACACTGCT
1	2	5963554	5963564	5966834	5966848	3269	2	1	GTGACTCAGCT...CCTGTCTCAGCCTGT
1	1	6010093	6010107	6010802	6010812	694	2	1	CCAGTCTGGGCTTGC...ATGAGTTGGCT
1	1	6010713	6010727	6010802	6010812	74	2	2	CCAGTCTGGGCTTGC...ATGAGTTGGCT
1	2	6038112	6038122	6039692	6039706	1569	2	1	ATGAGAGAGCT...CCTGCCTCATCCTGT
1	2	6056809	6056819	6058241	6058255	1421	1	2	GTGAGAAGGCT...CATGCCCTAGCCTGT
1	1	6087569	6087583	6088370	6088380	786	2	2	CTAGCTCCATCCTGC...GTGACTGTGCT
1	2	6091018	6091028	6093475	6093489	2446	2	1	GTGACTTTGCT...CATGTCTGTGCATGT
1	2	6152619	6152629	6157576	6157590	4946	2	2	GTGAGCATGCA...CATGTCTGTTCCTGC
1	1	6161048	6161062	6166785	6166795	5722	2	1	CTTGTCCAGTCATGT...GTGACCCGGCT
1	1	6185975	6185989	6188957	6188967	2967	2	1	CAAGTTCAAGCATGC...ATGACCAAGCA
1	2	6192985	6192995	6193938	6193952	942	2	1	GTGACAGAGCA...CCAGCCTGGACATGC
1	2	6216573	6216583	6219970	6219984	3386	1	2	GTGACAGAGCA...CATGCCTCATCATGT
1	2	6256292	6256302	6257530	6257544	1227	1	2	ATGAGTGGGCT...CTTGTTTCTTCTTGT
1	2	6330729	6330739	6332645	6332659	1905	1	1	GTGACATGGCA...CCTGTTTCTTCCTGC
1	2	6338307	6338317	6338775	6338789	457	1	2	GTGAGCTTGCT...CATGTCCTAACCTGT
1	1	6357872	6357886	6360095	6360105	2208	1	2	CCTGCCCGTTCCTGC...ATGAGCCAGCA
1	1	6366143	6366157	6367259	6367269	1101	2	2	CCTGCCTCAGCCTGC...GTGACCAGGCA
1	2	6367880	6367890	6371185	6371199	3294	1	1	GTGACCGGGCA...CATGCTCCATCCTGT
1	1	6385676	6385690	6386969	6386979	1278	1	2	CCAGCCTCAACTTGC...GTGACATAGCA
1	1	6393420	6393434	6394560	6394570	1125	2	1	CTAGCTCTGGCCTGT...ATGAGCTGGCT
1	1	6396166	6396180	6397346	6397356	1165	2	2	CCTGCCTCGGCCTGC...ATGAGAGAGCA
1	1	6423563	6423577	6424578	6424588	1000	1	1	CATGTTCCATCCTGC...GTGACAGAGCA
1	1	6427835	6427849	6427987	6427997	137	2	2	CATGCCCCTTCTTGC...ATGACCTGGCT
1	1	6428583	6428597	6428585	6428595	-13	2	1	CATGCCCAATCATGC...ATGATTGGGCA
1	2	6502905	6502915	6503850	6503864	934	1	2	GTGACAGAGCA...CCTGCCCAGGCCTGC
1	1	6510440	6510454	6511922	6511932	1467	2	1	CCAGTCTCATCCTGC...GTGACAGTGCA
1	2	6547206	6547216	6549285	6549299	2068	2	2	GTGACAGAGCA...CCTGCCCATGCATGC
1	2	6547206	6547216	6554967	6554981	7750	2	2	GTGACAGAGCA...CCAGCCCTGGCCTGC
1	1	6595114	6595128	6596854	6596864	1725	1	1	CCTGCCTCGGCCTGC...GTGACAGAGCA
1	2	6596854	6596864	6596925	6596939	60	1	2	GTGACAGAGCA...CATGCCTGATCCTGC
1	2	6606657	6606667	6606795	6606809	127	1	1	ATGACCTGGCT...CATGTTCCAGCATGT
1	1	6631315	6631329	6637131	6637141	5801	1	2	CCAGCCCAGACTTGC...GTGAGTGGGCA
1	2	6644867	6644877	6647733	6647747	2855	1	1	ATGAGAGAGCT...CCAGCCCAGGCTTGC
1	2	6658401	6658411	6658524	6658538	112	2	2	GTGATCCAGCT...CCTGCCTCAGCCTGC
1	2	6669372	6669382	6672039	6672053	2656	1	1	GTGACAGAGCA...CATGTTTTATCTTGT
1	1	6709997	6710011	6711140	6711150	1128	1	1	CATGTTTGTACATGT...GTGACATGGCA
1	1	6710910	6710924	6711140	6711150	215	1	2	CTTGCTCTGTCTTGC...GTGACATGGCA
1	2	6718178	6718188	6720460	6720474	2271	1	1	GTGAGATTGCA...CCTGCCTCGGCCTGC
1	1	6765806	6765820	6767170	6767180	1349	2	2	CTAGCTCAAGCCTGT...ATGACATTGCA
1	1	6776228	6776242	6777334	6777344	1091	2	2	CCTGCCTCAGCTTGC...GTGACAGAGCA
1	1	6783887	6783901	6787033	6787043	3131	1	1	CATGCCTCTGCATGC...ATGATCCAGCA
1	1	6819876	6819890	6820560	6820570	669	2	2	CCAGCCTGTTCTTGC...GTGATCTGGCT
1	1	6884933	6884947	6885909	6885919	961	2	1	CAAGCCCGATCCTGT...ATGACAAAGCA
1	2	6969708	6969718	6969972	6969986	253	1	1	GTGAGTTTGCA...CCTGCCTCTGCATGT
1	2	6974938	6974948	6978821	6978835	3872	1	1	ATGAGCCTGCT...CAAGTTCAGTCATGC
1	1	6979502	6979516	6982964	6982974	3447	1	2	CTTGCCCTGGCTTGT...ATGAGTCTGCT
1	1	6981533	6981547	6982964	6982974	1416	1	1	CCAGCCTCTGCCTGT...ATGAGTCTGCT
1	2	6987857	6987867	6988918	6988932	1050	1	1	GTGAGTTAGCA...CAAGCTTCATCATGC
1	2	7049126	7049136	7052545	7052559	3408	1	1	ATGACAGGGCA...CTAGCTTTTACATGC
1	1	7072143	7072157	7072868	7072878	710	2	1	CTTGTCCATACCTGT...GTGAGTCTGCA
1	1	7074532	7074546	7074763	7074773	216	1	1	CCTGCCCCAGCCTGC...ATGACCAGGCT
1	2	7089634	7089644	7093626	7093640	3981	1	1	GTGAGTTTGCA...CATGTTTATTCTTGT
1	2	7103120	7103130	7103162	7103176	31	2	2	GTGAGAAAGCT...CCTGTCCCGTCCTGC
1	2	7154428	7154438	7158728	7158742	4289	1	2	ATGAGAAGGCA...CCTGCTTTGACATGT
1	1	7209187	7209201	7210265	7210275	1063	2	1	CAAGTCCCTACTTGC...GTGAGATTGCA
1	1	7209829	7209843	7210265	7210275	421	2	2	CCAGCTCTGACCTGC...GTGAGATTGCA
1	2	7242199	7242209	7242968	7242982	758	1	2	ATGACCAGGCA...CTTGCTTTTTCATGT
1	1	7296237	7296251	7296660	7296670	408	2	1	CCAGTTCCTTCCTGT...GTGAGAAGGCT
1	2	7299545	7299555	7303158	7303172	3602	2	1	ATGACTTGGCT...CTTGTCTCTGCATGT
1	1	7306716	7306730	7307297	7307307	566	1	1	CCAGCTCTGACCTGC...ATGACAGGGCT
1	1	7317694	7317708	7319774	7319784	2065	1	2	CATGTCTGTGCATGT...ATGATATGGCT
1	1	7335404	7335418	7336400	7336410	981	2	2	CTAGCTTCTACATGT...GTGACAGAGCA
1	1	7343901	7343915	7344294	7344304	378	2	1	CTTGCCCCAGCCTGT...GTGACAGAGCA
1	2	7377622	7377632	7377747	7377761	114	1	1	ATGAGCTGGCA...CCTGTCTGAGCCTGT
1	1	7413728	7413742	7415243	7415253	1500	1	1	CCTGCCCCAGCCTGC...GTGACAGAGCA
1	2	7415243	7415253	7416713	7416727	1459	1	2	GTGACAGAGCA...CAAGCCCTGACATGC
1	1	7444088	7444102	7444750	7444760	647	2	2	CCAGTCCCGTCCTGT...GTGATTTAGCA
1	2	7479076	7479086	7480266	7480280	1179	2	1	GTGACTGGGCT...CCTGCCCGGTCCTGC
1	2	7479076	7479086	7480387	7480401	1300	2	1	GTGACTGGGCT...CTTGCTCTGTCTTGT
1	2	7506638	7506648	7508279	7508293	1630	1	2	GTGATACGGCA...CATGTCCATGCCTGC
1	1	7518352	7518366	7518354	7518364	-13	2	1	CTAGCTTTATCATGC...ATGATAAAGCT
1	1	7534045	7534059	7534991	7535001	931	2	1	CCAGCCCCTGCCTGC...ATGACCGAGCT
1	1	7616161	7616175	7616185	7616195	9	1	2	CTTGTTCCTTCCTGC...GTGAGCAGGCT
1	1	7622006	7622020	7624656	7624666	2635	1	1	CCTGCCCAGTCCTGT...GTGAGTGTGCA
1	2	7624656	7624666	7625605	7625619	938	1	2	GTGAGTGTGCA...CCAGCCCCGTCCTGC
1	1	7630497	7630511	7631721	7631731	1209	1	1	CCAGCCCGTGCATGT...ATGATCTTGCT
1	2	7632950	7632960	7633186	7633200	225	1	2	GTGATCCAGCT...CCTGTTCCTGCATGC
1	2	7643577	7643587	7643581	7643595	-7	1	2	GTGAGCAGGCA...CCAGCCTCTGCCTGC
1	1	7651628	7651642	7652358	7652368	715	2	2	CAAGCCCTTTCTTGC...GTGAGCTAGCA
1	2	7659783	7659793	7661895	7661909	2101	1	2	ATGATTTAGCT...CCTGCCTCAGCCTGC
1	1	7720647	7720661	7721680	7721690	1018	1	1	CCAGCTCCTACCTGC...GTGAGAGGGCT
1	1	7727058	7727072	7730195	7730205	3122	2	1	CCTGCCTCAGCCTGC...GTGACCATGCA
1	1	7744635	7744649	7747525	7747535	2875	1	1	CCAGTCTCTGCCTGC...GTGACACGGCA
1	1	7833482	7833496	7834992	7835002	1495	2	1	CATGCCTTTACATGT...ATGACCTAGCA
1	1	7928951	7928965	7929519	7929529	553	1	2	CTTGTCTCTTCCTGT...ATGAGAGTGCT
1	1	7937217	7937231	7939778	7939788	2546	1	2	CTTGTTTTTTCATGT...ATGATAGAGCA
1	2	7940295	7940305	7945536	7945550	5230	1	2	GTGACAGAGCA...CCTGCCTTGTCCTGT
1	2	7978757	7978767	7980329	7980343	1561	1	1	ATGAGCAAGCA...CTAGCTCAAACCTGT
1	1	7993649	7993663	7996129	7996139	2465	2	2	CCTGCCTCATCCTGC...GTGAGTCTGCA
1	2	8009576	8009586	8012246	8012260	2659	2	1	GTGATACTGCT...CCTGCCTCAGCCTGC
1	2	8070223	8070233	8071362	8071376	1128	1	2	ATGACAGTGCA...CCTGCCTTGGCCTGT
1	2	8094839	8094849	8095942	8095956	1092	2	2	GTGACATGGCT...CATGTTTCTGCCTGT
1	1	8105288	8105302	8105696	8105706	393	1	2	CCTGCCTCAGCCTGC...ATGATTTAGCT
1	1	8192672	8192686	8193403	8193413	716	1	2	CAAGCTCAAACCTGC...GTGACTGAGCT
1	2	8213087	8213097	8213922	8213936	824	1	1	ATGACATGGCT...CCTGTTTGGACTTGC
1	2	8283613	8283623	8283749	8283763	125	1	1	GTGACAGAGCA...CCTGTCCCTACCTGC
1	2	8303227	8303237	8306306	8306320	3068	1	2	GTGACAGAGCA...CTTGCCTCAGCCTGC
1	2	8344512	8344522	8347720	8347734	3197	2	2	GTGACAGAGCA...CCTGCCTCAGCTTGC
1	2	8403745	8403755	8405642	8405656	1886	2	2	GTGACCGAGCT...CTAGTCCCTGCCTGT
1	1	8410254	8410268	8410578	8410588	309	2	1	CTTGCTTTATCCTGC...GTGACTGGGCA
1	2	8410578	8410588	8412137	8412151	1548	2	1	GTGACTGGGCA...CATGCCCATACATGC
1	1	8444355	8444369	8446006	8446016	1636	1	1	CTAGTTTTTTCTTGT...GTGACACAGCA
1	2	8476987	8476997	8479490	8479504	2492	1	2	ATGAGAGTGCT...CCAGTTCATTCATGC
1	1	8490589	8490603	8494403	8494413	3799	1	1	CTAGCTCAGACTTGT...ATGAGAAAGCT
1	2	8508866	8508876	8509283	8509297	406	1	1	GTGACAGAGCA...CAAGCTCCTTCATGT
1	1	8586033	8586047	8586392	8586402	344	2	2	CATGCTCAGTCCTGT...GTGATCTTGCT
1	2	8586392	8586402	8587027	8587041	624	2	2	GTGATCTTGCT...CCTGCCCTATCTTGT
1	1	8600501	8600515	8602427	8602437	1911	1	2	CATGTTTATACATGT...ATGAGTATGCA
1	1	8651600	8651614	8653541	8653551	1926	1	1	CCTGCCCTAACATGT...ATGACTTTGCT
1	2	8684528	8684538	8684909	8684923	370	1	1	ATGACAAAGCA...CTAGCTTGAACATGC
1	1	8709764	8709778	8709766	8709776	-13	1	2	CTTGCCCTGTCATGC...ATGACAGGGCA
1	2	8775939	8775949	8780608	8780622	4658	1	2	ATGACAGAGCA...CTTGCTCGTTCTTGT
1	2	8870643	8870653	8871480	8871494	826	1	2	ATGACAGAGCA...CAAGTCTTGTCATGT
1	1	8931880	8931894	8933837	8933847	1942	1	2	CTTGCCCAGTCCTGT...GTGACTCAGCT
1	2	8960476	8960486	8962479	8962493	1992	1	1	GTGACAGAGCA...CTTGTCCATACCTGT
1	2	8967531	8967541	8967976	8967990	434	2	1	GTGAGAAAGCT...CCTGTCTGTACTTGC
1	1	8992368	8992382	8994032	8994042	1649	1	1	CCTGCCTCAGCCTGC...GTGACTTTGCA
1	1	9003973	9003987	9006198	9006208	2210	1	1	CCTGCCTGGGCTTGT...GTGATTCTGCT
1	1	9006033	9006047	9006198	9006208	150	1	1	CTAGCTTCTGCATGC...GTGATTCTGCT
1	1	9045706	9045720	9046300	9046310	579	1	2	CCAGTTCCGGCCTGC...GTGAGCAAGCT
1	1	9062879	9062893	9064036	9064046	1142	1	2	CCAGCTCTGTCCTGT...ATGATATAGCT
1	1	9105638	9105652	9110314	9110324	4661	1	2	CTTGCCCTGACCTGT...GTGACATAGCA
1	1	9124180	9124194	9124708	9124718	513	2	1	CCAGCCTGGGCCTGT...ATGACTTAGCT
1	1	9130788	9130802	9132423	9132433	1620	1	2	CCAGTCTCTGCTTGT...GTGACAGAGCA
1	1	9145817	9145831	9146243	9146253	411	2	2	CCTGCCCCGTCCTGC...ATGACTAAGCT
1	2	9157713	9157723	9158527	9158541	803	1	1	GTGACAGAGCA...CCAGCTTTGTCCTGT
1	2	9178161	9178171	9178430	9178444	258	2	1	GTGACCTGGCA...CCTGTCTAAACCTGT
1	2	9178161	9178171	9178568	9178582	396	2	1	GTGACCTGGCA...CCAGTTCCAACTTGT
1	1	9223091	9223105	9224632	9224642	1526	1	1	CAAGTTCAATCATGT...GTGACAGAGCA
1	1	9234132	9234146	9235164	9235174	1017	2	1	CCTGCTTGTGCCTGC...GTGACTCAGCT
1	2	9241741	9241751	9242205	9242219	453	2	2	GTGATATTGCA...CTTGCCTGGGCTTGT
1	2	9279334	9279344	9281330	9281344	1985	2	2	GTGAGCCGGCA...CATGCCCAGGCCTGT
1	2	9306033	9306043	9307173	9307187	1129	2	1	GTGACAGAGCA...CCAGCCTCTGCCTGC
1	2	9313890	9313900	9314654	9314668	753	1	1	GTGACCAGGCT...CCAGTCCCATCCTGT
1	2	9313890	9313900	9315061	9315075	1160	1	1	GTGACCAGGCT...CATGTTCTAGCATGT
1	2	9317543	9317553	9321396	9321410	3842	2	1	GTGAGAAAGCA...CAAGTTCCTTCCTGC
1	2	9338820	9338830	9340853	9340867	2022	2	2	GTGAGAAGGCA...CTTGCTCTTTCCTGC
1	2	9396191	9396201	9400465	9400479	4263	2	2	ATGAGAGAGCA...CTTGCCTTGACATGC
1	1	9433077	9433091	9435129	9435139	2037	1	2	CTTGTCCCTACATGC...ATGAGAAAGCA
1	1	9448228	9448242	9449073	9449083	830	2	2	CCAGTCCCTGCCTGC...ATGACTCAGCT
1	1	9457272	9457286	9458000	9458010	713	1	1	CCTGTCCTGTCCTGT...GTGAGAGAGCT
1	2	9467129	9467139	9467791	9467805	651	1	2	GTGACAGAGCA...CTTGCCTTGGCCTGT
1	2	9509622	9509632	9510715	9510729	1082	1	1	ATGACTGGGCA...CCTGTCTGAGCCTGT
1	1	9522164	9522178	9523600	9523610	1421	1	1	CCAGTTTTTGCTTGT...GTGACAGAGCA
1	2	9528148	9528158	9529970	9529984	1811	2	2	GTGAGCCGGCA...CCTGCCTCAGCCTGC
1	1	9579944	9579958	9584302	9584312	4343	1	2	CCTGCCCTTTCCTGC...GTGACAAAGCA
1	1	9653243	9653257	9657854	9657864	4596	1	2	CTAGCCTATGCTTGC...GTGACTTGGCA
1	1	9673654	9673668	9673950	9673960	281	1	1	CTTGCCCCTTCCTGT...ATGAGACTGCA
1	2	9673950	9673960	9674782	9674796	821	1	1	ATGAGACTGCA...CCTGCCCAGACCTGC
1	1	9681232	9681246	9684416	9684426	3169	1	1	CCTGTCTCATCCTGT...GTGACAAGGCA
1	2	9698215	9698225	9699436	9699450	1210	1	1	GTGAGTAAGCA...CCAGCTCCATCCTGC
1	2	9714106	9714116	9714616	9714630	499	1	1	GTGACAGAGCA...CCTGCTTCATCTTGT
1	1	9734016	9734030	9736857	9736867	2826	2	2	CCTGTCTCTGCATGC...ATGACTAGGCA
1	2	9743619	9743629	9745860	9745874	2230	2	1	GTGACAGAGCA...CCTGCCTCAGCCTGT
1	2	9796283	9796293	9797197	9797211	903	1	1	ATGATCATGCA...CAAGTCTTTTCCTGT
1	1	9818676	9818690	9819898	9819908	1207	2	1	CTTGCTTTTTCATGC...GTGAGTTAGCA
1	2	9894921	9894931	9896417	9896431	1485	1	2	ATGATAAAGCA...CCTGCCCGTGCTTGC
1	2	9951119	9951129	9951326	9951340	196	2	2	GTGACCCTGCA...CATGCCCAGGCCTGC
1	2	9951119	9951129	9953851	9953865	2721	2	2	GTGACCCTGCA...CATGCTTTGTCCTGT
1	1	9958067	9958081	9962724	9962734	4642	2	2	CCTGCCTCAGCCTGT...ATGAGAGTGCT
1	1	10033792	10033806	10036539	10036549	2732	2	2	CCAGCCTATTCATGC...ATGATCAAGCA
1	2	10043862	10043872	10044215	10044229	342	1	1	ATGATAGAGCA...CCTGCCTCAGCCTGC
1	1	10088529	10088543	10089608	10089618	1064	2	1	CCTGCCTCAGCCTGC...ATGAGCATGCT
1	2	10097949	10097959	10099742	10099756	1782	1	1	ATGAGATTGCA...CCTGCCTCTGCCTGC
1	2	10124577	10124587	10124586	10124600	-2	2	2	GTGACCCAGCT...CCAGTCTCTTCCTGT
1	1	10131349	10131363	10131913	10131923	549	1	2	CCAGCCTATGCTTGT...GTGATAGAGCT
1	2	10143296	10143306	10143372	10143386	65	1	2	GTGAGTAAGCA...CAAGTCCATTCTTGC
1	1	10158548	10158562	10159277	10159287	714	1	1	CTAGTTCTGTCCTGT...GTGACAGAGCA
1	1	10169396	10169410	10169690	10169700	279	1	1	CTTGTTTGTTCTTGT...ATGAGCTAGCA
1	1	10230147	10230161	10233980	10233990	3818	2	1	CCAGCCTGTGCCTGT...ATGACCAGGCA
1	1	10311686	10311700	10311804	10311814	103	2	2	CCTGCCTCAGCCTGC...ATGATAAAGCT
1	2	10321055	10321065	10324219	10324233	3153	2	1	GTGACAAAGCA...CATGTTCTAACATGC
1	2	10321055	10321065	10326206	10326220	5140	2	2	GTGACAAAGCA...CAAGTCTTAACTTGT
1	2	10347457	10347467	10349192	10349206	1724	1	1	GTGAGCCAGCT...CCTGTTTTGGCATGT
1	2	10387071	10387081	10389253	10389267	2171	1	2	ATGATAAAGCT...CCAGTCCTTTCTTGC
1	2	10409527	10409537	10411109	10411123	1571	1	2	GTGAGCTTGCA...CTTGTTCTGTCATGC
1	2	10479800	10479810	10480598	10480612	787	2	1	ATGATCAGGCA...CCTGTCTCTACTTGC
1	1	10516896	10516910	10520348	10520358	3437	2	2	CATGCCCGTTCTTGT...GTGACAGAGCT
1	2	10539411	10539421	10540178	10540192	756	1	1	GTGAGAGAGCA...CCAGTCTTTACATGT
1	2	10657217	10657227	10662645	10662659	5417	1	1	ATGAGAATGCA...CTAGTTTAAACATGC
1	2	10706531	10706541	10706634	10706648	92	1	2	ATGACTCAGCT...CTTGTCCCAGCATGC
1	1	10778189	10778203	10778844	10778854	640	1	1	CCAGCCCAGGCTTGT...ATGACTGGGCA
1	2	10778868	10778878	10781982	10781996	3103	2	1	ATGATTTGGCT...CCTGTCTCTTCCTGT
1	2	10813265	10813275	10814483	10814497	1207	1	2	ATGACTCAGCA...CAAGTCCTGACCTGT
1	2	10858627	10858637	10858660	10858674	22	1	1	GTGACTTAGCA...CAAGCCCAATCTTGT
1	2	10902785	10902795	10903024	10903038	228	1	2	ATGATCCTGCT...CCAGTCTCTGCCTGC
1	2	10950122	10950132	10950988	10951002	855	2	2	ATGACTGGGCT...CAAGTCTAAACCTGT
1	1	10988660	10988674	10989095	10989105	420	2	2	CAAGTCTGATCCTGT...ATGACAATGCT
1	2	11077970	11077980	11079733	11079747	1752	2	1	GTGACAGAGCA...CCTGCCTCAGCCTGC
1	1	11086301	11086315	11087401	11087411	1085	2	1	CATGCCTGGTCTTGC...ATGACATAGCA
1	2	11125506	11125516	11125985	11125999	468	1	2	GTGATTTGGCT...CCTGTCTTGTCCTGC
1	1	11189048	11189062	11189934	11189944	871	2	1	CCAGTTTTTGCCTGC...ATGAGAAAGCA
1	2	11194361	11194371	11196311	11196325	1939	1	2	ATGACAGGGCT...CCAGTCTCTTCATGC
1	1	11259068	11259082	11259407	11259417	324	2	2	CCTGTCCTTTCTTGT...GTGAGAGAGCT
1	1	11266226	11266240	11266874	11266884	633	2	1	CCAGTCCTTTCCTGC...ATGAGTAAGCT
1	1	11305548	11305562	11305944	11305954	381	1	2	CAAGCCCCAGCATGC...GTGACACAGCA
1	1	11366522	11366536	11370995	11371005	4458	1	2	CCTGCCTCAGCCTGC...ATGAGTGTGCA
1	1	11418912	11418926	11419408	11419418	481	1	2	CAAGCCTCTTCTTGC...ATGAGCAGGCT
1	1	11434638	11434652	11435479	11435489	826	2	1	CCTGCTTGGGCTTGT...GTGACTGGGCA
1	2	11455879	11455889	11457045	11457059	1155	2	2	GTGACTAAGCA...CCTGCCTCAGCCTGC
1	2	11484508	11484518	11486796	11486810	2277	1	2	ATGAGTGAGCT...CTAGTCCATTCTTGC
1	1	11494776	11494790	11496371	11496381	1580	2	1	CCTGTTCCAGCCTGT...ATGAGAAAGCA
1	2	11511875	11511885	11513005	11513019	1119	2	2	GTGACTTTGCT...CTTGCCTGAGCCTGT
1	2	11511875	11511885	11513838	11513852	1952	2	2	GTGACTTTGCT...CTAGCCTGTTCCTGT
1	1	11516745	11516759	11518418	11518428	1658	1	1	CTTGCCCCTGCCTGT...GTGACAGAGCT
1	1	11534538	11534552	11534599	11534609	46	1	2	CATGTCCTGACCTGT...GTGACTGAGCT
1	2	11547780	11547790	11549878	11549892	2087	2	1	GTGAGAGGGCA...CAAGCTTGAACTTGC
1	1	11550737	11550751	11552242	11552252	1490	2	2	CCTGCCCCTGCCTGC...GTGATACTGCT
1	2	11555847	11555857	11556225	11556239	367	2	2	GTGAGAAAGCA...CAAGCCCAGGCTTGT
1	2	11571202	11571212	11574683	11574697	3470	2	2	ATGATTTGGCT...CCAGCTCTGACATGC
1	2	11606035	11606045	11615579	11615593	9533	2	2	ATGAGTGAGCT...CATGTCTGGGCCTGC
1	1	11628507	11628521	11630243	11630253	1721	2	1	CCTGCTTCTGCCTGC...ATGAGCTAGCT
1	2	11660431	11660441	11661079	11661093	637	2	2	ATGAGAAAGCA...CCTGCCCAGACCTGC
1	2	11666958	11666968	11669996	11670010	3027	1	1	GTGACAGGGCA...CCTGCCCCAACCTGC
1	2	11678035	11678045	11678230	11678244	184	1	1	GTGACAGTGCT...CCTGTTTCTGCCTGT
1	1	11702015	11702029	11702199	11702209	169	2	1	CCTGTTCCATCCTGT...ATGACTTTGCT
1	1	11720951	11720965	11724888	11724898	3922	1	1	CCTGCCTCAGCCTGC...GTGAGAGGGCT
1	1	11722394	11722408	11724888	11724898	2479	1	1	CCTGCCTGGACCTGC...GTGAGAGGGCT
1	1	11753948	11753962	11755242	11755252	1279	2	1	CTAGCCCTGTCCTGC...GTGATAGAGCT
1	1	11783307	11783321	11783315	11783325	-7	2	1	CCTGCTCAAGCCTGC...GTGAGCAGGCT
1	1	11795348	11795362	11797128	11797138	1765	1	1	CCAGCCTCATCTTGT...ATGACAGAGCA
1	2	11797581	11797591	11801005	11801019	3413	1	1	ATGAGAAAGCT...CAAGTTCCTTCCTGT
1	1	11805478	11805492	11810703	11810713	5210	2	1	CCTGTCTCATCCTGT...GTGACCAGGCA
1	2	11820806	11820816	11824126	11824140	3309	1	1	GTGATCCGGCT...CATGTTCAGACCTGT
1	2	11880801	11880811	11881324	11881338	512	1	2	GTGACAGAGCA...CCAGCCTCTTCCTGT
1	1	11922882	11922896	11923972	11923982	1075	1	2	CTAGCCTCTGCTTGT...GTGAGATTGCT
1	1	11929004	11929018	11929535	11929545	516	1	1	CCAGCTCTGACTTGC...GTGAGTGTGCT
1	2	11944210	11944220	11945519	11945533	1298	2	2	GTGACAGAGCA...CATGCTTAGGCTTGT
1	2	11944210	11944220	11945520	11945534	1299	2	1	GTGACAGAGCA...CAAGCCTAAGCATGT
1	1	12027916	12027930	12029716	12029726	1785	2	1	CATGCCTCAGCTTGC...ATGACCCAGCT
1	1	12069151	12069165	12070811	12070821	1645	1	2	CCTGCCTCAACCTGC...ATGACACAGCT
1	1	12070105	12070119	12070811	12070821	691	1	2	CCTGCCTCAGCCTGT...ATGACACAGCT
1	2	12101359	12101369	12102840	12102854	1470	1	1	GTGACAGAGCA...CCTGCCTCAGCCTGC
1	2	12210447	12210457	12214613	12214627	4155	2	1	GTGAGCTTGCT...CCTGCCTCAGCCTGC
1	2	12229709	12229719	12232720	12232734	3000	2	1	GTGAGTCGGCT...CCTGCCTTTTCCTGT
1	1	12235697	12235711	12236747	12236757	1035	1	1	CCTGCTCCTTCCTGT...GTGACAGGGCA
1	2	12263451	12263461	12263531	12263545	69	2	1	GTGAGTGAGCT...CCTGTTCCTACCTGC
1	2	12266386	12266396	12267333	12267347	936	1	2	GTGACACAGCA...CTTGCCCCAGCATGC
1	2	12266386	12266396	12269323	12269337	2926	1	1	GTGACACAGCA...CATGCTCCTACTTGT
1	1	12295019	12295033	12295280	12295290	246	1	2	CAAGTCTAGGCCTGT...GTGACACAGCT
1	1	12344726	12344740	12344918	12344928	177	1	1	CATGTCTTAGCATGT...ATGACTTTGCA
1	2	12346948	12346958	12348255	12348269	1296	2	1	GTGATAGGGCA...CTTGCTTTATCTTGT
1	1	12369510	12369524	12369796	12369806	271	1	1	CCTGCCTTGGCATGC...GTGACAGAGCA
1	1	12390447	12390461	12390449	12390459	-13	1	2	CTTGCTCTGTCATGC...ATGACAGAGCA
1	1	12449225	12449239	12451155	12451165	1915	2	1	CATGTTTCTGCCTGC...ATGATTTGGCT
1	1	12449634	12449648	12451155	12451165	1506	2	2	CATGTTTGTGCATGT...ATGATTTGGCT
1	1	12463006	12463020	12463093	12463103	72	2	1	CAAGCCCAGTCCTGC...ATGATACTGCA
1	2	12567658	12567668	12568104	12568118	435	1	1	ATGACAAGGCT...CCTGTTTGGACTTGT
1	2	12624919	12624929	12625314	12625328	384	1	1	GTGACCTGGCT...CCTGCCCCATCCTGC
1	2	12649115	12649125	12651388	12651402	2262	1	1	ATGAGCAGGCA...CCTGTTTTGGCCTGC
1	2	12657989	12657999	12658128	12658142	128	2	1	GTGACTTGGCA...CCAGTCTCTACATGT
1	1	12668575	12668589	12669134	12669144	544	2	1	CCTGCCCCTGCCTGT...ATGAGTTGGCA
1	2	12669307	12669317	12670972	12670986	1654	2	2	GTGACACGGCT...CTTGTCTTAACCTGC
1	1	12678474	12678488	12684972	12684982	6483	2	2	CAAGTCCCGGCTTGC...GTGACAGAGCA
1	2	12700076	12700086	12700729	12700743	642	2	2	ATGACCTAGCA...CATGCCCAAACATGC
1	2	12700076	12700086	12700730	12700744	643	2	1	ATGACCTAGCA...CATGTTTGGGCATGT
1	2	12711718	12711728	12712165	12712179	436	2	2	ATGATACTGCA...CAAGCTCTGACTTGT
1	1	12785806	12785820	12785838	12785848	17	1	2	CCAGCCTTTTCTTGT...GTGACCTGGCA
1	1	12808435	12808449	12809996	12810006	1546	1	2	CTTGCCTGGACCTGT...ATGAGTCTGCA
1	2	12814432	12814442	12815500	12815514	1057	1	1	ATGATCCAGCA...CAAGCTCTTTCCTGT
1	1	12836119	12836133	12836342	12836352	208	1	1	CATGTCTCTGCCTGC...GTGAGCCAGCT
1	2	12838689	12838699	12843733	12843747	5033	2	1	ATGACCTAGCT...CATGCCTGTTCTTGT
1	2	12961988	12961998	12962346	12962360	347	1	1	GTGACAGAGCA...CCTGCCTCAGCCTGC
1	1	13404870	13404884	13405232	13405242	347	2	2	CCTGCCTCAGCCTGC...GTGACAGAGCA
1	1	13433353	13433367	13441639	13441649	8271	2	1	CCTGCCTCAGCCTGC...ATGAGATTGCT
1	2	13498809	13498819	13501208	13501222	2388	1	2	GTGACTCAGCT...CCTGCCTCAGCCTGC
1	1	13537329	13537343	13537546	13537556	202	1	2	CCTGCCTTGGCCTGC...GTGACAGAGCA
1	1	13552272	13552286	13552335	13552345	48	1	2	CTAGCTCTGTCTTGT...ATGATATGGCA
1	1	13625667	13625681	13626029	13626039	347	2	2	CCTGCCTCAGCCTGC...GTGACAGAGCA
1	1	13654147	13654161	13662482	13662492	8320	2	1	CCTGCCTCAGCCTGC...ATGAGATTGCT
1	2	13719641	13719651	13722040	13722054	2388	1	2	GTGACTCAGCT...CCTGCCTCAGCCTGC
1	1	13758188	13758202	13758405	13758415	202	1	2	CCTGCCTTGGCCTGC...GTGACAGAGCA
1	1	13773131	13773145	13773194	13773204	48	1	2	CTAGCTCTGTCTTGT...ATGATATGGCA
1	2	13795074	13795084	13796626	13796640	1541	2	1	ATGACCCAGCT...CCTGCCTCAGCCTGC
1	1	13796952	13796966	13798576	13798586	1609	1	1	CCAGCTCCATCCTGC...GTGATAAGGCT
1	1	13820092	13820106	13828412	13828422	8305	2	2	CCTGCTCTGACCTGC...GTGACAGAGCA
1	1	13867701	13867715	13868195	13868205	479	2	1	CTTGCCTGGGCCTGC...ATGAGTTAGCA
1	2	13983503	13983513	13983993	13984007	479	1	1	ATGAGCCAGCT...CCTGCCTCAGCTTGC
1	1	14009394	14009408	14013107	14013117	3698	1	2	CTAGCTTAAACATGT...GTGATAAAGCT
1	1	14024381	14024395	14024903	14024913	507	1	2	CATGCCTTGGCTTGT...ATGACTTTGCT
1	1	14058487	14058501	14058614	14058624	112	2	2	CCAGTCCTATCCTGC...ATGAGCAAGCA
1	1	14135505	14135519	14146364	14146374	10844	2	1	CATGTCCTGGCATGC...GTGATTAGGCT
1	1	14137334	14137348	14146364	14146374	9015	2	2	CATGCCTGGGCCTGC...GTGATTAGGCT
1	2	14222517	14222527	14224900	14224914	2372	2	1	GTGACAAAGCA...CAAGTTCTGACTTGC
1	2	14234829	14234839	14235260	14235274	420	1	2	ATGAGAAAGCT...CTAGCTCGGGCCTGT
1	2	14239544	14239554	14239966	14239980	411	2	2	ATGATCCAGCA...CAAGCCCTTTCATGT
1	2	14278236	14278246	14279113	14279127	866	1	2	ATGATCATGCT...CCTGCCCCAGCTTGC
1	1	14283479	14283493	14283522	14283532	28	1	2	CCAGCCTCATCATGC...ATGATCTTGCA
1	2	14290433	14290443	14291601	14291615	1157	2	2	ATGACACAGCT...CCTGCCTTGACCTGC
1	1	14432963	14432977	14433686	14433696	708	1	1	CATGCCCCTTCCTGC...GTGAGAGGGCT
1	2	14473857	14473867	14474185	14474199	317	2	2	ATGAGACAGCT...CCTGCCTCAGCCTGC
1	1	14489529	14489543	14493544	14493554	4000	2	2	CTAGTTTCTTCTTGC...ATGACAAAGCT
1	2	14496117	14496127	14496824	14496838	696	2	1	GTGACCCTGCT...CCTGTCTAATCTTGT
1	1	14504199	14504213	14504201	14504211	-13	1	2	CTTGCCTAGTCATGT...ATGACTAGGCA
1	2	14517001	14517011	14517175	14517189	163	1	2	GTGACTTTGCA...CTAGCTCAGGCTTGT
1	2	14524160	14524170	14524318	14524332	147	1	2	GTGACACAGCA...CATGTTTATTCCTGT
1	2	14531628	14531638	14531941	14531955	302	1	1	ATGACTGAGCA...CATGCCCTAGCCTGC
1	1	14549684	14549698	14553723	14553733	4024	2	2	CTTGCTTTGTCCTGT...GTGACACAGCA
1	1	14803385	14803399	14806496	14806506	3096	2	1	CAAGCTTGTTCCTGC...GTGACTCAGCT
1	1	14835430	14835444	14835828	14835838	383	1	1	CCTGTTCTGTCCTGT...GTGACTTAGCT
1	2	14846305	14846315	14846860	14846874	544	1	2	ATGACCCAGCA...CCTGTTCCTGCTTGC
1	1	14850212	14850226	14851953	14851963	1726	1	2	CATGCTTCTTCCTGC...ATGAGCATGCT
1	1	14862597	14862611	14866158	14866168	3546	1	2	CATGCTCTAGCCTGC...ATGATATTGCA
1	2	14870139	14870149	14879143	14879157	8993	1	2	GTGATTCAGCA...CATGCCCAGACTTGC
1	2	14909986	14909996	14910258	14910272	261	2	2	ATGACAAAGCA...CAAGCCCTAGCCTGC
1	2	14934072	14934082	14935677	14935691	1594	2	2	GTGACAGAGCA...CCTGTTTTTTCTTGC
1	1	14968790	14968804	14968962	14968972	157	2	2	CCTGCCTCAGCCTGC...ATGAGTGAGCA
1	1	14981246	14981260	14983238	14983248	1977	2	2	CATGTCCAGTCTTGC...GTGAGTGAGCT
1	1	14988900	14988914	14989525	14989535	610	2	1	CCAGTCTGAGCATGT...ATGATTGTGCT
1	1	15039746	15039760	15039885	15039895	124	2	1	CAAGCCTCTGCTTGT...ATGATTGTGCT
1	2	15059112	15059122	15059768	15059782	645	1	2	GTGACAGAGCA...CTTGTCCTGACTTGC
1	1	15086336	15086350	15086981	15086991	630	1	1	CAAGCCTTTTCTTGT...ATGATTGGGCT
1	1	15104565	15104579	15105365	15105375	785	1	1	CCTGTCTCATCCTGT...ATGAGACTGCA
1	2	15130430	15130440	15130516	15130530	75	2	1	GTGAGCGGGCT...CTTGCCTGATCTTGT
1	2	15143976	15143986	15144656	15144670	669	1	2	GTGATATGGCA...CAAGTTTTGACTTGC
1	1	15168857	15168871	15169153	15169163	281	2	2	CCTGCTTGATCCTGC...ATGATACTGCA
1	2	15169700	15169710	15170716	15170730	1005	2	1	ATGACTAAGCA...CCTGCCCTAGCCTGT
1	2	15273570	15273580	15276784	15276798	3203	2	1	GTGACTCAGCA...CCTGTTCTTGCCTGC
1	1	15289135	15289149	15289137	15289147	-13	2	1	CAAGCTTTATCATGT...ATGATAAAGCT
1	2	15345915	15345925	15346485	15346499	559	2	2	GTGACAGAGCA...CCAGCTCAGTCCTGC
1	2	15345915	15345925	15348442	15348456	2516	2	2	GTGACAGAGCA...CATGCTCTATCTTGC
1	1	15364945	15364959	15366978	15366988	2018	1	2	CATGTTCATGCCTGT...ATGACCCAGCA
1	1	15365000	15365014	15366978	15366988	1963	1	2	CATGTTCATGCCTGT...ATGACCCAGCA
1	1	15365110	15365124	15366978	15366988	1853	1	2	CATGTTCATGCCTGT...ATGACCCAGCA
1	1	15373154	15373168	15376034	15376044	2865	2	2	CCTGCCCCGGCCTGT...GTGATTCTGCA
1	1	15458250	15458264	15458663	15458673	398	2	1	CAAGTCTGTGCCTGC...GTGACAGAGCA
1	2	15459841	15459851	15462885	15462899	3033	1	1	ATGAGCTAGCT...CCAGTTCCTACCTGT
1	1	15498460	15498474	15502163	15502173	3688	2	1	CCAGCCCAGGCCTGC...ATGACTTTGCT
1	2	15540368	15540378	15540822	15540836	443	2	2	GTGACAGAGCA...CATGTCTCAGCCTGC
1	2	15543655	15543665	15545568	15545582	1902	1	1	ATGATTCAGCA...CCTGTCCTGTCCTGC
1	1	15558549	15558563	15560567	15560577	2003	1	2	CCTGCCTTGGCCTGC...ATGAGATTGCT
1	2	15606756	15606766	15607768	15607782	1001	2	1	ATGACAAAGCT...CTTGCCCCTTCCTGT
1	2	15680178	15680188	15681772	15681786	1583	1	2	GTGACAGAGCA...CCTGTTCCTGCTTGT
1	2	15690088	15690098	15693399	15693413	3300	2	2	GTGAGTGGGCT...CCAGCTCCTGCCTGT
1	1	15727358	15727372	15728025	15728035	652	1	1	CAAGTTTCTACTTGC...GTGACTTTGCA
1	1	15744206	15744220	15744397	15744407	176	1	2	CCAGTTCCTGCATGT...ATGACTCTGCT
1	2	15750331	15750341	15751581	15751595	1239	2	1	GTGACAGTGCT...CATGCCCTTGCCTGC
1	1	15785167	15785181	15785516	15785526	334	2	2	CCTGCCTCGGCCTGC...GTGACAGAGCA
1	2	15806182	15806192	15812989	15813003	6796	1	1	ATGAGCGTGCA...CTTGTTTGTTCTTGT
1	1	15819407	15819421	15823487	15823497	4065	1	2	CCTGCCTTATCTTGC...GTGACAAAGCA
1	2	15826320	15826330	15832401	15832415	6070	1	2	ATGAGATGGCT...CATGTCCCTTCTTGT
1	1	15844771	15844785	15845705	15845715	919	2	1	CATGTCCTGGCCTGT...GTGACAGAGCA
1	1	15889414	15889428	15889545	15889555	116	2	1	CAAGTCTGGTCTTGC...ATGACAATGCA
1	2	15918145	15918155	15919062	15919076	906	1	1	GTGACAGAGCA...CTTGTCTGTGCTTGC
1	2	15927710	15927720	15929804	15929818	2083	2	2	ATGATTCTGCT...CCTGCTTTGGCCTGC
1	1	15941338	15941352	15942562	15942572	1209	2	1	CCAGCCTGAGCCTGT...GTGAGAATGCT
1	2	15953643	15953653	15954603	15954617	949	1	2	ATGATTTTGCT...CCTGCCCCAACCTGT
1	1	16012595	16012609	16013692	16013702	1082	2	2	CATGCTTATACATGT...GTGACAGAGCA
1	1	16080919	16080933	16081462	16081472	528	1	1	CCTGCCTTAGCCTGC...GTGACAGAGCA
1	1	16091976	16091990	16092123	16092133	132	2	2	CAAGTTTGATCTTGT...ATGACCAAGCT
1	1	16092121	16092135	16092123	16092133	-13	2	1	CCAGCTTGGTCATGC...ATGACCAAGCT
1	2	16112687	16112697	16116219	16116233	3521	2	1	GTGATAAAGCA...CATGTCCTAGCATGC
1	2	16151081	16151091	16152791	16152805	1699	1	1	GTGACAGAGCT...CCTGCTTCAGCCTGT
1	2	16237858	16237868	16240118	16240132	2249	1	1	ATGAGAGGGCA...CAAGCTCATGCCTGT
1	1	16263897	16263911	16264347	16264357	435	1	2	CCTGTTTCTGCTTGT...ATGACACAGCT
1	2	16268062	16268072	16272727	16272741	4654	2	1	ATGACCCTGCT...CCTGCTCCAGCCTGC
1	2	16349160	16349170	16352574	16352588	3403	1	1	GTGACTCTGCA...CCTGCTTGTTCCTGT
1	2	16358435	16358445	16360163	16360177	1717	1	2	GTGACTTAGCA...CCTGTTTCATCTTGC
1	2	16380364	16380374	16383421	16383435	3046	1	2	GTGACTTAGCA...CCTGTTTCATCTTGC
1	2	16433527	16433537	16443096	16443110	9558	1	1	ATGACCATGCT...CTTGTCCCTACCTGC
1	2	16475772	16475782	16476952	16476966	1169	1	2	GTGAGCCTGCA...CAAGTTCCTTCCTGC
1	1	16482587	16482601	16483856	16483866	1254	1	1	CCTGTTCATTCATGC...GTGAGTGTGCA
1	1	16492936	16492950	16493469	16493479	518	2	1	CTTGTCCATTCTTGC...GTGACAGAGCA
1	2	16493469	16493479	16497664	16497678	4184	2	2	GTGACAGAGCA...CATGTCCTGGCTTGC
1	2	16515305	16515315	16518346	16518360	3030	2	2	ATGATAATGCA...CCTGCTCCTGCTTGC
1	1	16559271	16559285	16559377	16559387	91	2	2	CCAGCCCATGCTTGT...GTGAGCAGGCA
1	2	16625538	16625548	16627175	16627189	1626	2	1	GTGACAGAGCA...CCAGTCTGGGCCTGC
1	1	16645243	16645257	16650267	16650277	5009	1	2	CTTGCCCAATCCTGC...GTGACAAAGCA
1	2	16676729	16676739	16687970	16687984	11230	1	1	ATGATTTAGCA...CTAGCTTCAGCTTGT
1	1	16734847	16734861	16738262	16738272	3400	1	2	CCAGCCTAAACATGT...GTGACAGAGCA
1	1	16736181	16736195	16738262	16738272	2066	1	2	CTTGCCCTGTCCTGC...GTGACAGAGCA
1	1	16747507	16747521	16752784	16752794	5262	2	2	CCTGTCTCATCCTGT...GTGACAGAGCA
1	2	16842782	16842792	16844750	16844764	1957	2	1	GTGAGATTGCT...CCAGCTTTATCTTGT
1	2	16854960	16854970	16855975	16855989	1004	2	2	ATGAGCTTGCA...CCTGCTTAAACCTGT
1	2	16968536	16968546	16969512	16969526	965	2	1	GTGACAGAGCA...CCAGCCCTTACCTGT
1	2	16972550	16972560	16972671	16972685	110	2	1	ATGAGAATGCT...CAAGTCTGGGCCTGC
1	2	16985906	16985916	16986627	16986641	710	1	2	GTGACCTTGCA...CTTGCTCTAACATGT
1	2	16996208	16996218	16997293	16997307	1074	2	2	GTGACTAAGCT...CCTGCTTAAACCTGT
1	1	17025679	17025693	17028710	17028720	3016	2	2	CCAGTCTGGGCCTGC...GTGAGCAGGCA
1	2	17031016	17031026	17031317	17031331	290	1	1	GTGACCTGGCT...CCTGCCCAGGCCTGC
1	1	17063147	17063161	17064236	17064246	1074	1	1	CCTGCTTAAACCTGT...GTGACTAAGCT
1	1	17073814	17073828	17074539	17074549	710	2	1	CTTGCTCTAACATGT...GTGACCTTGCA
1	1	17087787	17087801	17087912	17087922	110	1	2	CAAGTCTGGGCCTGC...ATGAGAATGCT
1	1	17102313	17102327	17102916	17102926	588	2	1	CCAGCCCCTACCTGT...GTGAGAGGGCA
1	2	17115602	17115612	17122744	17122758	7131	1	1	GTGATTTTGCA...CAAGTCTCATCCTGC
1	1	17204910	17204924	17205999	17206009	1074	1	1	CCTGCTTAAACCTGT...GTGACTAAGCT
1	1	17229239	17229253	17232067	17232077	2813	2	1	CTTGCTCTAACATGT...GTGACCTTGCA
1	1	17272750	17272764	17272787	17272797	22	1	2	CCAGCCTCAGCCTGC...ATGACCAAGCT
1	2	17303583	17303593	17303898	17303912	304	1	1	GTGACCCGGCA...CCTGCCCCTTCCTGT
1	1	17371121	17371135	17371588	17371598	452	1	1	CAAGCTCATTCTTGT...GTGACACAGCA
1	1	17392675	17392689	17392677	17392687	-13	2	1	CTTGCTCTATCATGT...ATGATAGAGCA
1	1	17407119	17407133	17407420	17407430	286	2	1	CCAGTCTCAACCTGC...ATGAGAAAGCA
1	1	17466424	17466438	17467206	17467216	767	2	2	CCTGTCCTTTCTTGC...ATGACACTGCA
1	1	17493659	17493673	17494319	17494329	645	1	1	CCAGCCCCTGCCTGC...GTGACCTTGCT
1	2	17507742	17507752	17508500	17508514	747	1	1	GTGACCCTGCA...CAAGCTTGTACCTGC
1	2	17515090	17515100	17515853	17515867	752	2	1	ATGACCCAGCA...CCTGCCTCAGCCTGC
1	2	17519184	17519194	17521224	17521238	2029	2	2	ATGAGTTTGCA...CCAGCCTGGGCCTGT
1	1	17530808	17530822	17531241	17531251	418	2	2	CAAGCTTCAGCCTGT...GTGACTCAGCT
1	2	17531241	17531251	17531801	17531815	549	2	2	GTGACTCAGCT...CCAGCTCTTACCTGT
1	1	17542604	17542618	17543342	17543352	723	1	2	CTTGCTTGTTCCTGC...GTGACAGAGCA
1	2	17549648	17549658	17550634	17550648	975	1	2	ATGACCCGGCT...CTTGCCTGTGCATGT
1	2	17571101	17571111	17571914	17571928	802	1	2	ATGACTTTGCA...CCTGCCTGTGCATGT
1	2	17586443	17586453	17588255	17588269	1801	2	1	ATGATAAGGCT...CAAGCCCGGGCCTGT
1	1	17606678	17606692	17609964	17609974	3271	1	2	CCTGTCTGAGCTTGC...ATGATTCTGCT
1	2	17635792	17635802	17636391	17636405	588	2	2	GTGACCTTGCA...CTAGCCTGGGCATGC
1	1	17681756	17681770	17684403	17684413	2632	1	2	CCAGCCTCTTCTTGT...GTGACAGAGCA
1	2	17706583	17706593	17706972	17706986	378	1	1	GTGACATTGCT...CCTGCCTCAGCCTGC
1	2	17709311	17709321	17710714	17710728	1392	2	2	GTGACAGAGCT...CAAGCTTTAGCATGT
1	1	17713087	17713101	17716216	17716226	3114	2	1	CTTGTCTGGTCTTGC...GTGATCATGCA
1	2	17734772	17734782	17737194	17737208	2411	1	1	GTGACAAGGCT...CCAGCCCAGGCCTGC
1	2	17768605	17768615	17770127	17770141	1511	2	2	ATGATTTTGCT...CAAGCCCAGGCATGC
1	1	17787073	17787087	17793219	17793229	6131	2	1	CAAGTTCAAACCTGC...GTGACAGAGCA
1	2	17835062	17835072	17835326	17835340	253	2	1	GTGAGAGAGCA...CCAGCCCTGTCCTGC
1	1	17851447	17851461	17857478	17857488	6016	1	1	CCTGCTCAGGCCTGC...GTGACACAGCA
1	2	17862949	17862959	17864465	17864479	1505	1	2	ATGACAGAGCA...CCTGCCTCAGCCTGC
1	2	17874541	17874551	17874568	17874582	16	2	2	ATGACACAGCT...CCTGCCCTTTCTTGT
1	1	17890631	17890645	17894336	17894346	3690	2	1	CTTGCTCTGGCCTGC...ATGACCAAGCT
1	1	17897163	17897177	17897835	17897845	657	1	2	CCTGCCCTGACATGT...GTGAGCTGGCT
1	2	17897835	17897845	17899535	17899549	1689	1	1	GTGAGCTGGCT...CCAGCTCTTTCCTGC
1	2	17942589	17942599	17943174	17943188	574	1	2	ATGACCCAGCT...CATGCCTGTGCCTGT
1	2	17946776	17946786	17949752	17949766	2965	2	1	ATGACTGGGCT...CCTGCCTCTGCCTGC
1	2	17955923	17955933	17959724	17959738	3790	2	1	GTGAGCCAGCT...CCTGCTTGGTCCTGC
1	2	17997458	17997468	17997953	17997967	484	2	1	ATGACTCGGCT...CCTGCCTGGACCTGC
1	2	18010474	18010484	18011827	18011841	1342	1	1	GTGAGCATGCA...CCTGCTCTGGCCTGT
1	2	18013272	18013282	18013709	18013723	426	2	1	ATGATCAAGCT...CATGCCTGGTCCTGT
1	2	18046637	18046647	18047188	18047202	540	2	1	GTGACTCAGCA...CCAGCTCAGGCCTGT
1	2	18091626	18091636	18091665	18091679	28	1	2	ATGAGCAGGCA...CCAGCCCCAACCTGC
1	1	18102703	18102717	18104542	18104552	1824	1	2	CAAGTCCCATCCTGC...GTGACATTGCT
1	1	18119544	18119558	18122895	18122905	3336	1	1	CCTGCCCAAGCCTGT...GTGAGTTAGCT
1	2	18164671	18164681	18167670	18167684	2988	1	1	GTGATAGGGCT...CATGCTTTTTCATGT
1	2	18164671	18164681	18169277	18169291	4595	1	2	GTGATAGGGCT...CCTGCTTCTTCCTGT
1	1	18178139	18178153	18178790	18178800	636	2	1	CCTGTCTTTGCCTGT...GTGACTGTGCA
1	2	18188345	18188355	18188390	18188404	34	1	1	ATGATACTGCT...CCTGCTCTGACATGC
1	1	18193891	18193905	18196628	18196638	2722	1	2	CATGTTCCTACCTGT...GTGACACAGCA
1	1	18193906	18193920	18196628	18196638	2707	1	1	CATGTCCTTACCTGT...GTGACACAGCA
1	1	18197408	18197422	18197428	18197438	5	1	1	CCAGTTTTTGCCTGT...ATGACATAGCT
1	1	18205914	18205928	18206255	18206265	326	1	1	CTTGTTTGATCTTGT...ATGACCATGCT
1	2	18206255	18206265	18206618	18206632	352	1	1	ATGACCATGCT...CCAGCCTCTTCCTGC
1	1	18216594	18216608	18218581	18218591	1972	2	1	CCTGTTCCTGCCTGC...GTGAGCATGCT
1	2	18240941	18240951	18241309	18241323	357	1	1	ATGATTGAGCT...CATGCCCTGTCCTGT
1	2	18252542	18252552	18252638	18252652	85	2	2	GTGACCTTGCT...CTTGCCTTTTCTTGT
1	1	18268488	18268502	18269685	18269695	1182	2	2	CATGCTTTTGCATGC...GTGACCTTGCA
1	1	18275820	18275834	18276987	18276997	1152	2	2	CATGCCTGTTCCTGC...GTGACAGAGCA
1	1	18280962	18280976	18281485	18281495	508	2	1	CCTGCCCCATCTTGC...GTGACAGGGCA
1	1	18283442	18283456	18283444	18283454	-13	1	2	CCAGCTCAGTCATGT...ATGACTGAGCT
1	1	18293320	18293334	18294358	18294368	1023	1	1	CTAGCCTTTACATGT...ATGACAGGGCT
1	2	18304575	18304585	18304612	18304626	26	2	2	GTGAGTGGGCT...CCAGCTCTAGCCTGC
1	1	18315587	18315601	18318718	18318728	3116	2	2	CCTGCCTCAGCCTGC...GTGAGAGAGCA
1	2	18323606	18323616	18325413	18325427	1796	2	1	ATGATTTGGCT...CTTGTTTTATCATGT
1	1	18354480	18354494	18356453	18356463	1958	1	2	CCAGCTTTGACCTGT...ATGACTAGGCA
1	2	18356453	18356463	18357519	18357533	1055	1	1	ATGACTAGGCA...CCTGCCTCTGCCTGT
1	2	18364192	18364202	18366143	18366157	1940	1	2	ATGAGAAGGCA...CCAGCCTGGGCTTGT
1	2	18369450	18369460	18372609	18372623	3148	2	2	GTGATTCTGCT...CATGCTTTTGCCTGT
1	2	18369450	18369460	18373842	18373856	4381	2	1	GTGATTCTGCT...CCAGTCCCTGCCTGT
1	1	18377453	18377467	18382720	18382730	5252	1	1	CCAGCCCAGTCCTGC...GTGACCTTGCT
1	1	18450789	18450803	18452796	18452806	1992	1	1	CAAGCTCCTGCTTGT...ATGAGTGGGCT
1	1	18467752	18467766	18469625	18469635	1858	1	1	CTTGCTTTGTCTTGT...ATGAGTGGGCA
1	2	18484664	18484674	18487878	18487892	3203	2	1	ATGACAGGGCA...CCAGCCCAGGCCTGC
1	2	18509431	18509441	18509685	18509699	243	1	1	GTGACACAGCA...CATGTCTGAACCTGC
1	2	18516989	18516999	18519659	18519673	2659	2	2	ATGACCTGGCA...CAAGTCTGGGCTTGT
1	2	18516989	18516999	18519660	18519674	2660	2	1	ATGACCTGGCA...CAAGCCCAGACTTGT
1	2	18516989	18516999	18522571	18522585	5571	2	2	ATGACCTGGCA...CCAGCCTCTTCATGT
1	1	18539117	18539131	18542428	18542438	3296	2	1	CCTGCCTCAGCCTGT...GTGAGTGTGCT
1	1	18542305	18542319	18542428	18542438	108	2	2	CATGTCCTGGCCTGC...GTGAGTGTGCT
1	2	18550274	18550284	18550301	18550315	16	1	2	GTGAGAGTGCT...CTTGCCTGAGCATGT
1	1	18551692	18551706	18552414	18552424	707	1	1	CTTGTCTTAACCTGT...GTGATCTGGCA
1	2	18577655	18577665	18580622	18580636	2956	1	1	GTGACAGGGCT...CCAGTTCATGCTTGT
1	2	18577655	18577665	18581022	18581036	3356	1	1	GTGACAGGGCT...CCTGCCTGAACTTGT
1	1	18687290	18687304	18687402	18687412	97	1	1	CTAGTTTTGTCCTGC...GTGACCGAGCT
1	2	18687402	18687412	18687942	18687956	529	1	1	GTGACCGAGCT...CCTGCTCCAGCATGC
1	1	18706349	18706363	18706450	18706460	86	2	1	CCTGTTCCATCTTGT...GTGAGAGGGCA
1	1	18713098	18713112	18713149	18713159	36	1	1	CCAGCCCTGACCTGT...ATGACCCTGCT
1	2	18728669	18728679	18728728	18728742	48	2	1	GTGATTTTGCA...CCAGTCCAGGCCTGT
1	2	18731120	18731130	18735357	18735371	4226	1	2	ATGACTCTGCA...CCTGCCCTGTCCTGC
1	1	18902171	18902185	18902989	18902999	803	1	1	CCAGCTCCGTCTTGC...GTGACAGAGCA
1	2	18913418	18913428	18913871	18913885	442	1	2	GTGACCTTGCA...CATGTCCATACCTGT
1	1	18974550	18974564	18974866	18974876	301	2	2	CCAGCCTCTGCCTGT...GTGACAGAGCA
1	1	18987271	18987285	18990441	18990451	3155	1	1	CCAGTCCTGGCCTGT...GTGAGAAAGCA
1	1	18987517	18987531	18990441	18990451	2909	1	2	CCTGCTCTAGCATGC...GTGAGAAAGCA
1	1	19005338	19005352	19006102	19006112	749	2	1	CATGTTTGAGCCTGT...GTGATTCAGCT
1	1	19069326	19069340	19070153	19070163	812	2	1	CAAGCCCCTTCATGC...ATGATTTGGCT
1	1	19076003	19076017	19076819	19076829	801	2	2	CTTGTCCTATCTTGC...GTGAGTTAGCT
1	2	19137741	19137751	19138728	19138742	976	1	2	GTGAGCTGGCA...CATGTTTCTTCCTGC
1	2	19145219	19145229	19145271	19145285	41	2	1	GTGATCTTGCT...CCTGCTCCATCCTGT
1	2	19150116	19150126	19151091	19151105	964	1	1	GTGAGTGTGCT...CATGCTTTTTCATGC
1	2	19150116	19150126	19151391	19151405	1264	1	2	GTGAGTGTGCT...CAAGTTTGGGCTTGT
1	2	19150116	19150126	19151392	19151406	1265	1	1	GTGAGTGTGCT...CAAGCCCAAACTTGC
1	2	19165560	19165570	19166404	19166418	833	1	2	GTGAGACAGCT...CCAGCCTGGACCTGC
1	1	19191892	19191906	19193072	19193082	1165	2	1	CATGCTCATACCTGT...GTGACTGTGCT
1	2	19194323	19194333	19194728	19194742	394	1	2	GTGAGCCAGCA...CCAGCCTTGTCCTGT
1	2	19203261	19203271	19203270	19203284	-2	2	2	GTGACCATGCA...CATGCTTAGACATGT
1	2	19203261	19203271	19203271	19203285	-1	2	1	GTGACCATGCA...CATGTCTAAGCATGT
1	2	19224171	19224181	19225952	19225966	1770	1	2	GTGACAGAGCA...CCAGCCCAGGCATGT
1	1	19238856	19238870	19246939	19246949	8068	2	1	CAAGTCCAATCTTGC...ATGAGAAGGCA
1	1	19250255	19250269	19250461	19250471	191	1	2	CCAGCTTCTGCATGT...ATGAGCTTGCA
1	2	19250461	19250471	19250948	19250962	476	1	2	ATGAGCTTGCA...CCTGTCCCTTCCTGC
1	2	19269063	19269073	19269934	19269948	860	2	2	GTGACACTGCT...CTTGTCTGGGCATGT
1	1	19313890	19313904	19318424	19318434	4519	1	1	CCAGCCCCTTCTTGC...ATGAGTGAGCA
1	2	19318424	19318434	19319194	19319208	759	1	1	ATGAGTGAGCA...CCAGCCTCAACCTGT
1	1	19324933	19324947	19328467	19328477	3519	2	2	CCTGTCCAGACTTGC...GTGACCCAGCA
1	1	19348342	19348356	19349726	19349736	1369	1	2	CCAGTTTATACTTGT...GTGACAGAGCA
1	2	19349726	19349736	19356155	19356169	6418	1	1	GTGACAGAGCA...CTTGCTCCATCCTGC
1	2	19372864	19372874	19376103	19376117	3228	1	2	ATGACTCTGCT...CAAGTCCATTCTTGT
1	1	19399995	19400009	19400176	19400186	166	1	1	CATGCTCTGGCCTGC...ATGATCTGGCT
1	1	19415989	19416003	19420825	19420835	4821	1	2	CATGTCCATACCTGC...GTGACAGTGCT
1	2	19440109	19440119	19440569	19440583	449	1	2	ATGAGAGAGCA...CCTGTCTTTTCCTGT
1	1	19446426	19446440	19446428	19446438	-13	2	1	CAAGCTTGGTCATGT...ATGACCAAGCT
1	2	19517589	19517599	19519007	19519021	1407	2	1	GTGACAGAGCT...CTTGTCCAATCATGT
1	2	19537468	19537478	19537569	19537583	90	1	1	ATGATCTGGCT...CAAGCTCTAGCCTGT
1	1	19546995	19547009	19548107	19548117	1097	1	1	CTAGCTCATTCCTGT...GTGACAGAGCA
1	2	19566153	19566163	19567276	19567290	1112	1	2	ATGATAAGGCT...CTAGTCTCTGCCTGT
1	1	19641146	19641160	19641433	19641443	272	2	2	CCTGCCTGAGCCTGT...GTGACAGAGCA
1	1	19653858	19653872	19654112	19654122	239	1	1	CCTGCCCTGGCTTGT...GTGAGTGAGCA
1	1	19658129	19658143	19660055	19660065	1911	1	1	CTTGCCCTGGCCTGT...GTGACTTGGCT
1	1	19659246	19659260	19660055	19660065	794	1	1	CCTGCTCCTTCCTGC...GTGACTTGGCT
1	1	19679139	19679153	19683050	19683060	3896	2	2	CCTGCCCAGGCTTGT...ATGAGTGAGCA
1	1	19679504	19679518	19683050	19683060	3531	2	2	CCAGCTTTGGCTTGC...ATGAGTGAGCA
1	1	19713147	19713161	19715952	19715962	2790	2	2	CCTGTCCCTGCCTGT...GTGACAGAGCT
1	2	19776714	19776724	19778655	19778669	1930	1	1	GTGATAATGCA...CATGTCCCAGCCTGC
1	1	19793802	19793816	19794036	19794046	219	2	2	CTTGCTTTAGCCTGC...GTGATTGGGCT
1	1	19847223	19847237	19849009	19849019	1771	2	1	CCTGCTTTGGCCTGC...GTGAGACTGCA
1	2	19887095	19887105	19887355	19887369	249	1	2	GTGACAGGGCA...CCTGCCTCAGCCTGC
1	2	19915612	19915622	19915621	19915635	-2	2	2	GTGAGTGAGCT...CTTGCTCTTTCCTGT
1	2	19921116	19921126	19928840	19928854	7713	1	1	GTGACAGAGCA...CATGTTTGATCATGT
1	1	19939525	19939539	19940600	19940610	1060	2	1	CTTGCCTTTGCCTGT...GTGACAGAGCA
1	1	19945076	19945090	19947851	19947861	2760	2	2	CCAGCCTCAACCTGC...ATGACTGTGCT
1	1	19946496	19946510	19947851	19947861	1340	2	2	CTAGCTTAAGCCTGT...ATGACTGTGCT
1	2	19983453	19983463	19985557	19985571	2093	2	1	GTGACTAGGCT...CAAGTTTGGGCATGC
1	1	20006335	20006349	20008053	20008063	1703	2	1	CCTGCCCAGACCTGC...ATGATTGTGCT
1	1	20017032	20017046	20017159	20017169	112	1	1	CTTGCTCATTCATGT...GTGACTCAGCT
1	2	20051285	20051295	20052998	20053012	1702	2	1	GTGACAGAGCA...CCAGCTTCATCATGC
1	2	20062572	20062582	20063435	20063449	852	2	2	ATGAGTTGGCA...CCAGTCTCTGCCTGT
1	2	20065366	20065376	20066059	20066073	682	1	1	GTGACTAGGCT...CTTGTTCCTACCTGC
1	2	20069916	20069926	20070209	20070223	282	1	1	ATGATAAGGCT...CTTGCTCCTTCCTGT
1	2	20084231	20084241	20085323	20085337	1081	2	1	ATGACTAAGCT...CATGCCTGTGCCTGT
1	2	20084231	20084241	20085684	20085698	1442	2	1	ATGACTAAGCT...CCTGTCCCGACATGT
1	2	20084231	20084241	20086000	20086014	1758	2	1	ATGACTAAGCT...CCAGCCCCTTCCTGC
1	2	20135378	20135388	20135612	20135626	223	1	2	GTGACTTTGCA...CCAGTCTGAACTTGC
1	2	20166976	20166986	20167835	20167849	848	1	2	ATGACTCAGCA...CCTGCCTTGGCCTGC
1	2	20176602	20176612	20177080	20177094	467	1	1	GTGATCCGGCT...CCTGCCTAATCCTGT
1	1	20184636	20184650	20186364	20186374	1713	1	1	CTAGTTTGGTCCTGC...GTGACAAAGCA
1	1	20189013	20189027	20189032	20189042	4	2	2	CTTGTCTCTTCATGT...GTGACAAGGCA
1	1	20405283	20405297	20408963	20408973	3665	2	2	CCTGCCTCTACTTGT...GTGAGTGGGCT
1	2	20408963	20408973	20410754	20410768	1780	2	1	GTGAGTGGGCT...CCAGCCTCTGCCTGC
1	2	20433844	20433854	20437523	20437537	3668	2	2	ATGACCCAGCA...CCAGCCTCTTCTTGC
1	2	20459792	20459802	20461045	20461059	1242	2	1	GTGACAGAGCA...CCTGCCTCAGCCTGC
1	2	20484790	20484800	20491664	20491678	6863	2	1	ATGATTTGGCT...CTTGCTCTGTCTTGT
1	2	20519175	20519185	20521126	20521140	1940	2	1	ATGACCATGCT...CATGCTCTTACCTGC
1	2	20582965	20582975	20584795	20584809	1819	2	1	GTGACAGAGCA...CCAGTTCAAACCTGT
1	1	20683302	20683316	20683502	20683512	185	2	2	CTTGTCCAGACCTGC...ATGAGATTGCA
1	2	20685759	20685769	20688945	20688959	3175	2	1	ATGAGCAGGCA...CAAGTCCTTGCATGT
1	1	20704190	20704204	20711615	20711625	7410	2	2	CAAGCCTGTTCCTGC...ATGAGTGTGCA
1	1	20739637	20739651	20741997	20742007	2345	1	1	CTAGTCTAATCCTGC...ATGAGAGTGCT
1	1	20807759	20807773	20807767	20807777	-7	2	1	CCAGCCCCAGCTTGC...GTGAGCAAGCT
1	1	20879582	20879596	20881501	20881511	1904	2	1	CCTGCCCGGACCTGC...GTGACAGGGCT
1	2	20928297	20928307	20929207	20929221	899	2	1	GTGATTATGCA...CCAGCCTCATCATGT
1	1	20931320	20931334	20931724	20931734	389	1	1	CCAGTTCCTTCCTGC...GTGAGCCTGCA
1	1	20948397	20948411	20956540	20956550	8128	1	1	CCTGCCTCAGCCTGC...GTGAGAATGCA
1	1	20966226	20966240	20968960	20968970	2719	2	1	CTAGTCTCAGCCTGC...ATGAGTTGGCA
1	2	20979442	20979452	20979744	20979758	291	2	1	GTGATCCAGCA...CCTGCCCCGACATGT
1	2	20986080	20986090	20987489	20987503	1398	2	2	ATGACTGGGCT...CCTGTTTTTTCTTGT
1	2	21010719	21010729	21012222	21012236	1492	2	1	ATGAGCAAGCT...CCAGCCCTGACCTGC
1	2	21032274	21032284	21033599	21033613	1314	1	2	GTGATTCTGCA...CAAGTTCCTTCCTGT
1	1	21050812	21050826	21051199	21051209	372	2	1	CCTGCCCTGACATGC...GTGAGTGGGCT
1	2	21051199	21051209	21053612	21053626	2402	2	1	GTGAGTGGGCT...CCTGCCTTGGCCTGC
1	1	21056242	21056256	21056517	21056527	260	1	1	CCTGTCTCTGCCTGC...ATGACATTGCT
1	2	21068653	21068663	21076425	21076439	7761	2	2	ATGATACTGCT...CTTGTCTTGACCTGC
1	1	21101371	21101385	21106281	21106291	4895	2	2	CCTGCCTCAACCTGC...GTGACACAGCT
1	1	21113668	21113682	21115859	21115869	2176	1	1	CCTGTTCGGTCCTGC...ATGACACTGCA
1	2	21140470	21140480	21141385	21141399	904	2	1	GTGACAGTGCA...CCTGCCTCAGCCTGC
1	2	21148400	21148410	21151582	21151596	3171	2	1	GTGACAGAGCA...CTTGTTCTTACCTGC
1	2	21221224	21221234	21221916	21221930	681	2	2	ATGATTAAGCT...CCAGTTCATGCCTGC
1	2	21231498	21231508	21233713	21233727	2204	2	2	ATGACTTTGCA...CTTGTCCTGTCATGC
1	2	21349425	21349435	21349871	21349885	435	2	1	GTGATTTTGCT...CCTGCCTCAGCCTGC
1	2	21372933	21372943	21379183	21379197	6239	1	1	ATGAGATTGCA...CCTGCCTCAGCCTGC
1	2	21418268	21418278	21419523	21419537	1244	1	2	ATGATTTGGCT...CTTGCCCATGCCTGT
1	2	21424450	21424460	21424739	21424753	278	1	2	ATGACCAGGCA...CTAGTTTCTTCATGT
1	2	21559195	21559205	21563515	21563529	4309	2	2	GTGACAGAGCA...CCAGTCCTGTCTTGC
1	1	21585166	21585180	21585175	21585185	-6	2	2	CTAGCTTGAACCTGC...GTGAGCTAGCT
1	2	21591729	21591739	21593324	21593338	1584	1	1	GTGACTGGGCT...CCTGTCCTTTCCTGC
1	2	21622326	21622336	21622518	21622532	181	2	1	GTGAGTGGGCT...CTTGCTTCTTCTTGT
1	2	21642260	21642270	21644309	21644323	2038	1	2	GTGACAGAGCA...CCTGTCTGAGCCTGC
1	1	21652770	21652784	21653379	21653389	594	1	2	CAAGCTTGATCCTGC...ATGACAGGGCA
1	2	21710801	21710811	21713651	21713665	2839	2	1	GTGATTTTGCA...CCTGCCTCAGCCTGC
1	1	21717579	21717593	21717914	21717924	320	1	2	CTTGTCTAATCCTGT...ATGACAGGGCT
1	2	21720898	21720908	21723183	21723197	2274	1	1	ATGAGAGAGCT...CATGTCCCAACTTGC
1	2	21765749	21765759	21766492	21766506	732	1	1	GTGACAGAGCA...CCTGCTCGAACCTGT
1	1	21814721	21814735	21815443	21815453	707	2	2	CCTGCTTCAGCCTGC...GTGACACTGCT
1	2	21838580	21838590	21838673	21838687	82	1	2	GTGAGCAAGCT...CCAGCTCCAGCCTGC
1	1	21861266	21861280	21862085	21862095	804	1	2	CAAGTCCATGCATGT...ATGACAGAGCA
1	2	21927890	21927900	21940008	21940022	12107	1	2	ATGATCCGGCA...CTAGCCCTGGCCTGC
1	2	21957076	21957086	21957759	21957773	672	2	2	GTGACAGAGCA...CATGTCCCGGCATGC
1	1	21994958	21994972	21997612	21997622	2639	2	2	CCAGCCTGTGCATGC...ATGAGTGAGCA
1	1	22037981	22037995	22038197	22038207	201	2	2	CCTGTCTCAGCTTGT...GTGACTGAGCT
1	2	22041179	22041189	22042905	22042919	1715	2	2	ATGATCGTGCA...CCTGCTTCATCCTGC
1	2	22135491	22135501	22135775	22135789	273	2	1	ATGACACTGCA...CCTGCCTCAGCCTGC
1	2	22158209	22158219	22158268	22158282	48	2	1	GTGACCCTGCT...CATGCCTGAGCCTGC
1	2	22158209	22158219	22158302	22158316	82	2	2	GTGACCCTGCT...CCTGCCCCGGCCTGC
1	1	22163264	22163278	22165012	22165022	1733	2	1	CAAGTCCAGTCCTGC...GTGAGAATGCT
1	2	22183228	22183238	22184799	22184813	1560	2	1	ATGAGAAAGCA...CCTGTCTCTTCCTGC
1	1	22199762	22199776	22201592	22201602	1815	2	2	CCTGTCCGAGCCTGT...GTGACAGGGCT
1	1	22200878	22200892	22201592	22201602	699	2	2	CCAGTCCCTGCCTGC...GTGACAGGGCT
1	1	22202658	22202672	22202869	22202879	196	1	1	CAAGCCTTTGCCTGC...GTGACCAGGCT
1	2	22218769	22218779	22220601	22220615	1821	1	2	GTGAGCCAGCA...CATGTTCTGACCTGT
1	2	22230294	22230304	22232873	22232887	2568	1	2	ATGACATAGCT...CCTGTTTTTTCCTGT
1	2	22230294	22230304	22233205	22233219	2900	1	2	ATGACATAGCT...CCAGTCCCATCATGT
1	2	22240714	22240724	22241395	22241409	670	1	1	GTGAGAGTGCT...CCTGCCTATGCCTGC
1	1	22258115	22258129	22258294	22258304	164	2	2	CCAGCCCTGGCCTGT...GTGAGTCTGCA
1	2	22260560	22260570	22264898	22264912	4327	2	1	GTGACTCGGCA...CCAGCCTCAGCCTGT
1	1	22282504	22282518	22285164	22285174	2645	1	1	CTTGCCCAAGCTTGC...GTGACAGAGCA
1	1	22284876	22284890	22285164	22285174	273	1	1	CCTGTTCTTTCTTGT...GTGACAGAGCA
1	1	22305809	22305823	22309987	22309997	4163	1	1	CCTGCCTCAGCCTGT...GTGACACTGCA
1	1	22306866	22306880	22309987	22309997	3106	1	2	CCTGCCTCAGCCTGC...GTGACACTGCA
1	1	22307428	22307442	22309987	22309997	2544	1	1	CCTGTCCCTGCCTGT...GTGACACTGCA
1	2	22320514	22320524	22320813	22320827	288	2	2	ATGATCCAGCT...CCAGCCCAGGCATGT
1	1	22332051	22332065	22333165	22333175	1099	1	1	CCTGTCCCTGCCTGT...GTGACACTGCA
1	2	22400445	22400455	22402945	22402959	2489	2	2	ATGATTCTGCA...CAAGTCCCTGCTTGT
1	1	22429973	22429987	22435025	22435035	5037	2	1	CCAGCCTGGTCCTGC...ATGAGCTTGCT
1	1	22432331	22432345	22435025	22435035	2679	2	2	CCAGTCTTTTCTTGC...ATGAGCTTGCT
1	2	22443213	22443223	22445865	22445879	2641	1	2	GTGAGTTTGCT...CCTGCCCCAGCCTGC
1	1	22464608	22464622	22467283	22467293	2660	2	2	CTAGTCTAATCATGT...ATGACCCAGCT
1	1	22485439	22485453	22486248	22486258	794	2	1	CATGCTCTTTCCTGC...GTGACTGTGCT
1	1	22498886	22498900	22500705	22500715	1804	2	2	CAAGTCTGAACCTGC...GTGAGAAGGCA
1	1	22506266	22506280	22506742	22506752	461	1	1	CTTGTTCTTGCTTGT...ATGATCCAGCA
1	2	22545092	22545102	22545600	22545614	497	1	1	GTGACCCTGCA...CAAGTTCTTGCCTGC
1	1	22555830	22555844	22557909	22557919	2064	2	1	CCTGCCTATTCATGC...ATGAGTGGGCA
1	1	22567839	22567853	22569493	22569503	1639	2	1	CATGTTTTGGCCTGT...ATGATCAAGCT
1	2	22569493	22569503	22573706	22573720	4202	2	1	ATGATCAAGCT...CCAGCCTCTTCCTGT
1	1	22614611	22614625	22622718	22622728	8092	2	1	CCTGTCCCTGCCTGC...ATGACCTGGCA
1	1	22615140	22615154	22622718	22622728	7563	2	1	CTTGCCTAAGCCTGT...ATGACCTGGCA
1	2	22622718	22622728	22625166	22625180	2437	2	2	ATGACCTGGCA...CCTGTCTGAACCTGT
1	1	22643509	22643523	22646989	22646999	3465	1	1	CAAGCTTTTGCATGC...GTGACAGAGCA
1	1	22645218	22645232	22646989	22646999	1756	1	2	CCAGCCTGAACCTGT...GTGACAGAGCA
1	2	22655843	22655853	22657025	22657039	1171	2	1	ATGAGCTTGCT...CCAGCCCCTTCCTGT
1	1	22697482	22697496	22699976	22699986	2479	2	2	CTTGCCTCAACTTGC...GTGAGTCTGCA
1	2	22724851	22724861	22726455	22726469	1593	1	2	GTGATAGTGCA...CCAGCCCTTGCCTGC
1	2	22829434	22829444	22829446	22829460	1	1	2	ATGACACTGCT...CATGCTTCAGCCTGT
1	2	22843630	22843640	22844725	22844739	1084	1	2	ATGAGACGGCT...CAAGTCCAAGCCTGT
1	2	22882078	22882088	22884429	22884443	2340	2	2	GTGACAGGGCT...CAAGCCCCTGCTTGT
1	2	22973063	22973073	22976346	22976360	3272	2	2	GTGACACAGCT...CATGTCTTTACATGC
1	2	22984852	22984862	22988430	22988444	3567	2	1	ATGATTAGGCT...CTTGTCCCTTCCTGT
1	2	23006643	23006653	23008320	23008334	1666	2	2	GTGACAGGGCT...CCAGCCCCAACCTGC
1	1	23083798	23083812	23084902	23084912	1089	1	2	CCTGTCTGTGCCTGC...ATGATATGGCA
1	2	23146429	23146439	23149131	23149145	2691	2	2	ATGACCAGGCT...CCTGCTCCAGCCTGC
1	1	23180096	23180110	23181945	23181955	1834	2	2	CCAGCTCCTTCTTGT...ATGACTAAGCA
1	2	23188344	23188354	23188544	23188558	189	2	2	GTGACTCAGCT...CCAGCTTCAGCCTGC
1	2	23221544	23221554	23222500	23222514	945	2	2	GTGATAAGGCA...CTTGCCTTTGCTTGT
1	1	23262262	23262276	23268202	23268212	5925	1	1	CTTGCTCCGGCCTGC...GTGACTTGGCA
1	2	23318341	23318351	23323303	23323317	4951	1	2	GTGACAGAGCA...CAAGCCTGTGCCTGT
1	2	23332475	23332485	23340355	23340369	7869	1	1	ATGACAAAGCA...CAAGCCCCATCTTGT
1	1	23344986	23345000	23354236	23354246	9235	2	1	CAAGTTCTTTCTTGT...ATGACAAAGCA
1	2	23408781	23408791	23412735	23412749	3943	2	1	ATGATCCTGCA...CCAGCCTTTACTTGC
1	2	23473912	23473922	23477863	23477877	3940	1	2	GTGACAGAGCA...CCTGTCTGAGCATGC
1	2	23497834	23497844	23501079	23501093	3234	2	1	GTGACTCTGCT...CATGTCTAAACTTGC
1	1	23511784	23511798	23513557	23513567	1758	2	2	CCTGCCTCAGCCTGC...GTGACAGAGCA
1	1	23512573	23512587	23513557	23513567	969	2	2	CATGTTCCTGCATGT...GTGACAGAGCA
1	1	23531205	23531219	23531466	23531476	246	2	1	CATGTTTCTGCTTGC...ATGATTTTGCA
1	1	23547281	23547295	23548229	23548239	933	2	2	CCTGTCTAATCATGT...ATGACAAAGCT
1	2	23579393	23579403	23579676	23579690	272	2	1	GTGAGTGGGCA...CCAGTCCGAGCTTGC
1	2	23582368	23582378	23583415	23583429	1036	2	1	GTGACAGAGCA...CCTGCCTCAGCCTGC
1	2	23636641	23636651	23636932	23636946	280	2	1	ATGATTTTGCA...CAAGCCCTTACTTGT
1	1	23646011	23646025	23649587	23649597	3561	1	1	CTAGTCTAATCCTGT...ATGAGTAGGCT
1	1	23683003	23683017	23683134	23683144	116	1	2	CTTGCTCTTTCCTGC...ATGACAGGGCT
1	2	23714447	23714457	23716388	23716402	1930	1	1	ATGAGCATGCA...CTAGCTCAAGCATGC
1	2	23804237	23804247	23807329	23807343	3081	2	2	GTGATAGAGCA...CCAGCCTCTTCCTGT
1	2	23821668	23821678	23823082	23823096	1403	2	2	ATGAGAAAGCA...CAAGCCTGATCCTGT
1	1	23829870	23829884	23832585	23832595	2700	1	1	CCTGCCTCAGCCTGC...GTGATACTGCT
1	2	23855432	23855442	23855434	23855448	-9	2	1	ATGAGCTAGCT...CTAGCTCATGCCTGT
1	1	23915623	23915637	23919685	23919695	4047	1	2	CTTGCTCAAACTTGC...GTGATTGGGCA
1	1	23919557	23919571	23919685	23919695	113	1	2	CAAGTCTGATCATGT...GTGATTGGGCA
1	2	23988437	23988447	23988555	23988569	107	2	2	GTGATTATGCT...CCAGCCTGAACATGC
1	2	24013241	24013251	24014787	24014801	1535	1	1	ATGACAGAGCA...CCTGCCTCGGCCTGC
1	2	24025921	24025931	24026290	24026304	358	2	1	ATGACAGTGCA...CTAGTCCTAACCTGC
1	2	24048849	24048859	24049056	24049070	196	1	2	GTGACAGAGCA...CCTGCCTCAGCCTGC
1	2	24068966	24068976	24071470	24071484	2493	1	1	GTGAGTTTGCA...CTTGTTCTAGCCTGT
1	2	24081209	24081219	24083855	24083869	2635	2	2	ATGACTAGGCA...CCTGCCTCAGCCTGC
1	2	24112120	24112130	24114326	24114340	2195	1	1	GTGATAATGCA...CTTGTTCCTGCTTGC
1	1	24118874	24118888	24120669	24120679	1780	1	1	CCTGCCTCTGCCTGT...GTGAGTGAGCT
1	2	24146348	24146358	24147265	24147279	906	2	2	GTGACTGGGCA...CTTGCTTGTTCCTGT
1	1	24178887	24178901	24178889	24178899	-13	1	2	CTTGCTCTGTCATGC...ATGACAGAGCA
1	2	24178889	24178899	24179075	24179089	175	1	1	ATGACAGAGCA...CCTGCCTCAGCCTGC
1	2	24180946	24180956	24181376	24181390	419	1	2	GTGATCTGGCA...CCAGCCCTGACATGT
1	2	24224313	24224323	24229497	24229511	5173	1	2	ATGAGAAGGCA...CCTGCTTTTGCTTGC
1	2	24234815	24234825	24235108	24235122	282	2	1	GTGACAGAGCA...CCTGTCTCTGCCTGT
1	1	24261590	24261604	24261609	24261619	4	2	1	CCTGCCTCAGCCTGC...GTGACTAGGCA
1	1	24353130	24353144	24353974	24353984	829	2	1	CTTGCCTCAGCCTGC...GTGACAGAGCA
1	2	24353974	24353984	24354834	24354848	849	2	1	GTGACAGAGCA...CTTGTCTATACATGT
1	1	24355676	24355690	24356759	24356769	1068	2	2	CATGCCTCTGCATGC...GTGACAGAGCA
1	1	24359262	24359276	24360161	24360171	884	1	2	CCTGCCTCAGCCTGC...GTGACCTTGCA
1	1	24392063	24392077	24392075	24392085	-3	2	1	CTAGCCCAAGCCTGC...ATGACTGTGCA
1	1	24395915	24395929	24398475	24398485	2545	1	2	CCTGTCTGTGCCTGT...ATGACTCAGCT
1	2	24428219	24428229	24428611	24428625	381	1	1	GTGATAGAGCA...CCAGCCTCAGCCTGC
1	2	24433842	24433852	24436743	24436757	2890	1	1	ATGATTTTGCA...CCTGCCTTGGCCTGC
1	2	24455460	24455470	24455901	24455915	430	2	2	ATGAGCCTGCA...CATGTTCGGACATGT
1	2	24455460	24455470	24455902	24455916	431	2	1	ATGAGCCTGCA...CATGTCCGAACATGC
1	1	24461131	24461145	24461133	24461143	-13	2	1	CTAGCTTGGTCATGC...ATGACCAAGCT
1	1	24504326	24504340	24506195	24506205	1854	2	1	CTAGTTCTATCATGT...GTGACCAGGCA
1	2	24507799	24507809	24508272	24508286	462	1	2	ATGACACAGCA...CAAGTTTATGCCTGT
1	2	24571752	24571762	24575994	24576008	4231	1	2	ATGATCCAGCT...CCAGCTTCTTCCTGT
1	1	24578320	24578334	24581878	24581888	3543	2	2	CAAGCCCGTACATGT...ATGACTGTGCA
1	2	24581878	24581888	24582140	24582154	251	2	1	ATGACTGTGCA...CTTGCCTCTTCCTGT
1	2	24611297	24611307	24611805	24611819	497	1	2	GTGACAGAGCA...CTTGTCTGGGCCTGC
1	2	24611297	24611307	24613178	24613192	1870	1	1	GTGACAGAGCA...CCTGCCCCTGCTTGC
1	2	24621685	24621695	24622524	24622538	828	1	2	ATGAGCAGGCT...CCAGCCTAAGCTTGC
1	1	24627524	24627538	24628428	24628438	889	1	2	CCTGCCTGGACCTGT...GTGACAGAGCA
1	2	24633151	24633161	24634173	24634187	1011	2	2	ATGAGCAGGCT...CCAGTTCAGTCCTGC
1	2	24660328	24660338	24661985	24661999	1646	1	1	ATGAGAAGGCA...CCAGCCTGGGCCTGC
1	2	24688295	24688305	24689448	24689462	1142	2	1	GTGACCAAGCT...CTTGTTCTGGCTTGT
1	2	24706339	24706349	24706490	24706504	140	2	1	GTGACAATGCT...CAAGTTCAGACCTGT
1	1	24734348	24734362	24735517	24735527	1154	2	1	CTAGCCTCATCATGT...GTGATTGTGCT
1	2	24744627	24744637	24745606	24745620	968	1	2	ATGACCTGGCA...CAAGTCCTATCATGC
1	1	24767641	24767655	24768991	24769001	1335	1	1	CCAGCTTCTGCCTGC...ATGACACAGCT
1	2	24770368	24770378	24773482	24773496	3103	2	2	GTGATAAGGCT...CAAGCTTGTTCCTGC
1	1	24777409	24777423	24777429	24777439	5	1	1	CCAGCCCCAGCATGT...GTGACAGAGCA
1	2	24782188	24782198	24786577	24786591	4378	1	2	GTGACTGAGCA...CCAGTTTGTGCCTGC
1	2	24845113	24845123	24848865	24848879	3741	2	2	GTGACAGAGCA...CAAGTCTGTGCATGC
1	1	24894086	24894100	24897943	24897953	3842	1	2	CTAGTTCCTTCTTGT...GTGACAGAGCA
1	2	24917122	24917132	24918112	24918126	979	2	1	GTGACAGAGCA...CTAGCCTGGGCCTGT
1	2	24938205	24938215	24938804	24938818	588	2	1	ATGACCTAGCA...CCTGCCTCAGCCTGC
1	1	24946151	24946165	24948419	24948429	2253	1	2	CTTGTTTCTACCTGC...GTGACAGAGCA
1	2	24954974	24954984	24955912	24955926	927	1	2	GTGAGCGAGCT...CCTGCCTCAGCCTGC
1	1	25022813	25022827	25025053	25025063	2225	1	1	CCAGTTCTTTCTTGT...GTGACAGAGCT
1	1	25088440	25088454	25089758	25089768	1303	2	1	CAAGTTTTGACTTGT...GTGAGCCAGCA
1	1	25125256	25125270	25129965	25129975	4694	1	1	CCTGCCTCAGCCTGC...ATGACTATGCT
1	2	25158160	25158170	25158374	25158388	203	2	1	GTGACAGAGCA...CCTGCCTTGGCTTGC
1	2	25158160	25158170	25161206	25161220	3035	2	2	GTGACAGAGCA...CCTGCCTCAGCCTGC
1	2	25190797	25190807	25193231	25193245	2423	1	2	GTGAGCAAGCA...CCTGTCCTGTCCTGC
1	1	25243188	25243202	25243848	25243858	645	1	2	CCTGCCTGTTCCTGT...ATGAGAGAGCT
1	2	25298715	25298725	25298960	25298974	234	1	1	GTGACAGGGCT...CTTGCCTGGGCTTGC
1	2	25300263	25300273	25300695	25300709	421	2	1	GTGAGATTGCA...CAAGCTTCAGCATGT
1	2	25315161	25315171	25315225	25315239	53	2	1	GTGACACGGCT...CCAGCCTCTTCCTGC
1	2	25321236	25321246	25322095	25322109	848	2	1	GTGAGTGAGCT...CCTGTCTGGGCATGT
1	2	25326025	25326035	25327675	25327689	1639	2	2	GTGACAGTGCT...CCAGCCCAAGCTTGT
1	1	25356209	25356223	25356787	25356797	563	2	1	CTTGCTCTTTCCTGT...GTGACAGAGCA
1	1	25364531	25364545	25365072	25365082	526	2	2	CTTGCCTCATCCTGT...GTGATCCAGCA
1	2	25379406	25379416	25381606	25381620	2189	1	2	ATGACAAAGCT...CCTGCCCCAGCCTGC
1	1	25394217	25394231	25395681	25395691	1449	1	2	CCTGCCCTGTCCTGT...ATGACACTGCT
1	1	25409633	25409647	25410183	25410193	535	2	1	CCAGCTCTGGCCTGC...ATGACTTTGCT
1	1	25425213	25425227	25430912	25430922	5684	2	2	CCAGCCCCTGCCTGT...GTGACAGAGCA
1	2	25462555	25462565	25465586	25465600	3020	1	2	ATGAGCCGGCA...CAAGTCCCGACCTGT
1	2	25462555	25462565	25466710	25466724	4144	1	2	ATGAGCCGGCA...CAAGTCCAGACTTGT
1	1	25510397	25510411	25513549	25513559	3137	1	1	CCAGCCCAGGCCTGT...GTGACAGAGCA
1	1	25521155	25521169	25523505	25523515	2335	1	1	CCTGTCCCTGCATGT...GTGACAGAGCA
1	1	25558245	25558259	25558480	25558490	220	1	1	CAAGTTTCTTCCTGT...ATGATCCTGCT
1	2	25566073	25566083	25566675	25566689	591	1	1	GTGAGCTGGCT...CCAGCTCAGACCTGC
1	1	25802841	25802855	25802950	25802960	94	2	1	CAAGCTCTTGCTTGT...ATGACCCTGCT
1	2	25802950	25802960	25803175	25803189	214	2	1	ATGACCCTGCT...CAAGTCTTGTCTTGT
1	2	25832638	25832648	25833242	25833256	593	1	2	GTGAGTGGGCA...CCTGCTTCGGCTTGC
1	2	25872404	25872414	25872614	25872628	199	1	2	GTGACAGAGCA...CCTGCTCTAACCTGT
1	2	25872404	25872414	25876448	25876462	4033	1	2	GTGACAGAGCA...CCAGTCTGGTCCTGT
1	1	25887422	25887436	25891009	25891019	3572	2	1	CCAGCCTGGGCTTGC...GTGATTCTGCA
1	2	25922878	25922888	25924479	25924493	1590	2	1	GTGACCCAGCT...CCAGTTTTGGCCTGT
1	2	25922878	25922888	25924636	25924650	1747	2	2	GTGACCCAGCT...CCTGCCTCTTCTTGC
1	2	25928132	25928142	25929860	25929874	1717	2	1	GTGACAGAGCA...CCTGCCTCAGCCTGC
1	1	26024052	26024066	26024248	26024258	181	2	2	CATGCCTAGGCATGT...ATGACCCAGCA
1	1	26027942	26027956	26028528	26028538	571	1	1	CTTGCTCAGGCCTGC...GTGACAGAGCT
1	2	26049309	26049319	26050991	26051005	1671	1	2	GTGAGTGGGCT...CATGTTTCTGCTTGC
1	2	26096490	26096500	26096741	26096755	240	1	1	GTGACAGTGCT...CATGCTTCATCTTGT
1	1	26106116	26106130	26110520	26110530	4389	2	1	CCAGCCTCGGCTTGT...GTGAGTGGGCT
1	1	26108984	26108998	26110520	26110530	1521	2	1	CTAGCTCCAGCCTGC...GTGAGTGGGCT
1	2	26157717	26157727	26158633	26158647	905	2	2	GTGATTAAGCT...CAAGCTCTAGCTTGT
1	1	26159636	26159650	26159638	26159648	-13	2	1	CTAGCTCTGTCATGC...ATGACAGAGCT
1	2	26182832	26182842	26182884	26182898	41	1	2	GTGACAGAGCA...CCAGCCTAATCTTGT
1	1	26198118	26198132	26198577	26198587	444	1	1	CAAGCCCCAGCCTGC...GTGACTCTGCA
1	2	26198577	26198587	26202637	26202651	4049	1	1	GTGACTCTGCA...CCAGCCTGGACCTGT
1	1	26207781	26207795	26207928	26207938	132	2	2	CCAGCTTCTTCCTGC...GTGACCTGGCA
1	1	26213704	26213718	26215611	26215621	1892	1	2	CTTGTTCATTCCTGT...ATGAGATGGCA
1	1	26225893	26225907	26227922	26227932	2014	2	1	CAAGCCTCATCCTGT...ATGAGTTGGCT
1	1	26255201	26255215	26258061	26258071	2845	1	2	CTTGCTCAAACCTGT...ATGACATGGCA
1	2	26281178	26281188	26281194	26281208	5	1	2	GTGAGCTGGCA...CTTGTTTGAGCCTGC
1	2	26316506	26316516	26317137	26317151	620	2	2	ATGAGTGTGCT...CAAGTCTGATCCTGT
1	2	26370860	26370870	26371673	26371687	802	1	1	ATGAGCATGCT...CCAGCCCCTTCCTGC
1	1	26387617	26387631	26391874	26391884	4242	2	2	CCAGCCTGGGCCTGC...ATGATTGTGCT
1	1	26432768	26432782	26433724	26433734	941	2	1	CTTGTCCTGTCCTGT...GTGACAGAGCA
1	2	26433724	26433734	26434252	26434266	517	2	2	GTGACAGAGCA...CTTGTTTGTACCTGT
1	2	26496281	26496291	26496831	26496845	539	2	2	GTGACCGAGCT...CTAGCCCTAGCTTGT
1	2	26508830	26508840	26509415	26509429	574	2	1	ATGAGAGAGCA...CCTGTCCCTGCTTGT
1	1	26509549	26509563	26510024	26510034	460	1	2	CCTGCCCAGACTTGC...ATGAGCCAGCT
1	2	26539212	26539222	26542654	26542668	3431	1	2	ATGATTTGGCA...CCTGTTCTATCTTGC
1	2	26551755	26551765	26553015	26553029	1249	1	1	GTGAGTGGGCA...CTAGCCTTGTCCTGC
1	1	26601738	26601752	26602576	26602586	823	1	1	CCTGTTTTAGCATGT...GTGATCAGGCT
1	1	26625322	26625336	26626332	26626342	995	1	2	CCTGCTTCTTCCTGT...GTGACCTGGCT
1	1	26625422	26625436	26626332	26626342	895	1	2	CCTGCCTTGACATGT...GTGACCTGGCT
1	2	26651423	26651433	26651731	26651745	297	2	2	GTGAGTCAGCT...CATGCTTGTACTTGT
1	1	26656207	26656221	26658354	26658364	2132	2	1	CCTGCCTTAGCCTGC...ATGAGATTGCT
1	1	26683234	26683248	26683928	26683938	679	1	2	CAAGCCCATTCCTGT...GTGACAGAGCA
1	1	26697603	26697617	26698506	26698516	888	2	2	CCTGTCCCTACCTGT...ATGACATTGCT
1	1	26697619	26697633	26698506	26698516	872	2	2	CTTGTCTCTGCCTGT...ATGACATTGCT
1	2	26716487	26716497	26718010	26718024	1512	2	1	ATGACAGAGCA...CTTGTTCATGCCTGT
1	1	26728582	26728596	26730300	26730310	1703	2	2	CATGTCTGAGCATGT...ATGATCCTGCT
1	1	26728583	26728597	26730300	26730310	1702	2	1	CATGCTCAGACATGT...ATGATCCTGCT
1	1	26744931	26744945	26746272	26746282	1326	2	2	CCTGCCTCAGCCTGC...GTGATTCAGCA
1	2	26768364	26768374	26770097	26770111	1722	1	1	GTGACAGAGCA...CCAGCTCCTACCTGT
1	2	26869754	26869764	26871349	26871363	1584	1	1	ATGACTGGGCA...CCTGCCTTTGCCTGT
1	2	26869754	26869764	26871562	26871576	1797	1	1	ATGACTGGGCA...CCTGCCTCTGCCTGT
1	2	26869754	26869764	26871627	26871641	1862	1	1	ATGACTGGGCA...CCTGCCCCTGCCTGT
1	2	26869754	26869764	26871987	26872001	2222	1	1	ATGACTGGGCA...CCTGCTTCTGCCTGT
1	2	26869754	26869764	26872655	26872669	2890	1	1	ATGACTGGGCA...CCTGCCCAGACTTGC
1	1	26885104	26885118	26888026	26888036	2907	1	2	CCAGCCCAGTCCTGT...GTGACAGAGCT
1	1	26886670	26886684	26888026	26888036	1341	1	2	CCAGCCCTGGCTTGC...GTGACAGAGCT
1	2	26888026	26888036	26888099	26888113	62	1	1	GTGACAGAGCT...CCAGCTTTGTCCTGC
1	2	26908932	26908942	26909481	26909495	538	2	2	GTGACAAGGCA...CCAGCTCCAACATGT
1	2	26921272	26921282	26922077	26922091	794	2	1	GTGACAGAGCA...CCTGCCTCAGCCTGC
1	2	26954713	26954723	26954801	26954815	77	1	1	GTGATTAGGCA...CCAGCCTTTTCCTGC
1	2	26956631	26956641	26957023	26957037	381	2	2	GTGAGACTGCA...CTTGCCTAATCCTGT
1	2	26968846	26968856	26969426	26969440	569	2	2	ATGATTGGGCA...CCTGCCTCAGCCTGC
1	2	26991427	26991437	26993743	26993757	2305	1	2	ATGACTAGGCT...CCAGCCCAAACATGT
1	2	27049817	27049827	27052455	27052469	2627	2	1	GTGATAGGGCA...CCTGCCTCAGCCTGC
1	1	27089276	27089290	27098866	27098876	9575	1	1	CTTGCTCTGACCTGC...GTGATCAGGCT
1	1	27089286	27089300	27098866	27098876	9565	1	1	CCTGCCTTTACATGC...GTGATCAGGCT
1	1	27100942	27100956	27101451	27101461	494	2	1	CCAGCCCCAGCCTGC...GTGATTCTGCA
1	2	27116583	27116593	27117423	27117437	829	1	2	GTGAGCTGGCT...CTAGTCCAGTCATGT
1	2	27127315	27127325	27127815	27127829	489	2	2	GTGACAGAGCA...CCTGTCCTATCCTGT
1	2	27129109	27129119	27131240	27131254	2120	2	2	ATGACCCTGCT...CCTGCCTCAGCCTGC
1	2	27179731	27179741	27180606	27180620	864	2	1	GTGACCCAGCA...CAAGTCCTTGCCTGT
1	2	27220840	27220850	27222942	27222956	2091	2	2	GTGACCGGGCA...CCTGCCTCGGCCTGC
1	2	27230479	27230489	27232217	27232231	1727	1	2	GTGACAGAGCA...CCTGCCTCTTCCTGC
1	1	27281720	27281734	27293899	27293909	12164	1	1	CCAGTTTCTTCCTGC...GTGACCGGGCT
1	1	27287507	27287521	27293899	27293909	6377	1	2	CCTGTCTTTACCTGC...GTGACCGGGCT
1	2	27294708	27294718	27297496	27297510	2777	1	1	GTGACAGAGCA...CAAGCCTCTGCTTGC
1	1	27305742	27305756	27305841	27305851	84	2	2	CAAGTTCATTCCTGC...GTGACAGAGCA
1	2	27334752	27334762	27336752	27336766	1989	1	2	GTGATTCTGCA...CTTGCTTGTACCTGT
1	1	27339741	27339755	27344137	27344147	4381	2	1	CTAGCCTTGTCCTGC...GTGACAGAGCA
1	1	27373087	27373101	27375991	27376001	2889	1	1	CTTGTCTCTGCTTGT...GTGATATGGCT
1	1	27390046	27390060	27392668	27392678	2607	2	1	CCTGCCTCAGCCTGC...ATGATCATGCA
1	2	27453081	27453091	27453128	27453142	36	1	1	ATGACACGGCA...CAAGTTTCTACCTGC
1	1	27514737	27514751	27517428	27517438	2676	1	1	CCTGCCTCAGCCTGC...GTGACAGAGCA
1	1	27574050	27574064	27574162	27574172	97	2	2	CATGTTCTAACTTGT...ATGACCATGCA
1	2	27609992	27610002	27610283	27610297	280	1	1	GTGACTGGGCT...CCTGTCTGAGCCTGT
1	1	27613987	27614001	27615047	27615057	1045	1	1	CCTGCCTCAGCCTGC...ATGAGCATGCT
1	2	27615047	27615057	27616370	27616384	1312	1	2	ATGAGCATGCT...CCTGCCTCAGCCTGC
1	1	27625950	27625964	27627953	27627963	1988	1	2	CCTGTCTAAGCCTGC...GTGAGTGGGCA
1	1	27649117	27649131	27652610	27652620	3478	1	2	CTTGCCCTTTCCTGC...GTGAGTCTGCA
1	2	27685264	27685274	27686100	27686114	825	1	1	ATGACAGTGCA...CCAGCCTGGTCCTGC
1	2	27688481	27688491	27693274	27693288	4782	2	1	ATGACCTGGCT...CTAGCTCGGACTTGC
1	1	27727822	27727836	27729172	27729182	1335	2	1	CAAGTTCCAACCTGT...GTGAGTGGGCA
1	2	27729172	27729182	27729885	27729899	702	2	2	GTGAGTGGGCA...CCTGCTCAGGCCTGT
1	2	27733740	27733750	27737107	27737121	3356	2	2	GTGACATAGCT...CCAGTTCTTTCTTGC
1	1	27779223	27779237	27779388	27779398	150	1	2	CCTGCCTCAGCCTGC...ATGATATAGCA
1	1	27779612	27779626	27779772	27779782	145	1	2	CCTGCCTCAGCCTGC...ATGACATAGCA
1	1	27787551	27787565	27787634	27787644	68	1	2	CCTGCCTCAGCCTGC...GTGACAGAGCA
1	2	27794400	27794410	27796713	27796727	2302	1	2	GTGACAGAGCA...CTAGCCCCTACTTGT
1	2	27887227	27887237	27888671	27888685	1433	2	2	GTGACATAGCA...CCAGCTCTGGCCTGT
1	2	27911256	27911266	27911394	27911408	127	2	2	GTGATAAGGCA...CCTGTCCTGTCCTGC
1	1	27926053	27926067	27926854	27926864	786	1	1	CCAGCCTGGTCTTGC...GTGAGTCTGCT
1	1	27932338	27932352	27934936	27934946	2583	2	2	CAAGTCCTAACTTGT...ATGAGACTGCT
1	2	27945732	27945742	27947969	27947983	2226	2	2	GTGACAGAGCA...CCAGTCCGAGCCTGT
1	2	27958287	27958297	27958417	27958431	119	1	2	GTGAGAGGGCT...CCAGCCCTGGCCTGC
1	1	28022445	28022459	28022944	28022954	484	2	1	CTTGTCTCAACCTGT...GTGACAGAGCA
1	2	28033388	28033398	28033618	28033632	219	2	1	ATGATTGTGCA...CATGCTCAGGCTTGT
1	1	28065455	28065469	28068782	28068792	3312	2	2	CAAGCTCATTCCTGC...GTGACAGGGCA
1	2	28134608	28134618	28137875	28137889	3256	1	2	ATGAGTAGGCT...CCTGCCTCAACCTGC
1	1	28166993	28167007	28167831	28167841	823	1	1	CAAGCTCTTTCTTGT...GTGACTTAGCA
1	2	28167831	28167841	28169169	28169183	1327	1	2	GTGACTTAGCA...CATGCCCCATCCTGT
1	2	28193915	28193925	28195126	28195140	1200	1	2	GTGACCTTGCA...CATGTCTTGTCTTGT
1	2	28193915	28193925	28200012	28200026	6086	1	1	GTGACCTTGCA...CCTGCCCCATCCTGT
1	1	28205948	28205962	28207320	28207330	1357	2	1	CCTGTCCCTTCATGC...GTGACAGAGCA
1	1	28235843	28235857	28239494	28239504	3636	2	2	CTTGCTTTATCCTGT...GTGATAGAGCA
1	2	28272842	28272852	28276143	28276157	3290	1	2	GTGACACAGCA...CCAGTCCCTGCCTGC
1	2	28283934	28283944	28284030	28284044	85	1	2	GTGATCAGGCT...CAAGCTCCAACTTGC
1	2	28288199	28288209	28289348	28289362	1138	2	1	GTGACCTAGCA...CTTGCCTTGGCCTGT
1	1	28396523	28396537	28401056	28401066	4518	2	1	CAAGTTCAGTCCTGC...GTGACAGAGCA
1	1	28418895	28418909	28419790	28419800	880	1	2	CATGCCTCAGCCTGC...GTGACAGAGCA
1	1	28432457	28432471	28434818	28434828	2346	1	1	CCTGCCTCTTCTTGT...ATGAGAGGGCA
1	2	28439327	28439337	28440134	28440148	796	1	1	ATGACTCAGCT...CCTGCCTCAGCCTGC
1	2	28497130	28497140	28497937	28497951	796	2	1	GTGATCCTGCA...CCTGTTCTGACATGC
1	1	28503839	28503853	28503841	28503851	-13	1	2	CCTGCCCTGTCATGC...ATGACAGGGCA
1	1	28515140	28515154	28522249	28522259	7094	1	2	CCTGCCTCAGCCTGC...GTGACAGAGCA
1	1	28527120	28527134	28530620	28530630	3485	1	2	CATGTCCTAGCCTGT...GTGACAAAGCT
1	1	28563670	28563684	28566812	28566822	3127	1	1	CTTGCTTTTGCTTGT...ATGAGCCAGCA
1	1	28568546	28568560	28569485	28569495	924	1	1	CATGTCTATGCATGC...ATGATCAAGCA
1	1	28582546	28582560	28584555	28584565	1994	1	1	CTTGCCTCAGCCTGC...GTGACAGAGCT
1	1	28614049	28614063	28614439	28614449	375	2	1	CCTGCTTTGACTTGC...GTGACAGAGCA
1	2	28614439	28614449	28617811	28617825	3361	2	2	GTGACAGAGCA...CCTGCCTTAGCCTGC
1	2	28703780	28703790	28705577	28705591	1786	2	1	GTGACAGAGCA...CCTGTCTCAGCCTGC
1	1	28744080	28744094	28744969	28744979	874	1	2	CCTGCTCTGTCCTGC...GTGACAGAGCA
1	2	28744969	28744979	28746063	28746077	1083	1	1	GTGACAGAGCA...CCTGCCTCAGCCTGC
1	1	28802985	28802999	28803628	28803638	628	2	2	CCTGTCTTGGCTTGT...ATGACAGAGCA
1	1	28858451	28858465	28860420	28860430	1954	2	2	CCAGCCTCAGCCTGC...GTGATAGAGCA
1	2	28878946	28878956	28881385	28881399	2428	2	2	GTGACAGAGCA...CAAGTCCTGACTTGT
1	2	28884132	28884142	28885693	28885707	1550	2	1	GTGACAGAGCA...CCTGCCTCAGCCTGC
1	1	28901348	28901362	28901698	28901708	335	2	2	CAAGTTTGTTCATGC...GTGACAGAGCA
1	2	28907281	28907291	28908330	28908344	1038	2	2	GTGACACAGCT...CAAGCCTCTGCCTGC
1	1	28921876	28921890	28921946	28921956	55	2	1	CTTGCCCAATCCTGC...ATGAGTGTGCA
1	1	28945454	28945468	28950127	28950137	4658	2	2	CCTGCCTCAGCCTGC...GTGATTGTGCT
1	2	29020059	29020069	29022823	29022837	2753	2	1	GTGACAGGGCA...CCTGCCTTGGCCTGC
1	2	29045294	29045304	29045510	29045524	205	1	1	GTGATAGGGCT...CTTGCTTCTGCCTGC
1	2	29062347	29062357	29066312	29066326	3954	1	2	ATGAGTTGGCT...CAAGTTTCTACATGC
1	2	29097080	29097090	29100519	29100533	3428	1	1	GTGACAGAGCA...CCTGCCTCAGCCTGC
1	1	29120927	29120941	29122203	29122213	1261	2	1	CCTGCCCTAGCCTGC...GTGAGATTGCA
1	1	29130742	29130756	29130931	29130941	174	2	1	CTAGCCCAGGCTTGT...GTGACTTTGCA
1	1	29140125	29140139	29140336	29140346	196	2	2	CATGTCTGAGCTTGT...ATGACTAGGCT
1	2	29192449	29192459	29196873	29196887	4413	2	1	GTGAGTGGGCT...CCTGCCTCAGCCTGC
1	1	29276582	29276596	29276693	29276703	96	2	1	CTTGTCTATGCCTGT...ATGACTCAGCA
1	2	29299071	29299081	29302138	29302152	3056	1	1	ATGATCATGCT...CCTGTCTCTTCCTGT
1	1	29308817	29308831	29310789	29310799	1957	2	1	CTTGTTCTTGCCTGT...ATGAGACTGCA
1	2	29335521	29335531	29336257	29336271	725	2	2	ATGATAGAGCA...CTTGTTTAAGCCTGT
1	1	29349751	29349765	29349971	29349981	205	2	1	CCTGCCTTGGCCTGC...GTGATCTGGCT
1	1	29447012	29447026	29448051	29448061	1024	2	1	CCTGCCCCAGCCTGT...ATGAGCGAGCT
1	2	29460019	29460029	29464956	29464970	4926	1	1	GTGACAGAGCA...CATGTTCCTTCATGT
1	1	29501545	29501559	29502861	29502871	1301	2	1	CATGCCCATACCTGT...ATGATAATGCT
1	1	29532044	29532058	29533045	29533055	986	1	2	CCTGCTCAGTCTTGC...GTGACCCTGCA
1	1	29537867	29537881	29538416	29538426	534	1	1	CATGCCTGGTCCTGT...ATGACCAAGCT
1	1	29541191	29541205	29542558	29542568	1352	2	2	CCAGCTCAAACTTGC...GTGACCGGGCT
1	2	29548270	29548280	29549363	29549377	1082	1	1	GTGAGTTGGCT...CCAGCCTTGGCCTGC
1	2	29562784	29562794	29566468	29566482	3673	1	1	ATGAGCGTGCT...CTAGCTCCTGCCTGC
1	1	29574187	29574201	29575447	29575457	1245	2	1	CCAGCCCTGGCCTGT...GTGAGTGTGCA
1	1	29606516	29606530	29608625	29608635	2094	2	1	CAAGCTCCAGCTTGT...GTGATTTAGCA
1	1	29657482	29657496	29657628	29657638	131	2	1	CCAGTCTATGCCTGC...ATGATCAGGCA
1	2	29658178	29658188	29658667	29658681	478	2	1	GTGACATGGCT...CCAGCCCATGCATGC
1	1	29681494	29681508	29682060	29682070	551	2	1	CAAGCTCCTTCTTGC...ATGATCTTGCT
1	2	29684449	29684459	29685280	29685294	820	2	1	GTGACAGAGCA...CATGTCCAGACATGC
1	2	29737285	29737295	29741303	29741317	4007	1	2	GTGAGTGTGCA...CCAGCTTCTGCTTGC
1	1	29773010	29773024	29773910	29773920	885	1	2	CCTGTTCTGTCATGT...GTGATAGAGCA
1	1	29782731	29782745	29785974	29785984	3228	2	2	CCTGTTCCTTCTTGC...GTGACAGGGCA
1	2	29798630	29798640	29801210	29801224	2569	1	2	ATGACACTGCA...CCTGTCCCGTCCTGC
1	2	29815807	29815817	29815946	29815960	128	1	2	GTGACTTAGCA...CCTGTTTAATCTTGT
1	2	29815807	29815817	29816150	29816164	332	1	2	GTGACTTAGCA...CCAGCCCAAACTTGT
1	2	29828974	29828984	29829101	29829115	116	2	1	ATGACTCAGCT...CCTGCCTAGGCTTGT
1	2	29829349	29829359	29835011	29835025	5651	1	2	ATGACATAGCA...CCTGCTCGATCCTGC
1	2	30057306	30057316	30057524	30057538	207	2	1	GTGATAGGGCA...CCTGTTCCTTCCTGT
1	2	30057306	30057316	30058332	30058346	1015	2	2	GTGATAGGGCA...CCAGCCTGGGCCTGT
1	2	30068101	30068111	30069236	30069250	1124	2	1	GTGAGAGTGCT...CCAGTTTTTACTTGT
1	1	30107344	30107358	30108298	30108308	939	1	2	CCAGTCTGAGCATGT...GTGAGAATGCT
1	1	30123553	30123567	30124746	30124756	1178	1	1	CCTGCCCTGGCCTGT...ATGATCTGGCA
1	2	30124746	30124756	30126641	30126655	1884	1	1	ATGATCTGGCA...CCTGTCTATTCTTGT
1	1	30130924	30130938	30131587	30131597	648	2	1	CCAGCCTGGACTTGT...GTGACCCTGCA
1	2	30151972	30151982	30154515	30154529	2532	2	2	ATGACTTGGCA...CTTGCCCCTGCCTGT
1	2	30182352	30182362	30182831	30182845	468	2	1	GTGACTCAGCA...CAAGTCTTTGCTTGC
1	2	30182352	30182362	30182841	30182855	478	2	1	GTGACTCAGCA...CTTGCCCCAGCATGC
1	1	30194418	30194432	30195314	30195324	881	2	1	CCTGCCTGAGCCTGC...ATGACTTGGCA
1	1	30216096	30216110	30216230	30216240	119	2	1	CTTGCCCTGGCATGT...ATGAGTGTGCA
1	2	30216230	30216240	30216238	30216252	-3	2	1	ATGAGTGTGCA...CATGCCTTTACATGC
1	2	30271043	30271053	30272151	30272165	1097	1	1	GTGATCGGGCT...CATGTCTGTGCATGT
1	1	30272615	30272629	30273557	30273567	927	1	2	CTTGCCTTTTCATGT...GTGATTCGGCT
1	1	30273017	30273031	30273557	30273567	525	1	2	CAAGCTCTGGCCTGT...GTGATTCGGCT
1	2	30302935	30302945	30303288	30303302	342	1	2	ATGAGCTTGCA...CCTGCCCCAGCTTGT
1	1	30320203	30320217	30320389	30320399	171	2	1	CCTGCTCATTCATGT...ATGAGCAGGCT
1	2	30324195	30324205	30325291	30325305	1085	1	2	GTGAGTGGGCA...CCAGCCTGGGCCTGT
1	2	30337717	30337727	30346747	30346761	9019	2	2	GTGACACAGCT...CTTGTTCCTGCTTGT
1	1	30350079	30350093	30361570	30361580	11476	2	1	CCAGTTCCGGCCTGT...ATGAGAAGGCA
1	2	30370350	30370360	30371413	30371427	1052	1	2	ATGAGCGTGCT...CCAGCCCCTGCTTGT
1	1	30371738	30371752	30373082	30373092	1329	1	2	CTTGCCCTTGCTTGT...GTGACAGAGCA
1	1	30404035	30404049	30404587	30404597	537	1	1	CCAGTCCTTACCTGC...GTGAGTTTGCT
1	2	30409721	30409731	30412182	30412196	2450	2	1	ATGAGCATGCA...CAAGCCCATGCTTGT
1	1	30460704	30460718	30461514	30461524	795	1	1	CTTGTTTTAACTTGT...ATGACAATGCT
1	1	30485103	30485117	30485904	30485914	786	2	2	CTTGCTCCATCTTGC...ATGATCTTGCA
1	2	30495733	30495743	30495766	30495780	22	1	2	GTGACACTGCA...CCAGCCTCAACCTGT
1	2	30523919	30523929	30526936	30526950	3006	1	2	GTGAGCCTGCA...CTTGCTTTATCCTGT
1	1	30634861	30634875	30637237	30637247	2361	2	1	CCTGCCCAGGCCTGC...GTGAGAAGGCA
1	2	30666074	30666084	30666248	30666262	163	1	1	GTGAGCGGGCA...CAAGTTCAGTCTTGC
1	2	30666074	30666084	30667512	30667526	1427	1	1	GTGAGCGGGCA...CCTGTTCATACCTGC
1	2	30704765	30704775	30706175	30706189	1399	1	1	GTGACATAGCA...CCTGCCTCTGCTTGT
1	2	30732134	30732144	30732704	30732718	559	2	1	ATGACAGAGCA...CCAGCCTCTACCTGC
1	1	30781258	30781272	30783164	30783174	1891	1	1	CCTGCCTCTTCTTGT...ATGATTCTGCA
1	1	30804330	30804344	30804477	30804487	132	2	2	CATGTTCTAGCATGT...GTGACTCAGCA
1	2	30832054	30832064	30832622	30832636	557	1	2	ATGAGTTGGCA...CATGTTTGTTCCTGT
1	1	30876438	30876452	30877343	30877353	890	1	1	CCAGTTTCTGCCTGT...GTGACCTTGCA
1	1	30884646	30884660	30884950	30884960	289	2	1	CTTGTTCATTCTTGT...GTGAGAGGGCA
1	1	30892882	30892896	30895198	30895208	2301	1	2	CCTGCTCCTGCCTGT...ATGACAGAGCA
1	1	30893671	30893685	30895198	30895208	1512	1	2	CTTGCCCTGACATGC...ATGACAGAGCA
1	2	30921992	30922002	30922149	30922163	146	1	2	ATGATTGGGCA...CCAGTCTATGCCTGC
1	2	30922924	30922934	30923137	30923151	202	1	2	GTGAGAAAGCA...CATGCTCCTGCATGC
1	1	30939099	30939113	30940617	30940627	1503	1	1	CTTGCTCCTTCCTGC...GTGACTCTGCT
1	1	30959955	30959969	30961024	30961034	1054	2	2	CTTGCCTTGGCTTGC...GTGATTTGGCT
1	1	30984700	30984714	30985608	30985618	893	2	2	CATGCCTGGTCTTGC...GTGAGTCTGCA
1	2	30985608	30985618	30990170	30990184	4551	2	1	GTGAGTCTGCA...CTTGCCCCTGCCTGT
1	2	31032383	31032393	31035777	31035791	3383	1	1	ATGATACTGCA...CTTGTTTAAGCCTGC
1	1	31063151	31063165	31067976	31067986	4810	2	2	CAAGCTCCTACTTGC...ATGATATTGCT
1	2	31083794	31083804	31084126	31084140	321	1	2	GTGACTCTGCT...CCTGTCTTTGCCTGT
1	2	31097021	31097031	31098528	31098542	1496	2	1	ATGACCCAGCA...CCAGCTTCTTCTTGT
1	1	31106316	31106330	31106362	31106372	31	2	2	CAAGCTTGTGCCTGC...ATGAGTCAGCT
1	1	31120322	31120336	31120679	31120689	342	2	1	CCTGCCCCAGCTTGT...ATGAGCTTGCA
1	2	31131655	31131665	31132373	31132387	707	1	1	ATGACACTGCA...CCTGCCTGAGCCTGC
1	1	31136917	31136931	31137147	31137157	215	1	1	CCTGCCTGGTCCTGC...ATGAGTAAGCA
1	2	31149067	31149077	31150132	31150146	1054	1	1	ATGACCAAGCT...CCAGTTCTGTCTTGT
1	2	31194877	31194887	31196788	31196802	1900	1	1	GTGAGCTAGCA...CCAGCCCTGTCCTGC
1	2	31200882	31200892	31201464	31201478	571	2	1	GTGAGAGGGCT...CCAGCTTATTCATGC
1	2	31212717	31212727	31214446	31214460	1718	1	2	GTGAGCAGGCA...CCTGCCCCTTCCTGT
1	1	31221128	31221142	31222020	31222030	877	1	2	CAAGCCCGGGCCTGT...ATGAGTTAGCT
1	1	31230706	31230720	31231216	31231226	495	2	2	CTTGTCCCTGCCTGT...GTGACCTTGCA
1	2	31241675	31241685	31246824	31246838	5138	1	2	GTGATCCAGCA...CCTGCCCAGGCTTGT
1	2	31241675	31241685	31247443	31247457	5757	1	2	GTGATCCAGCA...CAAGTCCATGCCTGC
1	1	31259380	31259394	31261752	31261762	2357	2	2	CCAGTCTTTTCCTGC...ATGACCAGGCT
1	1	31278521	31278535	31284475	31284485	5939	2	2	CCAGCCTATTCCTGC...GTGATAGAGCA
1	1	31311210	31311224	31311591	31311601	366	2	2	CATGTCCATTCATGT...GTGATTGGGCA
1	2	31316680	31316690	31319858	31319872	3167	1	1	GTGATCTGGCT...CCAGCCCCAGCCTGC
1	1	31441096	31441110	31443257	31443267	2146	1	2	CTTGCTTAGGCTTGT...ATGATCTTGCA
1	1	31442754	31442768	31443257	31443267	488	1	1	CCTGCCTTGGCCTGC...ATGATCTTGCA
1	1	31463163	31463177	31464828	31464838	1650	1	2	CATGTTTTGTCTTGT...ATGACCTGGCA
1	2	31476991	31477001	31477832	31477846	830	1	2	ATGATACAGCT...CCTGTCTAAACTTGT
1	1	31510461	31510475	31517687	31517697	7211	2	2	CCTGCCTCAGCCTGC...GTGACACAGCT
1	2	31592644	31592654	31593160	31593174	505	1	1	GTGACAGAGCA...CCTGCCTGGTCCTGC
1	1	31601835	31601849	31602269	31602279	419	2	1	CCTGCTCTGTCCTGT...GTGAGAAGGCA
1	1	31613509	31613523	31613749	31613759	225	2	2	CCTGCCTCGGCCTGC...ATGACAGAGCA
1	2	31619725	31619735	31621905	31621919	2169	2	1	ATGATTGAGCA...CCTGCCTTGGCCTGC
1	2	31624819	31624829	31625364	31625378	534	1	2	GTGACAGAGCA...CCAGCCCTGTCTTGT
1	1	31641575	31641589	31641960	31641970	370	2	1	CCTGTTTCAGCCTGC...ATGAGATTGCA
1	2	31648545	31648555	31648766	31648780	210	1	1	GTGATAGAGCA...CCTGCCTCAGCCTGC
1	1	31677202	31677216	31677940	31677950	723	1	2	CCTGTCTCAGCTTGC...ATGACTTTGCA
1	2	31690070	31690080	31694113	31694127	4032	2	2	ATGACTGTGCT...CCTGCCCAGGCTTGC
1	1	31716821	31716835	31717069	31717079	233	2	1	CAAGCTTCTACATGC...ATGAGAGGGCA
1	1	31730975	31730989	31731058	31731068	68	2	1	CAAGCTTGTGCCTGC...GTGATTATGCT
1	1	31766568	31766582	31766836	31766846	253	2	2	CTAGTTCATGCCTGT...GTGACAGAGCA
1	1	31777552	31777566	31779716	31779726	2149	2	1	CCTGCCTCAGCCTGC...GTGACAGAGCA
1	2	31779716	31779726	31780886	31780900	1159	2	1	GTGACAGAGCA...CCTGTTCTAGCATGT
1	2	31832350	31832360	31833498	31833512	1137	1	1	GTGACAAAGCA...CATGTTCCAGCATGC
1	1	31846972	31846986	31847294	31847304	307	2	1	CCTGCCTTGTCTTGC...ATGAGTGAGCT
1	1	31851900	31851914	31852077	31852087	162	2	1	CTAGCCCCTACCTGC...GTGACAGAGCT
1	2	31868101	31868111	31870020	31870034	1908	2	2	GTGACAGAGCA...CAAGTTCATTCTTGT
1	1	31872205	31872219	31873592	31873602	1372	1	2	CCTGCCTCGGCCTGC...ATGATATGGCA
1	2	31878892	31878902	31878896	31878910	-7	1	2	ATGAGCAAGCT...CAAGCCTCAGCTTGC
1	2	31881079	31881089	31881938	31881952	848	2	2	GTGATAAAGCA...CAAGCTTGAGCATGC
1	2	31881079	31881089	31881939	31881953	849	2	1	GTGATAAAGCA...CATGCTCAAGCTTGC
1	1	31915081	31915095	31915551	31915561	455	1	2	CCTGCCTGTTCTTGT...GTGATCAGGCT
1	1	31926478	31926492	31931697	31931707	5204	1	2	CTTGTTCAGGCATGC...GTGAGTGTGCA
1	1	31939750	31939764	31943529	31943539	3764	1	2	CATGCCTGAGCATGT...GTGAGTGGGCT
1	1	31939751	31939765	31943529	31943539	3763	1	1	CATGCTCAGGCATGT...GTGAGTGGGCT
1	2	31983279	31983289	31983807	31983821	517	2	1	GTGATAAGGCA...CATGTTTGTGCATGT
1	1	32014366	32014380	32014911	32014921	530	1	1	CCTGCTCCGGCATGC...ATGAGACAGCA
1	2	32022755	32022765	32028720	32028734	5954	1	1	GTGACCAGGCT...CCTGTCTCATCCTGT
1	1	32033387	32033401	32043329	32043339	9927	2	2	CCTGCCTCAGCCTGC...GTGAGTCAGCA
1	1	32037609	32037623	32043329	32043339	5705	2	1	CCAGCCCCTTCCTGC...GTGAGTCAGCA
1	1	32045925	32045939	32046697	32046707	757	1	1	CCTGCCTGGACCTGT...GTGACTGAGCT
1	1	32087898	32087912	32087910	32087920	-3	1	2	CATGTTCTGGCCTGC...ATGACCAGGCT
1	1	32092760	32092774	32092880	32092890	105	2	2	CTTGCTTCAGCATGC...ATGACCAAGCT
1	1	32098054	32098068	32100623	32100633	2554	1	1	CTAGCTCTGTCCTGC...ATGAGCAAGCA
1	2	32107917	32107927	32110173	32110187	2245	1	1	GTGACAAAGCA...CCAGCCTGGACCTGT
1	1	32111321	32111335	32112963	32112973	1627	2	1	CAAGTTCTTTCATGT...ATGAGCAGGCA
1	2	32112963	32112973	32112965	32112979	-9	2	1	ATGAGCAGGCA...CCTGCTCATTCCTGC
1	2	32121990	32122000	32122236	32122250	235	2	1	GTGAGTGGGCA...CTTGTTTAAGCATGT
1	2	32148316	32148326	32149280	32149294	953	2	2	GTGATCATGCT...CCTGCCTTTGCCTGT
1	2	32148316	32148326	32149426	32149440	1099	2	1	GTGATCATGCT...CCAGCTTCTTCCTGC
1	2	32148316	32148326	32149802	32149816	1475	2	2	GTGATCATGCT...CCTGCCCCAGCCTGC
1	1	32162253	32162267	32163167	32163177	899	1	1	CAAGCCTGGTCCTGC...ATGAGTATGCA
1	2	32163167	32163177	32163976	32163990	798	1	2	ATGAGTATGCA...CCTGCTCCATCCTGT
1	1	32188720	32188734	32189865	32189875	1130	1	1	CTAGCCTCAACTTGC...GTGACAGTGCA
1	2	32189865	32189875	32190029	32190043	153	1	2	GTGACAGTGCA...CATGCCTGTGCATGC
1	2	32190303	32190313	32190548	32190562	234	2	2	ATGAGTTGGCT...CCTGTCCATTCTTGC
1	1	32200120	32200134	32203533	32203543	3398	2	2	CCAGCTTTATCTTGC...GTGACTGAGCA
1	1	32200658	32200672	32203533	32203543	2860	2	2	CTTGCCCTTTCCTGC...GTGACTGAGCA
1	1	32201830	32201844	32203533	32203543	1688	2	2	CTAGCCCATGCCTGT...GTGACTGAGCA
1	1	32212857	32212871	32216296	32216306	3424	2	1	CATGCTTTGTCCTGT...ATGACAGAGCA
1	1	32216294	32216308	32216296	32216306	-13	2	1	CATGCTCTGTCATGT...ATGACAGAGCA
1	2	32218540	32218550	32218817	32218831	266	1	1	GTGAGCCTGCA...CAAGCTCCTTCCTGC
1	2	32218540	32218550	32219347	32219361	796	1	1	GTGAGCCTGCA...CATGCCCTGACATGT
1	1	32223909	32223923	32225312	32225322	1388	2	1	CCAGCCCAGGCCTGT...GTGACCCAGCT
1	1	32248507	32248521	32248520	32248530	-2	1	1	CCAGCCCCTTCCTGT...GTGACTGAGCA
1	2	32293212	32293222	32294479	32294493	1256	2	2	GTGACAGAGCA...CCTGCCTCAGCCTGC
1	2	32298783	32298793	32299211	32299225	417	2	2	ATGACCTTGCT...CCAGCCCCTGCATGT
1	2	32304757	32304767	32308375	32308389	3607	2	1	GTGAGCCAGCA...CTAGTCCATTCCTGT
1	2	32314127	32314137	32318657	32318671	4519	1	2	ATGACCAAGCT...CCTGCCTCAGCCTGC
1	2	32340539	32340549	32344892	32344906	4342	1	2	GTGACAGAGCT...CCAGCCCAAACTTGC
1	2	32353261	32353271	32354775	32354789	1503	2	2	GTGACAGAGCA...CTAGCTCCTTCCTGC
1	1	32363229	32363243	32366676	32366686	3432	2	2	CCAGCCTGGACATGC...ATGACCCAGCA
1	2	32366857	32366867	32366903	32366917	35	2	1	ATGAGATAGCA...CCAGCTCAAACATGC
1	2	32386169	32386179	32391255	32391269	5075	2	2	GTGACAGAGCA...CCTGCCTCAGCCTGC
1	2	32427621	32427631	32429894	32429908	2262	2	2	GTGACACAGCT...CAAGCTCTGACCTGT
1	2	32427621	32427631	32440892	32440906	13260	2	1	GTGACACAGCT...CTTGTCTTGTCTTGT
1	1	32447790	32447804	32456451	32456461	8646	2	2	CCAGTTCCTTCCTGT...GTGATCCAGCA
1	1	32471481	32471495	32475232	32475242	3736	2	2	CCTGCCCCTACCTGT...GTGATTGAGCA
1	2	32493163	32493173	32497178	32497192	4004	2	2	ATGACAGTGCT...CCAGTCTCTTCCTGC
1	1	32532626	32532640	32533836	32533846	1195	1	2	CCAGTTTGTGCCTGT...GTGACAAAGCA
1	2	32661477	32661487	32662691	32662705	1203	2	1	ATGATAAGGCT...CTTGCCTCTTCCTGC
1	1	32753942	32753956	32759774	32759784	5817	2	1	CAAGCTCATGCTTGT...GTGACAGAGCT
1	1	32770280	32770294	32771748	32771758	1453	1	1	CCAGCCTCAGCCTGC...GTGATTTGGCT
1	1	32853660	32853674	32855141	32855151	1466	1	1	CTTGCCCTGTCTTGC...ATGATAGTGCT
1	2	32878039	32878049	32886678	32886692	8628	1	1	GTGACAGAGCA...CCTGCTTATTCCTGT
1	2	32910573	32910583	32911474	32911488	890	1	1	ATGACAAGGCA...CTTGCTTAAACCTGT
1	2	32954902	32954912	32959985	32959999	5072	2	2	GTGATTCTGCT...CCTGCCCAAACATGT
1	1	33017207	33017221	33018608	33018618	1386	2	2	CCTGCCTCAGCCTGC...ATGATCTGGCA
1	1	33025506	33025520	33029603	33029613	4082	2	1	CTAGTCCGTTCTTGC...ATGACCTTGCT
1	1	33032718	33032732	33032720	33032730	-13	1	2	CCTGCCCAGTCATGC...ATGACTGGGCA
1	1	33084623	33084637	33093319	33093329	8681	2	1	CTTGCTTGAGCCTGC...ATGACACTGCA
1	1	33097712	33097726	33098632	33098642	905	1	1	CCTGTCTCAACCTGC...ATGACATTGCA
1	1	33137144	33137158	33137471	33137481	312	1	2	CTTGTCTGTTCTTGT...GTGACAGAGCA
1	2	33137471	33137481	33140438	33140452	2956	1	1	GTGACAGAGCA...CCTGCCTCAGCCTGC
1	1	33147916	33147930	33150160	33150170	2229	1	2	CCTGCCTCAGCCTGC...GTGACAATGCT
1	2	33194295	33194305	33195848	33195862	1542	1	1	ATGAGAAGGCA...CCTGCCCAGACATGC
1	2	33215902	33215912	33216747	33216761	834	2	1	GTGAGTGGGCT...CCAGCTCATTCTTGT
1	2	33230099	33230109	33232152	33232166	2042	2	1	ATGACAGAGCA...CTAGCTCTGACCTGT
1	2	33261997	33262007	33262460	33262474	452	2	2	GTGACAAAGCA...CCTGCCTCAGCCTGC
1	1	33270723	33270737	33271238	33271248	500	2	2	CCTGCCTCAGCCTGC...ATGATTAAGCT
1	1	33343807	33343821	33345856	33345866	2034	1	1	CATGCCCGTGCCTGC...GTGACAGTGCA
1	1	33363250	33363264	33365423	33365433	2158	1	1	CTAGCCTCAGCATGC...GTGACCATGCA
1	2	33365423	33365433	33365629	33365643	195	1	2	GTGACCATGCA...CATGCCCCTTCCTGC
1	1	33409407	33409421	33409911	33409921	489	1	1	CTAGTTTGTACCTGC...ATGACCAGGCT
1	1	33429501	33429515	33431302	33431312	1786	2	1	CTAGTCTGGGCTTGC...GTGACAGAGCA
1	1	33441335	33441349	33441630	33441640	280	1	2	CCTGCCTCAGCCTGC...ATGAGAGAGCA
1	1	33454986	33455000	33455031	33455041	30	2	1	CATGTTTCTACTTGC...GTGAGTCAGCA
1	2	33467890	33467900	33470382	33470396	2481	2	2	GTGATAAAGCA...CCAGTTTGTACATGT
1	1	33478797	33478811	33481465	33481475	2653	1	1	CAAGTCTTTACATGT...GTGACAGAGCA
1	1	33502315	33502329	33504344	33504354	2014	2	1	CAAGCCCAGTCCTGC...GTGAGTCTGCT
1	1	33504228	33504242	33504344	33504354	101	2	1	CCTGCTTAATCTTGT...GTGAGTCTGCT
1	2	33522090	33522100	33522261	33522275	160	1	2	GTGACAGTGCA...CAAGCTCATTCATGT
1	1	33609614	33609628	33612529	33612539	2900	2	1	CTTGCCTTTTCCTGT...GTGACATGGCT
1	2	33624244	33624254	33625680	33625694	1425	2	2	GTGACCGAGCA...CATGCTTTTGCATGT
1	1	33653855	33653869	33653893	33653903	23	1	2	CCTGTCCTTACATGT...ATGACTTAGCT
1	1	33715500	33715514	33715535	33715545	20	1	2	CAAGTTTCTTCCTGT...ATGACAAAGCT
1	1	33737495	33737509	33739728	33739738	2218	2	1	CCAGCTCAGGCCTGC...ATGACACGGCT
1	2	33771491	33771501	33775798	33775812	4296	2	2	ATGATCATGCT...CCTGCCTCAGCCTGC
1	1	33785884	33785898	33788669	33788679	2770	2	2	CCAGCCTTTTCCTGC...GTGAGCTGGCT
1	1	33793885	33793899	33794621	33794631	721	1	1	CATGCCTCTGCATGT...ATGAGCTGGCT
1	2	33825578	33825588	33825641	33825655	52	1	2	GTGATTAGGCT...CTTGTCTATTCTTGT
1	1	33835208	33835222	33838038	33838048	2815	2	2	CTTGTCTGGTCTTGC...GTGATCCAGCA
1	2	33845721	33845731	33846318	33846332	586	2	1	GTGAGAGAGCA...CATGTTTGGGCATGT
1	2	33926295	33926305	33926304	33926318	-2	2	2	GTGAGCTTGCT...CCTGCTCTATCCTGT
1	1	33954473	33954487	33955348	33955358	860	2	2	CCTGTCCCAGCCTGC...ATGAGAGTGCT
1	2	33964195	33964205	33964687	33964701	481	1	1	GTGATTCTGCT...CCTGCCTCATCTTGT
1	2	33964195	33964205	33966431	33966445	2225	1	2	GTGATTCTGCT...CCAGCCTGGGCCTGT
1	1	33968450	33968464	33970581	33970591	2116	1	1	CTTGTTTTTTCTTGT...GTGAGACTGCT
1	1	33975641	33975655	33978779	33978789	3123	1	2	CCTGCCTCAGCCTGC...GTGACCCTGCT
1	2	33984788	33984798	33985017	33985031	218	1	1	GTGACCTTGCT...CCTGTCTGTGCTTGT
1	2	33990721	33990731	33991003	33991017	271	2	2	GTGAGTGGGCT...CCAGTTCATACATGT
1	1	34036411	34036425	34036886	34036896	460	2	1	CTTGCTCCAACTTGT...ATGAGCATGCA
1	2	34037070	34037080	34038281	34038295	1200	1	2	ATGAGACAGCT...CTAGCTCTTTCCTGT
1	2	34048287	34048297	34048828	34048842	530	2	2	ATGATAGTGCT...CATGTCTCAGCATGC
1	2	34055752	34055762	34059097	34059111	3334	2	2	GTGACAGAGCA...CAAGCTCTGTCTTGT
1	1	34081007	34081021	34081868	34081878	846	2	2	CTTGCCTGGACCTGC...GTGATAGAGCA
1	1	34175833	34175847	34177024	34177034	1176	2	1	CCTGTTCCTTCCTGT...ATGAGAATGCT
1	2	34182394	34182404	34182594	34182608	189	1	2	ATGAGAATGCT...CCTGCCTCTTCCTGC
1	2	34193128	34193138	34196142	34196156	3003	2	2	GTGACCTTGCA...CTAGTTTCTTCATGT
1	1	34207708	34207722	34208741	34208751	1018	1	1	CCTGCTTCTTCCTGC...ATGACTGGGCA
1	2	34243346	34243356	34247170	34247184	3813	1	1	ATGACTGAGCT...CCTGCTCCTTCATGT
1	1	34309282	34309296	34311492	34311502	2195	1	2	CCTGCTCTGTCCTGC...GTGAGCCAGCA
1	2	34331277	34331287	34331610	34331624	322	2	1	ATGAGATGGCA...CCAGTTTATACATGC
1	2	34425907	34425917	34426998	34427012	1080	2	1	GTGAGATTGCT...CATGCCCTGTCCTGC
1	2	34447879	34447889	34451364	34451378	3474	2	1	GTGATCTTGCT...CAAGCTTAGTCCTGC
1	1	34452116	34452130	34456285	34456295	4154	2	1	CCAGCCTGGGCCTGC...GTGACTTGGCA
1	1	34470433	34470447	34472364	34472374	1916	2	2	CAAGCTCCTACATGT...ATGAGAAGGCA
1	1	34508799	34508813	34509224	34509234	410	1	2	CCAGCTTATGCCTGT...ATGAGAAAGCA
1	1	34537930	34537944	34538151	34538161	206	1	1	CAAGTCCAAACCTGC...ATGATACTGCA
1	2	34544960	34544970	34547129	34547143	2158	2	1	GTGACCTTGCT...CCTGCCTCGGCCTGC
1	1	34577811	34577825	34577813	34577823	-13	1	2	CCAGCCTGATCATGT...ATGATCAGGCT
1	2	34594284	34594294	34594517	34594531	222	2	1	ATGAGTCTGCA...CAAGTCCTGGCATGC
1	2	34594284	34594294	34595409	34595423	1114	2	2	ATGAGTCTGCA...CTTGTTCCTTCCTGC
1	2	34619895	34619905	34628514	34628528	8608	1	2	GTGACCTGGCA...CCTGCTCTGGCTTGC
1	2	34742858	34742868	34745986	34746000	3117	2	1	ATGACATGGCT...CCAGCCTGGGCTTGT
1	1	34747427	34747441	34751258	34751268	3816	2	2	CATGTTCTTACATGT...ATGAGAGAGCT
1	1	34775538	34775552	34782009	34782019	6456	1	2	CCAGCTTTTGCCTGT...ATGACCAGGCA
1	1	34793520	34793534	34798668	34798678	5133	2	1	CAAGCTCCTACTTGT...GTGACCTTGCA
1	1	34823983	34823997	34824479	34824489	481	2	2	CTTGTCTCTGCCTGT...ATGAGCAGGCT
1	1	34829282	34829296	34830372	34830382	1075	2	2	CCAGCTTGGTCTTGC...GTGATCAGGCA
1	1	34829473	34829487	34830372	34830382	884	2	2	CCTGTCTGATCATGT...GTGATCAGGCA
1	1	34832439	34832453	34832623	34832633	169	2	1	CAAGTCCTGACTTGT...GTGAGAGAGCT
1	2	34837681	34837691	34838176	34838190	484	2	1	GTGATTCTGCT...CCTGCCCATTCATGT
1	2	34837681	34837691	34840157	34840171	2465	2	1	GTGATTCTGCT...CAAGTTTTTTCCTGC
1	1	34847153	34847167	34848120	34848130	952	1	1	CTTGCTCTGACTTGC...GTGATAAGGCA
1	2	34877873	34877883	34883879	34883893	5995	1	1	GTGATCCTGCT...CATGTCTGTACATGC
1	2	34892359	34892369	34893355	34893369	985	2	2	ATGACACAGCA...CTAGCTCCTGCCTGC
1	2	34911692	34911702	34911931	34911945	228	1	2	ATGAGTTAGCA...CATGTCTTTTCATGC
1	2	34918971	34918981	34920150	34920164	1168	1	2	GTGAGAGAGCA...CATGCCCTTGCTTGT
1	1	34922333	34922347	34922790	34922800	442	2	2	CATGTTTGTGCCTGT...GTGAGTGTGCT
1	2	34926167	34926177	34931491	34931505	5313	2	2	GTGACCTTGCA...CCTGCTTATACATGT
1	2	34926167	34926177	34932242	34932256	6064	2	1	GTGACCTTGCA...CATGCCTTTGCTTGT
1	2	34994751	34994761	34994903	34994917	141	1	2	ATGAGATTGCA...CTTGCTTTTTCTTGC
1	2	34995396	34995406	34997609	34997623	2202	2	2	GTGATAAAGCT...CTTGCCTTTTCCTGT
1	1	35000630	35000644	35001869	35001879	1224	1	2	CAAGCTCATTCATGT...ATGATCATGCT
1	1	35037527	35037541	35037758	35037768	216	1	1	CCTGCTTCGGCTTGC...GTGAGAGAGCA
1	1	35062899	35062913	35064396	35064406	1482	1	1	CAAGCTTTTGCTTGC...GTGATCCTGCA
1	1	35088970	35088984	35089264	35089274	279	1	2	CATGCCCCATCATGC...ATGACCATGCA
1	2	35116470	35116480	35116759	35116773	278	2	2	ATGACAGTGCT...CATGCCTGGTCCTGT
1	1	35133870	35133884	35134835	35134845	950	1	2	CAAGCTCTTTCCTGC...ATGATACAGCT
1	2	35135941	35135951	35136784	35136798	832	2	2	ATGATACAGCA...CCAGCTCCTGCCTGC
1	1	35141694	35141708	35143540	35143550	1831	2	1	CTTGCTCAATCTTGT...ATGATTTTGCT
1	2	35147477	35147487	35149137	35149151	1649	2	2	GTGATTGTGCA...CATGTTTTAGCCTGT
1	2	35154376	35154386	35156234	35156248	1847	1	1	GTGACCTAGCA...CCTGTTTCGTCATGT
1	1	35169894	35169908	35178996	35179006	9087	2	1	CATGTCTGTGCCTGC...ATGACATTGCA
1	2	35188952	35188962	35191228	35191242	2265	2	2	GTGACAGAGCA...CCTGCCCGGGCATGT
1	1	35213847	35213861	35216372	35216382	2510	1	1	CCTGCCTCTACCTGT...ATGACTCAGCA
1	2	35216667	35216677	35218162	35218176	1484	1	2	ATGACCCAGCT...CTTGCCTGGGCTTGC
1	1	35221137	35221151	35225105	35225115	3953	2	2	CATGCTCAGTCCTGT...GTGAGACTGCT
1	1	35224303	35224317	35225105	35225115	787	2	1	CAAGTTTAGTCCTGT...GTGAGACTGCT
1	2	35242410	35242420	35242552	35242566	131	2	2	GTGACTTTGCT...CCTGCTCAGGCATGT
1	2	35308510	35308520	35308871	35308885	350	2	2	ATGAGATGGCT...CCAGCTTTGACTTGC
1	1	35348416	35348430	35349062	35349072	631	1	1	CCTGCCCCTGCCTGT...GTGAGTGGGCT
1	1	35378496	35378510	35379951	35379961	1440	2	1	CTTGTCTCTTCCTGC...ATGATAAGGCA
1	2	35400895	35400905	35401479	35401493	573	1	2	GTGATTTGGCA...CCTGCTCCTACATGT
1	1	35437836	35437850	35438292	35438302	441	1	2	CCTGCCCTTTCTTGC...GTGACTGAGCT
1	1	35490962	35490976	35491156	35491166	179	1	2	CCTGCCTCAGCCTGC...ATGAGAATGCA
1	1	35506124	35506138	35508133	35508143	1994	1	2	CCTGCCTCAGCTTGC...ATGATCTAGCA
1	2	35512098	35512108	35512404	35512418	295	2	2	GTGACAGAGCA...CTTGCTTGGTCTTGC
1	2	35549804	35549814	35551292	35551306	1477	2	1	GTGACCTGGCA...CCTGCCCTTTCTTGC
1	2	35616006	35616016	35617291	35617305	1274	2	1	GTGACAGAGCA...CTTGCTCCATCTTGC
1	1	35729641	35729655	35729874	35729884	218	1	1	CAAGTTTGTTCCTGC...GTGACACTGCA
1	1	35852780	35852794	35853836	35853846	1041	2	1	CCAGTCCCAGCATGT...GTGACAAAGCA
1	1	35893222	35893236	35893861	35893871	624	2	1	CTTGCCTCAGCCTGC...GTGACAGAGCA
1	1	35912477	35912491	35912632	35912642	140	2	1	CCAGCCTTTACTTGT...GTGAGATAGCA
1	1	35919763	35919777	35921212	35921222	1434	2	2	CCAGCCTCAGCTTGT...GTGACAGAGCA
1	1	35934047	35934061	35934688	35934698	626	2	1	CCAGCCCAGACTTGT...ATGATCATGCT
1	1	35965366	35965380	35971344	35971354	5963	2	2	CTTGTTTTTACTTGT...GTGATCATGCA
1	1	35967590	35967604	35971344	35971354	3739	2	2	CCTGCCCGTTCCTGT...GTGATCATGCA
1	1	35988670	35988684	35990977	35990987	2292	2	1	CTAGCTCCAGCTTGT...ATGATCCAGCA
1	2	35990977	35990987	35993274	35993288	2286	2	1	ATGATCCAGCA...CCTGTTTGTTCATGT
1	2	35995949	35995959	35996242	35996256	282	2	1	ATGATAAAGCA...CTTGCCTTTTCATGT
1	2	36036748	36036758	36037994	36038008	1235	2	1	ATGAGTGAGCT...CCTGTCTCTGCTTGT
1	2	36053384	36053394	36056132	36056146	2737	1	2	GTGACTTGGCA...CCTGCCCCATCCTGC
1	1	36084466	36084480	36084982	36084992	501	1	1	CTTGTTCTTTCCTGT...GTGACAAAGCA
1	1	36152448	36152462	36152616	36152626	153	1	1	CCAGTTCTAGCCTGT...GTGACAGAGCA
1	2	36158870	36158880	36161219	36161233	2338	1	1	GTGACAGAGCA...CTAGCCTAGGCATGT
1	2	36165296	36165306	36169684	36169698	4377	2	2	ATGACCTTGCA...CCTGCCTCAGCCTGC
1	2	36316537	36316547	36316836	36316850	288	2	1	GTGACACAGCT...CTTGTTTATACTTGT
1	2	36316537	36316547	36318096	36318110	1548	2	2	GTGACACAGCT...CCAGTCTCTTCTTGT
1	1	36327387	36327401	36328909	36328919	1507	2	2	CAAGCCTTTACATGT...ATGAGCCAGCA
1	2	36337120	36337130	36339455	36339469	2324	1	1	GTGACAGAGCA...CTTGTTTTATCATGC
1	2	36484078	36484088	36484419	36484433	330	2	2	GTGACAGAGCA...CAAGTTCATGCCTGT
1	2	36496210	36496220	36496283	36496297	62	1	2	GTGAGTATGCA...CCAGCCCAGGCATGT
1	2	36505071	36505081	36507086	36507100	2004	1	1	ATGACAGAGCA...CCTGCCTCGGCCTGC
1	1	36580102	36580116	36582846	36582856	2729	2	1	CCTGCCTTTTCCTGC...ATGACCCAGCT
1	1	36582693	36582707	36582846	36582856	138	2	1	CTTGCCTCTGCCTGC...ATGACCCAGCT
1	2	36599363	36599373	36600671	36600685	1297	2	1	ATGACTGAGCT...CCTGCCCCATCTTGT
1	2	36634145	36634155	36635407	36635421	1251	1	1	GTGACCAGGCA...CTAGCTTGGGCTTGT
1	1	36637086	36637100	36637183	36637193	82	1	1	CCTGTCTGTTCTTGT...GTGAGTGAGCA
1	2	36639080	36639090	36641736	36641750	2645	1	1	GTGAGTAGGCT...CTTGCCTCTTCCTGC
1	1	36648584	36648598	36648597	36648607	-2	2	2	CTAGTCCCTTCCTGC...ATGAGTGTGCT
1	1	36664794	36664808	36667664	36667674	2855	1	1	CCTGTCTCAGCCTGC...GTGATAGAGCA
1	2	36726522	36726532	36728503	36728517	1970	2	1	ATGACTGGGCT...CCTGCCTCAGCCTGC
1	2	36731247	36731257	36732262	36732276	1004	1	1	ATGAGAAAGCA...CAAGCTCTAACTTGC
1	2	36741165	36741175	36741759	36741773	583	1	1	GTGACAGAGCA...CCTGCTTAGACATGT
1	1	36784616	36784630	36786400	36786410	1769	1	2	CTAGCCCTGTCTTGT...GTGAGTGGGCA
1	2	36796413	36796423	36797955	36797969	1531	1	1	GTGATACGGCT...CCAGCTTTTTCATGC
1	2	36815192	36815202	36817607	36817621	2404	2	2	ATGAGTCAGCT...CCAGTCCCATCCTGC
1	1	36828211	36828225	36829729	36829739	1503	1	1	CCAGCCTGTTCCTGT...GTGACAGAGCA
1	2	36884057	36884067	36884423	36884437	355	1	2	GTGACCAAGCA...CATGCCTCAGCCTGC
1	2	36884978	36884988	36886656	36886670	1667	1	1	ATGACACAGCA...CCTGCCTCATCCTGT
1	1	36921146	36921160	36922854	36922864	1693	1	1	CATGCTCTGTCTTGC...GTGACAGAGCA
1	1	36937423	36937437	36942292	36942302	4854	2	2	CTTGTTTCTTCCTGC...GTGACAGAGCA
1	1	36986196	36986210	36989033	36989043	2822	1	1	CCAGTCTTTTCCTGC...ATGATACAGCA
1	1	37000626	37000640	37006176	37006186	5535	1	1	CATGCTTGAGCCTGC...ATGATCTGGCA
1	1	37022308	37022322	37022713	37022723	390	1	2	CAAGCTCTTACCTGC...ATGACCAAGCA
1	1	37046828	37046842	37050076	37050086	3233	2	1	CTAGCTCAGACCTGC...GTGAGATTGCT
1	2	37050076	37050086	37051621	37051635	1534	2	1	GTGAGATTGCT...CAAGCCTTTGCTTGT
1	2	37058033	37058043	37058339	37058353	295	2	2	ATGATCCTGCT...CTAGCTCTGTCCTGC
1	2	37075242	37075252	37076679	37076693	1426	1	1	GTGACAGTGCT...CTTGTCTGTTCTTGT
1	2	37087354	37087364	37088971	37088985	1606	2	1	GTGAGTGAGCT...CAAGTTCTTTCCTGT
1	2	37100160	37100170	37102127	37102141	1956	1	1	GTGACAGAGCA...CCAGCTCCAGCTTGT
1	1	37105775	37105789	37107215	37107225	1425	2	1	CCTGTCTCTGCTTGC...GTGAGATAGCT
1	1	37111981	37111995	37114237	37114247	2241	2	1	CTTGCCCCATCCTGC...ATGACTTTGCA
1	2	37124651	37124661	37124863	37124877	201	2	2	ATGACTCTGCT...CATGCTTGGACTTGT
1	2	37130301	37130311	37131153	37131167	841	1	2	ATGACTCTGCT...CCAGCCCTGACCTGC
1	1	37175471	37175485	37175551	37175561	65	1	1	CCAGCCCAGACCTGC...ATGATACAGCA
1	1	37182919	37182933	37183215	37183225	281	2	2	CATGTCTGTACATGT...ATGAGTCAGCA
1	2	37218575	37218585	37219366	37219380	780	1	1	GTGAGCATGCA...CATGTCCTGGCTTGT
1	1	37230948	37230962	37232098	37232108	1135	2	1	CAAGCTTTTACCTGT...GTGAGCAGGCA
1	2	37246057	37246067	37247824	37247838	1756	2	1	ATGACCCAGCA...CCAGCTCGAGCCTGC
1	2	37250019	37250029	37251009	37251023	979	1	2	GTGAGTTGGCT...CTTGCTCATGCATGC
1	2	37265286	37265296	37267305	37267319	2008	1	2	ATGACATGGCT...CCTGCCCTTACCTGC
1	1	37279211	37279225	37279309	37279319	83	1	1	CCAGCTCTAACCTGC...GTGACAAGGCA
1	2	37303524	37303534	37304365	37304379	830	1	1	GTGAGTCAGCT...CAAGCCTTTGCATGC
1	2	37349593	37349603	37349982	37349996	378	1	1	ATGAGCTGGCT...CATGCTCGGACCTGC
1	2	37356510	37356520	37357435	37357449	914	2	2	GTGAGTGTGCA...CTAGCTCCTACTTGT
1	2	37356510	37356520	37357864	37357878	1343	2	1	GTGAGTGTGCA...CCTGCCTTGGCCTGC
1	2	37379711	37379721	37381037	37381051	1315	2	2	ATGAGAAAGCT...CTTGTTTATACTTGT
1	2	37400381	37400391	37401421	37401435	1029	2	2	ATGATCTTGCT...CCTGCCTCTGCCTGT
1	2	37418296	37418306	37420873	37420887	2566	1	2	ATGAGAAAGCA...CCTGCCCCTTCCTGT
1	2	37424987	37424997	37429665	37429679	4667	1	2	GTGAGCCTGCA...CCTGCCTCTGCATGC
1	2	37454223	37454233	37454544	37454558	310	2	2	GTGACTCGGCA...CCAGCTCGGGCCTGT
1	2	37493564	37493574	37493685	37493699	110	1	2	GTGACACAGCA...CCTGTTCCTTCTTGC
1	1	37512869	37512883	37515520	37515530	2636	2	1	CAAGTCCCTTCTTGT...ATGAGCTTGCT
1	1	37519818	37519832	37521690	37521700	1857	2	1	CAAGCTCAGGCCTGT...ATGAGATGGCT
1	2	37534437	37534447	37536485	37536499	2037	2	1	ATGAGCAAGCA...CATGCTTGTGCTTGT
1	2	37541072	37541082	37541511	37541525	428	1	2	ATGAGTTAGCT...CAAGCCTCAGCTTGT
1	2	37543264	37543274	37545489	37545503	2214	2	1	ATGACCTGGCT...CCTGCCTCAGCTTGC
1	2	37566083	37566093	37566197	37566211	103	2	2	ATGACCAAGCA...CTAGCCCAGGCATGT
1	2	37577780	37577790	37578090	37578104	299	2	2	ATGATAGGGCT...CAAGTTCCTGCATGT
1	2	37603468	37603478	37604314	37604328	835	2	1	ATGACTTTGCA...CTAGCTCTGGCCTGT
1	1	37633722	37633736	37641247	37641257	7510	2	1	CCAGTTCAAACCTGC...GTGACAGGGCT
1	1	37723068	37723082	37726772	37726782	3689	1	2	CCAGTTTTGTCCTGT...GTGATCTTGCA
1	1	37723263	37723277	37726772	37726782	3494	1	1	CCAGCCTGTGCCTGT...GTGATCTTGCA
1	2	37726772	37726782	37733437	37733451	6654	1	1	GTGATCTTGCA...CAAGCTTTTTCCTGC
1	2	37745350	37745360	37745543	37745557	182	1	2	GTGACTCTGCA...CCTGCTCTTTCCTGT
1	2	37769768	37769778	37771184	37771198	1405	2	2	GTGAGATGGCA...CCAGCCTCTGCCTGC
1	1	37803675	37803689	37806070	37806080	2380	1	2	CAAGTCTTTGCATGT...ATGATTTTGCT
1	2	37810563	37810573	37811777	37811791	1203	1	2	GTGACACAGCA...CCAGCTCCTTCCTGC
1	1	37811954	37811968	37813329	37813339	1360	2	2	CTAGTCTGATCCTGC...GTGAGACAGCA
1	1	37823074	37823088	37823775	37823785	686	1	1	CTTGCCTGAACATGC...GTGACTGGGCA
1	2	37834265	37834275	37836521	37836535	2245	1	1	ATGACCCAGCA...CATGTTTATGCATGT
1	2	37877300	37877310	37881291	37881305	3980	1	1	ATGAGAGAGCT...CATGTTCAAACCTGC
1	2	37896259	37896269	37896426	37896440	156	1	2	GTGACTATGCA...CCAGCTCTTTCCTGC
1	2	37938183	37938193	37938740	37938754	546	1	2	ATGACCAGGCA...CTTGCTTTTTCTTGT
1	2	38008318	38008328	38008846	38008860	517	1	2	ATGACAGAGCA...CTAGTTTATACCTGT
1	2	38019438	38019448	38021810	38021824	2361	1	1	GTGACAGAGCA...CAAGCCCTTTCTTGC
1	2	38077382	38077392	38077737	38077751	344	2	1	ATGAGTAGGCT...CCTGTCCCTTCTTGC
1	1	38081911	38081925	38082838	38082848	912	1	2	CATGTCCCAACCTGT...ATGATTTTGCT
1	1	38081945	38081959	38082838	38082848	878	1	2	CCTGCCCCTACCTGT...ATGATTTTGCT
1	1	38211416	38211430	38211734	38211744	303	1	2	CAAGCCTCAGCTTGC...GTGAGTGAGCT
1	2	38279694	38279704	38281175	38281189	1470	1	1	ATGACTAAGCT...CATGCCTCTTCTTGT
1	1	38299860	38299874	38300398	38300408	523	1	2	CTTGCTCTGTCCTGT...ATGAGCTGGCA
1	2	38300398	38300408	38300532	38300546	123	1	2	ATGAGCTGGCA...CATGTCCAAACCTGT
1	2	38358812	38358822	38361294	38361308	2471	2	1	ATGATCAGGCT...CCTGCCTCAGCTTGC
1	1	38412769	38412783	38415448	38415458	2664	2	1	CAAGTCCCAGCATGC...ATGATAGGGCT
1	1	38416184	38416198	38416565	38416575	366	1	1	CCTGCCTTGGCCTGT...GTGACAGAGCA
1	2	38434555	38434565	38435355	38435369	789	2	1	ATGATACTGCT...CCTGTCCTGGCTTGC
1	2	38463991	38464001	38464388	38464402	386	1	1	ATGACCCAGCT...CTAGTTCCTACCTGT
1	2	38475179	38475189	38476714	38476728	1524	2	2	GTGATTCAGCA...CCTGCCTCAGCCTGC
1	2	38490719	38490729	38490873	38490887	143	2	2	GTGAGTTGGCA...CATGTTCAGTCCTGT
1	2	38490719	38490729	38491039	38491053	309	2	2	GTGAGTTGGCA...CTAGTCTAGGCTTGT
1	2	38492182	38492192	38493364	38493378	1171	2	1	GTGACAGAGCA...CATGCTTCTGCCTGT
1	2	38507464	38507474	38508344	38508358	869	2	2	ATGAGATAGCT...CAAGTCCAGGCCTGT
1	2	38551088	38551098	38551155	38551169	56	1	1	GTGACAGAGCA...CCTGTCCTGTCATGT
1	1	38563596	38563610	38565554	38565564	1943	1	2	CCTGCCCTTACCTGT...ATGAGTGGGCT
1	2	38595119	38595129	38595425	38595439	295	1	1	ATGATATTGCA...CCAGTCCCGTCCTGC
1	2	38613981	38613991	38615890	38615904	1898	1	1	GTGATCGGGCT...CATGTTTGTGCATGT
1	1	38652474	38652488	38653895	38653905	1406	1	1	CCAGTTCCTTCATGT...GTGACCCTGCA
1	1	38655365	38655379	38656727	38656737	1347	2	1	CTTGTTTCTTCTTGC...GTGAGAAGGCA
1	1	38665329	38665343	38665989	38665999	645	2	2	CCTGTTCAGACATGT...ATGACCTTGCT
1	2	38750540	38750550	38753016	38753030	2465	1	2	GTGACTTTGCA...CAAGTCCAGACTTGC
1	2	38750540	38750550	38753017	38753031	2466	1	1	GTGACTTTGCA...CAAGTCTGGACTTGC
1	2	38851653	38851663	38854335	38854349	2671	2	1	ATGACCTGGCT...CTAGCCTCTGCTTGT
1	2	38880399	38880409	38883782	38883796	3372	1	1	GTGACAAAGCA...CTTGTCTCTTCTTGC
1	1	38898514	38898528	38898544	38898554	15	1	2	CCAGCCTCTGCTTGC...GTGATTGAGCT
1	2	38904827	38904837	38910523	38910537	5685	2	1	GTGATTTAGCA...CCAGCTTCGTCCTGC
1	2	38932954	38932964	38933660	38933674	695	1	2	ATGACCCTGCT...CTAGTTCAGGCTTGT
1	2	38937796	38937806	38940677	38940691	2870	2	1	ATGACTATGCT...CCTGTTTCTTCCTGT
1	1	38943379	38943393	38944943	38944953	1549	1	2	CCAGTCCCTTCCTGT...ATGACCTGGCA
1	2	38954958	38954968	38955050	38955064	81	2	2	GTGACCCAGCA...CCAGTCTTAACCTGC
1	1	38958464	38958478	38958466	38958476	-13	1	2	CATGCCCTATCATGC...ATGATAGGGCA
1	2	38992436	38992446	38993863	38993877	1416	1	1	GTGACAGAGCA...CTAGTCCATACATGC
1	1	39019324	39019338	39022812	39022822	3473	2	1	CCTGCTTCAACTTGT...GTGAGAGTGCA
1	2	39045387	39045397	39050376	39050390	4978	2	2	ATGACAAGGCA...CTTGTTTTGTCCTGT
1	1	39068712	39068726	39068760	39068770	33	2	2	CCTGTCTGATCATGC...ATGAGCCAGCT
1	2	39107615	39107625	39112590	39112604	4964	2	1	ATGACATGGCA...CCTGCCTCAGCCTGC
1	2	39130609	39130619	39134688	39134702	4068	1	2	GTGACAGGGCA...CCTGCTTTTTCCTGC
1	2	39155892	39155902	39156696	39156710	793	2	2	GTGATTTTGCT...CCTGCTCTATCCTGC
1	2	39230079	39230089	39232151	39232165	2061	1	2	GTGAGCTGGCT...CTTGCCTCTTCCTGC
1	1	39261706	39261720	39265972	39265982	4251	2	1	CCAGCCTCAGCATGT...ATGATTAAGCT
1	1	39273016	39273030	39274905	39274915	1874	2	1	CTTGTCCCGTCCTGC...ATGAGTAGGCA
1	1	39302973	39302987	39304497	39304507	1509	2	2	CATGCCTTTACTTGC...ATGATCATGCT
1	2	39304497	39304507	39306277	39306291	1769	2	2	ATGATCATGCT...CAAGTTCTTTCTTGT
1	2	39376351	39376361	39376811	39376825	449	1	1	ATGATCTGGCT...CTTGTCTTTGCTTGC
1	2	39376351	39376361	39377753	39377767	1391	1	1	ATGATCTGGCT...CCTGCCTCAGCCTGC
1	2	39419392	39419402	39420695	39420709	1292	1	1	ATGAGTTGGCT...CATGCCTGGTCTTGT
1	1	39461341	39461355	39469728	39469738	8372	2	1	CTTGTCCTTTCTTGT...GTGACAAAGCT
1	2	39487015	39487025	39487725	39487739	699	2	2	ATGATTGAGCT...CCTGCTCAGACATGT
1	1	39513308	39513322	39514606	39514616	1283	1	2	CCAGCCCATTCTTGT...ATGACTCAGCA
1	1	39530912	39530926	39532252	39532262	1325	2	1	CATGTTCTTGCATGT...GTGACAGAGCA
1	1	39573533	39573547	39573775	39573785	227	1	2	CCTGCTTCAGCCTGT...ATGATTCAGCA
1	2	39656102	39656112	39658234	39658248	2121	2	2	GTGACAAAGCA...CAAGTTCAAGCTTGT
1	2	39656102	39656112	39658235	39658249	2122	2	1	GTGACAAAGCA...CAAGCTTGAACTTGT
1	2	39680440	39680450	39681357	39681371	906	1	1	ATGAGCTTGCT...CATGCTTCTGCCTGT
1	1	39744263	39744277	39747445	39747455	3167	2	1	CAAGTTCTGTCTTGT...ATGACTTAGCA
1	2	39768817	39768827	39772656	39772670	3828	1	1	ATGAGTGTGCA...CCTGCCTCAGCCTGC
1	1	39790157	39790171	39790394	39790404	222	2	1	CTTGTTTGTTCTTGT...ATGACCATGCT
1	1	39821689	39821703	39823270	39823280	1566	2	2	CTAGTTTTAGCCTGT...ATGATCCTGCA
1	1	39837698	39837712	39838161	39838171	448	1	1	CCAGTCTGGTCTTGT...ATGACTGGGCA
1	2	39853459	39853469	39853508	39853522	38	1	2	ATGAGAAGGCT...CCTGTTTTGGCCTGC
1	2	39853459	39853469	39856300	39856314	2830	1	1	ATGAGAAGGCT...CCTGTTTCAGCTTGC
1	2	39871109	39871119	39871286	39871300	166	1	2	GTGATAAGGCA...CCAGCTCCTTCCTGC
1	2	39908144	39908154	39910317	39910331	2162	1	1	ATGAGTTGGCT...CCTGCCTTTTCTTGT
1	2	39974424	39974434	39979970	39979984	5535	2	2	GTGACTGGGCA...CCTGCTCCAACTTGT
1	1	39991289	39991303	39994220	39994230	2916	1	1	CATGCCCCTGCCTGT...GTGAGCGTGCA
1	1	39992170	39992184	39994220	39994230	2035	1	1	CCAGCTCATTCTTGT...GTGAGCGTGCA
1	2	39994860	39994870	39995750	39995764	879	2	2	ATGAGCCTGCT...CCTGCCCCTGCTTGT
1	1	40002968	40002982	40003505	40003515	522	1	2	CCTGCCTTGGCCTGC...GTGACCAGGCA
1	2	40019463	40019473	40019715	40019729	241	2	2	ATGATCCTGCT...CTAGTCTCTGCCTGT
1	2	40052288	40052298	40053319	40053333	1020	1	1	GTGACAAAGCA...CCAGCCTATTCCTGC
1	1	40115968	40115982	40116268	40116278	285	2	1	CAAGTCTAGTCTTGC...ATGACATGGCT
1	2	40125161	40125171	40125904	40125918	732	1	2	ATGAGAAGGCA...CATGTCTGTTCTTGC
1	2	40140553	40140563	40141194	40141208	630	1	1	ATGAGTAGGCA...CCTGCTCCAGCATGC
1	2	40145952	40145962	40147097	40147111	1134	1	1	GTGATCTTGCA...CTTGCTTTTTCCTGT
1	2	40194145	40194155	40195024	40195038	868	1	1	GTGACTATGCT...CTTGCCTGTACATGT
1	2	40194145	40194155	40196281	40196295	2125	1	1	GTGACTATGCT...CATGTTTTAACATGT
1	2	40207305	40207315	40207530	40207544	214	2	2	ATGAGCTAGCT...CAAGTTTAGGCTTGC
1	2	40207305	40207315	40207531	40207545	215	2	1	ATGAGCTAGCT...CAAGCCTAAACTTGT
1	1	40216355	40216369	40216803	40216813	433	1	1	CCTGCCTCTTCTTGT...GTGATACGGCT
1	1	40225050	40225064	40225245	40225255	180	2	2	CCTGCCCGAGCATGT...ATGACAATGCA
1	2	40225245	40225255	40225399	40225413	143	2	1	ATGACAATGCA...CATGCTCTTACATGT
1	2	40225245	40225255	40226258	40226272	1002	2	2	ATGACAATGCA...CATGCCCCTGCCTGT
1	2	40230831	40230841	40237572	40237586	6730	1	1	GTGACCCTGCA...CCTGCTCCAACTTGT
1	1	40268678	40268692	40268990	40269000	297	2	2	CATGCCTGAACATGT...GTGACAGAGCA
1	2	40271404	40271414	40273467	40273481	2052	2	1	GTGACAGAGCA...CCTGCCTCAGCCTGC
1	1	40334884	40334898	40342577	40342587	7678	1	1	CCTGCTTCAGCCTGC...GTGACACAGCA
1	2	40364972	40364982	40369145	40369159	4162	1	1	ATGATTCAGCA...CCTGCTCCTACTTGC
1	1	40379582	40379596	40382208	40382218	2611	2	2	CTTGCCTCAGCTTGC...GTGACAGAGCA
1	2	40392369	40392379	40392811	40392825	431	2	1	GTGAGAGTGCA...CTAGCTCTGACCTGC
1	1	40434172	40434186	40437114	40437124	2927	2	2	CCTGCCCAGTCCTGC...ATGAGATGGCT
1	1	40436217	40436231	40437114	40437124	882	2	1	CATGCCTGAGCCTGC...ATGAGATGGCT
1	2	40462712	40462722	40464835	40464849	2112	1	1	ATGATACAGCT...CCTGCCTCAGCCTGC
1	1	40518976	40518990	40520344	40520354	1353	2	2	CCAGCCCCAACTTGT...GTGACAGAGCA
1	2	40546183	40546193	40547509	40547523	1315	1	2	GTGATCAAGCT...CCAGCCTCTGCCTGT
1	2	40546183	40546193	40550827	40550841	4633	1	1	GTGATCAAGCT...CATGTTCCATCCTGT
1	2	40615614	40615624	40616653	40616667	1028	1	2	GTGATATAGCT...CCTGCCTCAGCCTGT
1	2	40668817	40668827	40669032	40669046	204	2	1	GTGACAGAGCA...CCTGCTTCAGCTTGT
1	2	40678484	40678494	40679873	40679887	1378	1	2	ATGATAGAGCA...CTTGTTCATTCTTGT
1	2	40698831	40698841	40701299	40701313	2457	2	2	GTGACTTGGCA...CTTGTCTCAACATGC
1	2	40722542	40722552	40723289	40723303	736	1	1	GTGAGAATGCT...CATGCTTGGTCTTGC
1	2	40773027	40773037	40773267	40773281	229	1	2	GTGATTGAGCA...CATGCCCTTTCTTGC
1	2	40780077	40780087	40781071	40781085	983	1	2	GTGAGACAGCA...CCAGCCCTGACATGC
1	2	40803104	40803114	40805205	40805219	2090	1	2	GTGAGTGGGCA...CCTGCCCCAACTTGC
1	1	40808630	40808644	40810100	40810110	1455	2	1	CAAGTCCGTTCATGT...GTGACAGGGCA
1	2	40849325	40849335	40852769	40852783	3433	1	1	ATGACTAGGCA...CCTGCCTCGGCCTGC
1	2	40877729	40877739	40878080	40878094	340	2	2	GTGATTTAGCT...CATGTTTGGTCTTGC
1	1	40879200	40879214	40879202	40879212	-13	2	1	CTTGCTTTGTCATGT...ATGACAAAGCA
1	1	40983208	40983222	40983263	40983273	40	1	2	CCTGCCTCAGCCTGC...ATGATCATGCA
1	2	41045206	41045216	41050235	41050249	5018	1	2	GTGACTGGGCA...CCAGCTTTTGCATGC
1	1	41075502	41075516	41075868	41075878	351	1	1	CCTGCTCCATCCTGT...GTGACAAGGCA
1	2	41081931	41081941	41082433	41082447	491	1	1	GTGACAGAGCA...CATGTTTTTACATGC
1	2	41081931	41081941	41083023	41083037	1081	1	1	GTGACAGAGCA...CCTGTCTCAGCCTGC
1	2	41090885	41090895	41090893	41090907	-3	1	2	GTGAGAAAGCA...CCTGCCTCTGCTTGC
1	1	41114893	41114907	41115279	41115289	371	2	2	CATGTCTCTTCCTGC...ATGATTGTGCA
1	2	41118852	41118862	41120920	41120934	2057	1	1	GTGAGTAGGCA...CTTGCCCTTACCTGT
1	2	41130945	41130955	41132247	41132261	1291	2	1	GTGAGTGTGCA...CCTGCCCCAACTTGT
1	2	41149872	41149882	41150454	41150468	571	1	1	ATGATAAAGCA...CCAGCTCCTTCCTGT
1	2	41180317	41180327	41180646	41180660	318	2	2	GTGACAGAGCA...CCTGCCTCAGCCTGC
1	1	41187159	41187173	41191450	41191460	4276	1	2	CCTGTTTTGTCTTGT...GTGATAGTGCT
1	2	41200065	41200075	41202114	41202128	2038	2	1	GTGACAGAGCA...CAAGTCTGGTCATGT
1	2	41233063	41233073	41235627	41235641	2553	1	2	GTGACAGAGCT...CAAGTTTGGGCATGT
1	2	41233063	41233073	41235628	41235642	2554	1	1	GTGACAGAGCT...CATGCCCAAACTTGT
1	1	41258051	41258065	41258731	41258741	665	2	2	CTAGTCCCTTCCTGC...GTGATCATGCA
1	2	41280435	41280445	41281767	41281781	1321	2	2	GTGATTTGGCT...CATGTCTGTGCCTGC
1	1	41352484	41352498	41354360	41354370	1861	1	1	CATGCCCGTGCATGC...ATGATCCTGCT
1	1	41353086	41353100	41354360	41354370	1259	1	2	CCTGCCCAAACCTGC...ATGATCCTGCT
1	1	41402087	41402101	41402470	41402480	368	2	1	CATGTTTATACCTGC...ATGACTTTGCA
1	2	41499489	41499499	41503548	41503562	4048	1	2	ATGACCTGGCA...CCAGCTCTAGCATGT
1	2	41499489	41499499	41504596	41504610	5096	1	1	ATGACCTGGCA...CCAGTTTCTTCATGT
1	2	41520514	41520524	41523861	41523875	3336	2	2	ATGATCATGCA...CTTGCCTTAGCATGT
1	2	41549017	41549027	41549728	41549742	700	2	2	ATGATTTGGCT...CTTGCCCATGCCTGT
1	2	41581140	41581150	41583321	41583335	2170	2	1	GTGACAGAGCA...CATGTTCCATCCTGT
1	2	41646239	41646249	41646950	41646964	700	2	2	ATGATTTGGCT...CTAGCCCATGCCTGT
1	2	41646239	41646249	41649583	41649597	3333	2	1	ATGATTTGGCT...CCAGTTCAGTCATGC
1	1	41660697	41660711	41662842	41662852	2130	1	2	CCTGCCTCAGCCTGC...ATGATCCAGCA
1	1	41670890	41670904	41676512	41676522	5607	2	2	CATGCTTCGGCTTGC...GTGACAGAGCA
1	2	41734956	41734966	41737017	41737031	2050	2	2	GTGATCCAGCA...CATGCTCAAGCTTGC
1	2	41734956	41734966	41737018	41737032	2051	2	1	GTGATCCAGCA...CAAGCTTGAGCATGC
1	2	41734956	41734966	41738820	41738834	3853	2	1	GTGATCCAGCA...CAAGTTCATTCATGC
1	1	41751392	41751406	41752545	41752555	1138	1	2	CCTGCCCGATCCTGC...ATGACCCTGCT
1	1	41760060	41760074	41765811	41765821	5736	2	2	CTTGCCTGTGCCTGT...ATGACATTGCA
1	1	41779599	41779613	41781380	41781390	1766	2	1	CCAGCCTCTGCTTGC...GTGACTGTGCA
1	1	41789079	41789093	41790319	41790329	1225	1	1	CATGTTCCAACATGT...ATGATTGAGCA
1	2	41798690	41798700	41799160	41799174	459	1	2	GTGACAGAGCA...CATGCTCATTCCTGC
1	1	41813581	41813595	41816803	41816813	3207	1	1	CATGCCTCAGCCTGC...ATGATATGGCA
1	2	41858125	41858135	41858466	41858480	330	2	2	GTGACAGTGCT...CCAGTCCATGCCTGC
1	2	41873144	41873154	41875726	41875740	2571	2	2	ATGACAGAGCT...CCTGTCTCAGCTTGT
1	2	41879687	41879697	41881653	41881667	1955	2	2	GTGAGTATGCA...CCTGTCCTGTCCTGT
1	2	41920252	41920262	41921900	41921914	1637	1	1	ATGAGTTTGCA...CTTGCTCATTCATGC
1	1	41923431	41923445	41926161	41926171	2715	2	1	CCAGCTCTTACTTGC...GTGATCTGGCT
1	1	41929048	41929062	41930757	41930767	1694	2	1	CCTGCTCAGACCTGT...GTGACATGGCA
1	2	41947675	41947685	41948083	41948097	397	1	2	GTGACATGGCT...CAAGCCCGGGCATGC
1	2	41947675	41947685	41948084	41948098	398	1	1	GTGACATGGCT...CATGCCCGGGCTTGC
1	2	41957367	41957377	41957938	41957952	560	2	2	ATGAGTGGGCA...CAAGCCCAAGCCTGC
1	2	42008882	42008892	42008893	42008907	0	1	1	GTGATTCAGCT...CCTGCTCCTGCCTGC
1	2	42012499	42012509	42012846	42012860	336	2	1	GTGACACTGCA...CCTGCCCAGGCTTGC
1	2	42058660	42058670	42061431	42061445	2760	2	2	ATGACATGGCT...CTAGTCTTTTCATGT
1	2	42077241	42077251	42077249	42077263	-3	1	2	GTGAGACTGCA...CCTGCCTTGGCTTGC
1	1	42079713	42079727	42079774	42079784	46	1	2	CCAGCTCCAACCTGC...GTGACTGGGCA
1	2	42083248	42083258	42084001	42084015	742	1	1	GTGATCTGGCT...CTTGTTCCTTCCTGC
1	2	42083248	42083258	42084011	42084025	752	1	1	GTGATCTGGCT...CCTGCCTAAGCATGT
1	1	42092036	42092050	42094350	42094360	2299	2	2	CCTGCCTCTGCCTGT...ATGAGCTTGCT
1	1	42119366	42119380	42119504	42119514	123	2	2	CTTGCCTTGGCATGC...GTGAGTTGGCT
1	2	42177022	42177032	42178387	42178401	1354	2	2	GTGAGCGAGCT...CCAGCTCTGGCCTGT
1	2	42202782	42202792	42210086	42210100	7293	2	1	ATGAGTGGGCA...CTAGTTCCTGCATGC
1	1	42212937	42212951	42219682	42219692	6730	1	2	CCAGCCCCAACATGT...GTGAGTGAGCT
1	1	42216163	42216177	42219682	42219692	3504	1	2	CCAGCCCAGACCTGC...GTGAGTGAGCT
1	1	42227085	42227099	42228353	42228363	1253	2	2	CATGCTTATACATGC...GTGAGCAAGCA
1	1	42228126	42228140	42228353	42228363	212	2	2	CCTGCTCCAGCCTGC...GTGAGCAAGCA
1	1	42246328	42246342	42249539	42249549	3196	2	2	CCAGTTCGGTCCTGC...ATGATTTTGCT
1	1	42265699	42265713	42266638	42266648	924	1	2	CTTGTCCCTGCCTGC...ATGACTGTGCA
1	2	42268900	42268910	42269918	42269932	1007	2	1	GTGAGAAAGCT...CCTGCCTGTACCTGC
1	1	42282496	42282510	42283690	42283700	1179	2	1	CTTGCTTCATCTTGC...GTGACATTGCT
1	2	42302461	42302471	42302796	42302810	324	1	1	GTGAGTCTGCA...CAAGCTTATTCCTGT
1	1	42304808	42304822	42306629	42306639	1806	2	1	CCAGCCTTGACCTGT...GTGATCAGGCT
1	2	42334570	42334580	42338379	42338393	3798	1	1	ATGACTGTGCA...CATGTTTTTGCATGT
1	1	42385690	42385704	42385726	42385736	21	2	1	CTTGCCTAGTCCTGC...GTGACAGTGCA
1	2	42416274	42416284	42416591	42416605	306	1	1	ATGACTATGCT...CTTGTTTAAACATGT
1	2	42481115	42481125	42483252	42483266	2126	2	1	GTGACCATGCA...CATGTTTTTGCATGT
1	2	42545184	42545194	42547458	42547472	2263	2	2	ATGAGTCTGCA...CCTGCCTGGACCTGC
1	1	42563521	42563535	42564325	42564335	789	2	1	CTAGTCTTTACATGC...ATGAGAATGCA
1	2	42608721	42608731	42608803	42608817	71	1	2	GTGACTTGGCT...CATGTTTCTGCCTGT
1	2	42617830	42617840	42618484	42618498	643	1	2	ATGAGTAGGCA...CCTGCCTCTGCTTGC
1	2	42617830	42617840	42618963	42618977	1122	1	1	ATGAGTAGGCA...CCAGCCCCGGCTTGT
1	1	42629691	42629705	42641552	42641562	11846	1	1	CCAGCTCCAGCCTGC...ATGAGAGGGCT
1	1	42638322	42638336	42641552	42641562	3215	1	1	CCAGCTCAGGCCTGC...ATGAGAGGGCT
1	2	42641552	42641562	42641642	42641656	79	1	2	ATGAGAGGGCT...CTTGCCCCATCTTGT
1	2	42657401	42657411	42657961	42657975	549	2	2	ATGATCTTGCT...CATGTTCCAGCTTGC
1	2	42730518	42730528	42736927	42736941	6398	2	1	GTGATTGAGCT...CTTGTTTCTGCTTGC
1	2	42730518	42730528	42742874	42742888	12345	2	2	GTGATTGAGCT...CCTGCTTCGGCCTGC
1	1	42816222	42816236	42817294	42817304	1057	2	2	CCAGCCCTTTCATGT...GTGACAGAGCA
1	2	42827325	42827335	42830986	42831000	3650	1	1	GTGAGAAAGCA...CCAGCTTGGGCTTGT
1	1	42831802	42831816	42834762	42834772	2945	2	2	CCTGTCCTTTCTTGC...GTGAGCATGCA
1	2	42871538	42871548	42872916	42872930	1367	1	2	GTGAGTGAGCA...CATGTTCAAACATGT
1	2	42871538	42871548	42872917	42872931	1368	1	1	GTGAGTGAGCA...CATGTTTGAACATGT
1	2	42878339	42878349	42879066	42879080	716	2	2	ATGACAAAGCA...CTTGCCTCAGCCTGC
1	2	42968619	42968629	42971053	42971067	2423	2	2	GTGAGCATGCA...CCTGCTTATTCTTGT
1	2	42995908	42995918	42997052	42997066	1133	2	2	GTGAGATGGCA...CTAGTTCATTCTTGC
1	1	42998971	42998985	42999340	42999350	354	1	2	CATGCCCAGGCATGC...ATGACCAGGCA
1	1	42998972	42998986	42999340	42999350	353	1	1	CATGCCTGGGCATGT...ATGACCAGGCA
1	1	43006929	43006943	43007772	43007782	828	2	1	CAAGCTTTTTCCTGT...GTGATATAGCT
1	1	43030654	43030668	43031332	43031342	663	1	1	CAAGTTCATTCATGT...ATGATCTAGCA
1	2	43073106	43073116	43074035	43074049	918	1	2	GTGACCAGGCA...CATGTCCGTGCCTGT
1	2	43130802	43130812	43132615	43132629	1802	2	1	GTGAGCCAGCA...CTTGCTCTTTCCTGC
1	1	43158592	43158606	43162991	43163001	4384	2	1	CTTGTCTGGACTTGT...ATGATATTGCT
1	1	43180884	43180898	43183767	43183777	2868	1	1	CTTGCTCTTTCATGT...ATGAGTCTGCA
1	2	43183767	43183777	43184511	43184525	733	1	1	ATGAGTCTGCA...CATGTCTTAGCCTGC
1	1	43202544	43202558	43204063	43204073	1504	1	2	CCAGCTCAGGCATGT...GTGATTGTGCA
1	1	43205016	43205030	43205281	43205291	250	1	1	CCTGTCTGTGCATGC...GTGACAGAGCA
1	2	43217700	43217710	43220268	43220282	2557	2	1	ATGAGAATGCT...CCTGCCTCAGCCTGC
1	1	43232547	43232561	43235194	43235204	2632	1	1	CATGCCCCATCCTGC...GTGACAGAGCA
1	1	43242304	43242318	43243587	43243597	1268	2	2	CTAGCCCCATCCTGT...ATGATCAAGCT
1	1	43258446	43258460	43258765	43258775	304	2	1	CCTGTTTGGGCTTGC...GTGAGCCAGCA
1	2	43296768	43296778	43298803	43298817	2024	1	2	GTGATCCTGCA...CCAGCTTTTACTTGT
1	1	43306271	43306285	43307748	43307758	1462	2	1	CTTGTCTGTTCCTGT...ATGATAAAGCA
1	1	43335188	43335202	43341172	43341182	5969	1	1	CATGTTTGTGCATGT...ATGATTTTGCT
1	2	43393195	43393205	43393752	43393766	546	1	1	ATGAGAATGCT...CCTGTCTGTGCCTGC
1	1	43403078	43403092	43403080	43403090	-13	1	2	CAAGCTCAGTCATGT...ATGACTGAGCT
1	1	43417730	43417744	43417994	43418004	249	1	2	CTTGCCCCTGCCTGC...ATGACATAGCT
1	1	43441028	43441042	43442596	43442606	1553	1	2	CCTGTTTAAACCTGC...GTGAGAGAGCA
1	1	43476151	43476165	43478959	43478969	2793	1	1	CTTGTTTCTTCTTGT...ATGATAAGGCT
1	2	43495498	43495508	43496018	43496032	509	2	1	ATGACTTAGCT...CCTGCCTCAGCCTGC
1	2	43511378	43511388	43514552	43514566	3163	1	1	ATGAGCAAGCA...CCTGCCCTGGCCTGC
1	2	43530730	43530740	43531596	43531610	855	2	2	GTGAGCTGGCT...CTTGCCTTGTCCTGT
1	2	43542812	43542822	43543787	43543801	964	2	2	ATGACAAGGCT...CAAGTCTAAACATGC
1	1	43547403	43547417	43547624	43547634	206	2	1	CCTGCCTCAGCCTGC...GTGACAGAGCA
1	1	43597353	43597367	43598285	43598295	917	1	1	CAAGTCTTTTCTTGT...ATGAGAGGGCA
1	1	43601908	43601922	43602952	43602962	1029	2	1	CCTGTCTCATCTTGT...GTGACTGTGCT
1	1	43608795	43608809	43609579	43609589	769	2	2	CTTGCTCCTACATGT...GTGACAAAGCA
1	2	43609579	43609589	43615892	43615906	6302	2	1	GTGACAAAGCA...CCAGCTCTGTCTTGT
1	1	43618686	43618700	43626955	43626965	8254	2	2	CAAGCCCAGGCATGT...GTGATAGGGCA
1	1	43642905	43642919	43643504	43643514	584	2	2	CCTGCCTCTACCTGC...GTGAGCAAGCA
1	1	43642995	43643009	43643504	43643514	494	2	2	CTTGCTTCTTCCTGC...GTGAGCAAGCA
1	1	43699414	43699428	43699471	43699481	42	2	2	CATGCTTTTACCTGT...GTGAGTGGGCA
1	1	43719697	43719711	43723031	43723041	3319	1	2	CCAGTTTCTTCTTGC...GTGACTAGGCA
1	1	43731726	43731740	43732886	43732896	1145	1	2	CTTGTTTGTACTTGT...GTGATAGTGCT
1	2	43782469	43782479	43782851	43782865	371	2	1	ATGACTGTGCT...CTTGTCTCATCCTGT
1	1	43826340	43826354	43828513	43828523	2158	1	1	CCAGCTCTGGCTTGC...GTGACAGAGCA
1	1	43837209	43837223	43839144	43839154	1920	1	2	CATGTTCATTCATGT...GTGAGTCAGCA
1	2	43842041	43842051	43842772	43842786	720	1	2	ATGAGATTGCT...CTTGTCTGTGCTTGC
1	2	43860999	43861009	43862726	43862740	1716	2	1	ATGACAGAGCA...CTTGTTCATACATGT
1	2	43882005	43882015	43882746	43882760	730	1	2	ATGATCTGGCA...CATGTTCTGGCCTGT
1	2	43933766	43933776	43934380	43934394	603	1	2	GTGAGCAAGCA...CCAGTCTGAACTTGT
1	2	43949927	43949937	43956075	43956089	6137	2	2	GTGAGATTGCA...CAAGTTTGAGCTTGC
1	2	43949927	43949937	43956076	43956090	6138	2	1	GTGAGATTGCA...CAAGCTCAAACTTGC
1	1	43960100	43960114	43962652	43962662	2537	2	1	CAAGTTTATGCCTGT...GTGAGACTGCA
1	1	43961105	43961119	43962652	43962662	1532	2	1	CCTGTCTCTACATGT...GTGAGACTGCA
1	2	43965199	43965209	43967064	43967078	1854	2	1	GTGACAGAGCA...CCTGCCTCAGCCTGC
1	1	44008940	44008954	44009380	44009390	425	2	2	CCTGCCTGAGCTTGC...GTGACAGGGCA
1	2	44021147	44021157	44026459	44026473	5301	2	1	GTGACAGAGCT...CCTGCCCAGACCTGC
1	1	44033310	44033324	44034767	44034777	1442	1	1	CTTGCTCCTGCCTGT...GTGATAGAGCT
1	2	44046759	44046769	44048048	44048062	1278	2	2	GTGACTGAGCT...CATGCCTGGGCCTGC
1	1	44052010	44052024	44054739	44054749	2714	1	1	CCTGCCTGTGCCTGT...GTGAGCTGGCT
1	1	44121616	44121630	44121848	44121858	217	2	1	CCAGTCTAAACCTGT...ATGAGCTAGCA
1	1	44135348	44135362	44135350	44135360	-13	2	1	CTTGCTCTGTCATGC...ATGACAGAGCA
1	2	44160164	44160174	44162326	44162340	2151	1	2	GTGACAGAGCA...CAAGTTTTTACTTGC
1	2	44160164	44160174	44162423	44162437	2248	1	2	GTGACAGAGCA...CCAGCTTAAGCATGT
1	2	44165900	44165910	44168461	44168475	2550	1	2	GTGATTCTGCT...CCTGCCTCGGCTTGC
1	2	44165900	44165910	44172431	44172445	6520	1	1	GTGATTCTGCT...CCAGTCCCTTCCTGC
1	2	44191988	44191998	44193775	44193789	1776	2	2	GTGACAGAGCA...CATGTTCTTACTTGT
1	2	44200006	44200016	44202880	44202894	2863	2	1	GTGACAGAGCA...CCTGTTTTGACCTGC
1	1	44321569	44321583	44321948	44321958	364	1	2	CCTGTTCATGCCTGT...GTGATAATGCA
1	2	44332448	44332458	44333384	44333398	925	2	1	ATGATCTTGCT...CCTGCCCCTTCTTGT
1	1	44339104	44339118	44340566	44340576	1447	1	1	CAAGTTTAAACATGC...ATGACTGAGCT
1	2	44340566	44340576	44343832	44343846	3255	1	1	ATGACTGAGCT...CCAGTCTTGACCTGT
1	1	44349115	44349129	44349155	44349165	25	1	2	CATGCTCTTTCTTGT...ATGATCCAGCT
1	1	44380420	44380434	44381141	44381151	706	1	2	CCTGCCTGTGCCTGC...GTGAGTGAGCA
1	2	44400398	44400408	44400777	44400791	368	1	2	ATGACTAGGCT...CAAGCCTCAGCCTGT
1	1	44403086	44403100	44405769	44405779	2668	2	2	CCTGCCCCTGCCTGT...ATGACAGAGCT
1	1	44403345	44403359	44405769	44405779	2409	2	1	CATGCCTCTGCTTGC...ATGACAGAGCT
1	2	44407666	44407676	44408028	44408042	351	1	1	GTGACAGAGCA...CATGTCCTGTCCTGC
1	1	44415062	44415076	44415799	44415809	722	2	1	CCTGCTCAGTCCTGT...GTGAGATGGCA
1	2	44418778	44418788	44419214	44419228	425	1	1	ATGAGCGAGCA...CCAGCTTTGGCTTGT
1	1	44423490	44423504	44424268	44424278	763	1	1	CATGTTTGAGCATGC...GTGAGTGAGCT
1	1	44433740	44433754	44434990	44435000	1235	1	1	CTAGCTCTGTCCTGC...GTGACCAAGCA
1	1	44446737	44446751	44448216	44448226	1464	1	1	CCTGCCCTGACCTGC...ATGAGCAGGCA
1	2	44448431	44448441	44449685	44449699	1243	1	2	GTGACAGGGCA...CCTGCCCCAACCTGC
1	1	44449878	44449892	44451073	44451083	1180	1	1	CTAGCCCAGACCTGT...GTGAGTAAGCA
1	1	44477466	44477480	44479928	44479938	2447	2	2	CCAGCTCAGTCCTGC...GTGACAGGGCA
1	1	44478538	44478552	44479928	44479938	1375	2	1	CCTGTCTGAGCATGT...GTGACAGGGCA
1	1	44516483	44516497	44517789	44517799	1291	1	2	CATGCCTCAGCCTGC...GTGACCCAGCA
1	1	44565051	44565065	44565053	44565063	-13	1	2	CTTGCTCTGTCATGC...ATGACAGAGCA
1	1	44569815	44569829	44574149	44574159	4319	1	1	CCAGCTCTAACTTGT...GTGAGAAGGCA
1	1	44613978	44613992	44617692	44617702	3699	1	1	CCTGCCTCAGCCTGC...ATGAGATGGCA
1	1	44631859	44631873	44632438	44632448	564	2	1	CAAGTTCTGTCATGT...GTGACAGAGCA
1	2	44632438	44632448	44634144	44634158	1695	2	1	GTGACAGAGCA...CTTGCTTTTTCATGT
1	1	44687205	44687219	44687834	44687844	614	1	1	CCTGCCCCATCCTGT...GTGACAAGGCA
1	1	44727527	44727541	44728646	44728656	1104	2	2	CCAGCCCTGTCTTGT...GTGACTGGGCA
1	2	44766430	44766440	44768022	44768036	1581	1	2	GTGAGTAGGCT...CCAGTCCTGACTTGT
1	2	44766430	44766440	44769314	44769328	2873	1	1	GTGAGTAGGCT...CCAGCTCATGCATGT
1	2	44766430	44766440	44772716	44772730	6275	1	1	GTGAGTAGGCT...CTAGTCCCAGCCTGT
1	1	44776318	44776332	44782145	44782155	5812	1	2	CCAGCCTATACCTGC...ATGAGCTGGCT
1	2	44794936	44794946	44796081	44796095	1134	2	2	GTGATCCTGCT...CCTGTCCCTGCATGT
1	2	44799698	44799708	44802037	44802051	2328	1	1	ATGAGAAGGCA...CAAGTTTCAACCTGC
1	2	44811641	44811651	44811829	44811843	177	2	1	GTGAGACTGCA...CCTGCCTTGGCCTGT
1	2	44945538	44945548	44945540	44945554	-9	2	1	ATGAGCTGGCT...CCAGCTCATGCTTGC
1	1	45020527	45020541	45021474	45021484	932	1	1	CTAGTTCAGACCTGT...GTGACTGGGCA
1	2	45021474	45021484	45022211	45022225	726	1	1	GTGACTGGGCA...CTTGCCTTTTCCTGT
1	2	45045647	45045657	45048083	45048097	2425	2	2	ATGACATGGCT...CCTGTTTCTTCCTGC
1	1	45099817	45099831	45099838	45099848	6	2	2	CCAGCTCCTGCCTGT...GTGAGTGTGCT
1	2	45126933	45126943	45127214	45127228	270	2	2	GTGACAGAGCA...CATGTCCCTGCCTGC
1	2	45178801	45178811	45180836	45180850	2024	2	1	GTGACAAAGCA...CTTGTCTGGACCTGC
1	2	45201938	45201948	45203824	45203838	1875	1	1	GTGACAGGGCA...CCTGCCTCAGCCTGC
1	2	45226501	45226511	45227688	45227702	1176	1	2	GTGACTGGGCT...CTTGCCCAGTCCTGT
1	1	45239211	45239225	45239611	45239621	385	1	2	CCTGCCTCAGCTTGC...GTGACAGAGCA
1	2	45278606	45278616	45284751	45284765	6134	1	2	GTGAGCAGGCT...CCTGCCTCAGCCTGC
1	2	45294959	45294969	45301998	45302012	7028	2	2	GTGACCATGCT...CATGCCTGATCTTGC
1	1	45307848	45307862	45309937	45309947	2074	1	2	CAAGTCTGGGCCTGT...GTGATCTAGCT
1	1	45321738	45321752	45321998	45322008	245	1	2	CATGCTTTTACATGT...GTGACATTGCA
1	2	45321998	45322008	45325224	45325238	3215	1	2	GTGACATTGCA...CCTGCCTCAGCCTGC
1	2	45340374	45340384	45341566	45341580	1181	1	1	ATGAGAAGGCA...CCTGCCTCAGCCTGC
1	2	45390605	45390615	45392105	45392119	1489	2	2	ATGAGTAAGCT...CCTGTCTTTTCTTGC
1	2	45473296	45473306	45474068	45474082	761	1	2	ATGAGTGGGCA...CCTGCCTTTTCCTGT
1	1	45483038	45483052	45484510	45484520	1457	2	2	CATGTTTGTGCATGT...ATGAGCTGGCA
1	2	45484510	45484520	45484512	45484526	-9	2	1	ATGAGCTGGCA...CCAGCTCATTCTTGC
1	2	45489411	45489421	45489811	45489825	389	2	1	ATGACCCAGCA...CCAGTCTCTGCTTGT
1	1	45542893	45542907	45547800	45547810	4892	2	1	CTTGTTTGTACCTGT...ATGAGCATGCT
1	1	45547092	45547106	45547800	45547810	693	2	1	CCTGCCTCAGCCTGC...ATGAGCATGCT
1	2	45557311	45557321	45559504	45559518	2182	1	2	GTGACAGAGCA...CAAGCTTCTACATGT
1	1	45570733	45570747	45573494	45573504	2746	2	1	CCTGCCTTGGCCTGC...GTGACATAGCA
1	2	45580523	45580533	45581673	45581687	1139	1	2	ATGAGCATGCT...CCTGCCTCAGCCTGC
1	1	45703188	45703202	45705649	45705659	2446	1	1	CATGCTTGAACATGT...ATGATAAAGCT
1	1	45713251	45713265	45718537	45718547	5271	2	1	CCTGCCTCAGCCTGC...ATGACCCTGCA
1	2	45719068	45719078	45724084	45724098	5005	2	2	GTGACAGAGCA...CAAGCCTCAACTTGT
1	1	45770187	45770201	45773370	45773380	3168	1	1	CTTGTCTGTACCTGT...ATGATCTTGCT
1	1	45819032	45819046	45819446	45819456	399	2	1	CCAGTTTCTACTTGC...ATGACAAGGCT
1	1	45859092	45859106	45860900	45860910	1793	2	2	CATGTCTCAGCTTGC...ATGATTATGCA
1	2	46023257	46023267	46023369	46023383	101	2	1	ATGAGAAGGCT...CAAGTCCAGACTTGC
1	1	46023882	46023896	46024101	46024111	204	2	1	CCAGCCTCAACTTGT...GTGACAGAGCA
1	2	46037414	46037424	46040478	46040492	3053	2	2	ATGATCCAGCA...CCTGCTTGTTCCTGT
1	1	46060775	46060789	46061306	46061316	516	1	1	CCTGCCTCAGCCTGC...GTGATTGTGCA
1	1	46080718	46080732	46082547	46082557	1814	2	1	CCTGCCTTAACCTGC...GTGACAGAGCA
1	2	46093554	46093564	46093636	46093650	71	2	1	GTGATCAAGCA...CCAGCTCCTACCTGT
1	2	46098807	46098817	46100025	46100039	1207	1	1	ATGATCCAGCA...CCTGTCTTAACATGT
1	2	46157796	46157806	46158560	46158574	753	1	1	GTGATAGAGCA...CTAGTCTTTACCTGC
1	2	46188735	46188745	46189763	46189777	1017	1	1	GTGACTATGCT...CCTGCCTCAGCCTGC
1	1	46196265	46196279	46197586	46197596	1306	1	1	CTTGCTCAAGCATGC...GTGACAGAGCA
1	2	46204489	46204499	46205171	46205185	671	1	1	GTGACAGAGCA...CCTGCCTTGGCCTGC
1	2	46219667	46219677	46221305	46221319	1627	1	2	ATGATACAGCA...CCTGTCTTGTCATGC
1	1	46258327	46258341	46258780	46258790	438	1	1	CTTGTCTTGTCTTGT...ATGAGATTGCT
1	2	46262318	46262328	46262597	46262611	268	2	1	GTGACTAAGCT...CCTGCCTCAGCCTGC
1	1	46303208	46303222	46304902	46304912	1679	1	1	CCAGTTTTTGCCTGT...GTGATTCTGCT
1	1	46391406	46391420	46392170	46392180	749	2	1	CTAGCTTTATCTTGC...ATGAGAGGGCA
1	1	46416069	46416083	46420380	46420390	4296	2	2	CTAGTCCATTCCTGC...ATGACTCAGCT
1	2	46429218	46429228	46429966	46429980	737	1	1	ATGATTTGGCT...CCAGCTCCTTCTTGT
1	2	46465351	46465361	46465684	46465698	322	2	2	ATGAGTTAGCT...CCTGTTCTTTCATGC
1	1	46485200	46485214	46486916	46486926	1701	1	1	CCTGTCTGGTCCTGC...GTGATAGAGCA
1	2	46539322	46539332	46539856	46539870	523	2	2	GTGACAGAGCA...CCTGCCTCAGCCTGC
1	1	46543584	46543598	46544284	46544294	685	1	2	CAAGTTCAGACCTGC...ATGACCTGGCA
1	2	46553458	46553468	46554031	46554045	562	2	2	GTGAGTGGGCA...CAAGTTTCTTCTTGT
1	1	46612890	46612904	46615239	46615249	2334	2	1	CCTGCCTCAGCCTGT...GTGACAAAGCA
1	1	46625936	46625950	46627097	46627107	1146	2	2	CCAGTCTTTGCTTGC...ATGACATAGCA
1	1	46653935	46653949	46653986	46653996	36	2	1	CCTGCCCAGTCCTGT...ATGAGAGAGCA
1	2	46653986	46653996	46656381	46656395	2384	2	1	ATGAGAGAGCA...CCAGCCCCAACCTGT
1	2	46677983	46677993	46683423	46683437	5429	2	2	ATGACATAGCA...CTTGCCTCAGCCTGC
1	2	46677983	46677993	46684325	46684339	6331	2	2	ATGACATAGCA...CAAGTCTGAACCTGT
1	2	46730186	46730196	46730487	46730501	290	1	2	ATGAGACTGCT...CAAGCTTCTTCCTGC
1	1	46750710	46750724	46753271	46753281	2546	1	1	CCTGCCTGAGCATGC...ATGAGAATGCT
1	1	46773183	46773197	46774462	46774472	1264	1	2	CCTGCCTGTGCATGC...ATGACAGAGCA
1	2	46788863	46788873	46791568	46791582	2694	1	2	GTGACAGAGCA...CAAGCCTGGGCCTGC
1	2	46813900	46813910	46820069	46820083	6158	2	1	ATGACTGGGCA...CCAGTCTCTTCATGT
1	2	46869729	46869739	46870951	46870965	1211	1	1	GTGACAATGCT...CCTGTTTTGGCCTGT
1	2	46876451	46876461	46876599	46876613	137	2	2	GTGACTCAGCT...CAAGTCCTTTCCTGT
1	2	46891716	46891726	46894645	46894659	2918	1	1	GTGAGTGAGCT...CCTGCCCTTGCCTGC
1	1	46897532	46897546	46898648	46898658	1101	1	2	CCTGCCCCTTCATGC...ATGACTGTGCA
1	2	46923156	46923166	46924118	46924132	951	1	1	GTGAGTTGGCA...CCAGCCTCTGCCTGC
1	2	46948788	46948798	46952657	46952671	3858	1	1	GTGACCGTGCA...CCTGTTTGGTCCTGT
1	2	46987136	46987146	46988882	46988896	1735	2	1	GTGACTTAGCT...CAAGCCCCAGCCTGC
1	1	46989730	46989744	46990905	46990915	1160	1	1	CATGTCTATTCATGC...ATGACCAGGCA
1	2	47000026	47000036	47000264	47000278	227	1	2	GTGAGAGGGCA...CTTGTTTCTGCATGC
1	1	47010719	47010733	47013837	47013847	3103	1	1	CCAGCCCCAGCCTGT...ATGATAGTGCT
1	1	47028240	47028254	47032188	47032198	3933	2	1	CCAGCCCAGTCCTGC...ATGACCCAGCA
1	2	47032188	47032198	47039090	47039104	6891	2	2	ATGACCCAGCA...CATGTTCCTGCCTGT
1	2	47100193	47100203	47100264	47100278	60	2	2	GTGATTCTGCT...CTTGCTCTGTCTTGC
1	2	47103369	47103379	47105409	47105423	2029	1	1	ATGAGCAGGCA...CAAGTTCTAACATGT
1	2	47153749	47153759	47155538	47155552	1778	2	1	ATGACAAGGCT...CCAGCTTGAGCATGC
1	1	47164325	47164339	47166937	47166947	2597	2	2	CAAGCTCTTTCCTGT...ATGATTGGGCA
1	2	47188708	47188718	47193343	47193357	4624	1	2	ATGACTTGGCA...CCAGCTCCATCATGT
1	1	47212475	47212489	47213214	47213224	724	2	1	CCAGTTTATTCCTGT...GTGATCAGGCA
1	1	47223523	47223537	47223720	47223730	182	2	1	CCTGCCCCGACCTGC...ATGAGTGAGCT
1	1	47223690	47223704	47223720	47223730	15	2	1	CCAGCCCCTGCTTGC...ATGAGTGAGCT
1	2	47261046	47261056	47263820	47263834	2763	1	1	ATGATTTTGCT...CAAGTCTCTGCATGC
1	1	47382580	47382594	47383824	47383834	1229	2	1	CTAGTTTATACCTGT...GTGATTCTGCT
1	2	47387118	47387128	47392865	47392879	5736	1	2	ATGATTTGGCT...CTAGTTTGTGCCTGC
1	1	47401406	47401420	47405262	47405272	3841	1	1	CCTGTTTTTTCCTGT...ATGACACTGCA
1	2	47416614	47416624	47417105	47417119	480	2	1	GTGATTTTGCT...CCTGTTTAAGCATGT
1	2	47449875	47449885	47450229	47450243	343	2	2	GTGAGTGAGCA...CCTGCTTCAGCTTGC
1	2	47501726	47501736	47509360	47509374	7623	2	1	ATGATTTTGCT...CATGCTTCTACATGT
1	1	47524514	47524528	47524561	47524571	32	2	2	CCTGTCTCTGCCTGT...ATGATATTGCT
1	2	47528068	47528078	47529297	47529311	1218	1	2	GTGATTCTGCT...CTTGCTTCTGCTTGT
1	2	47604990	47605000	47608840	47608854	3839	2	2	ATGACACTGCA...CTTGTTTTTTCCTGT
1	1	47617386	47617400	47626921	47626931	9520	1	1	CTAGTTTTTGCCTGC...ATGACTGTGCT
1	2	47626921	47626931	47628390	47628404	1458	1	2	ATGACTGTGCT...CCTGCTTTTACCTGC
1	2	47644095	47644105	47644548	47644562	442	1	1	GTGATCTTGCA...CATGCTCCTGCTTGT
1	2	47644095	47644105	47646689	47646703	2583	1	2	GTGATCTTGCA...CCTGCCCAGGCCTGT
1	2	47644095	47644105	47648132	47648146	4026	1	2	GTGATCTTGCA...CTTGTCTCAACCTGT
1	2	47644095	47644105	47648425	47648439	4319	1	2	GTGATCTTGCA...CTTGCCTATGCCTGC
1	1	47649775	47649789	47654097	47654107	4307	1	1	CCTGCCCCTTCCTGC...ATGAGCCTGCA
1	1	47652555	47652569	47654097	47654107	1527	1	1	CCAGTCTGAGCCTGT...ATGAGCCTGCA
1	2	47654097	47654107	47654708	47654722	600	1	1	ATGAGCCTGCA...CCTGTCCTTTCTTGC
1	2	47654097	47654107	47655371	47655385	1263	1	2	ATGAGCCTGCA...CAAGTCTCTGCCTGT
1	2	47654097	47654107	47657476	47657490	3368	1	2	ATGAGCCTGCA...CCAGCCTTTGCATGC
1	2	47688284	47688294	47695934	47695948	7639	2	2	ATGAGTGTGCA...CAAGCTCAATCCTGC
1	1	47701371	47701385	47707631	47707641	6245	1	2	CTAGCCTGTTCTTGT...GTGACTCAGCT
1	1	47731347	47731361	47731435	47731445	73	1	2	CCTGCCTCAGCCTGC...ATGACAGAGCA
1	2	47759766	47759776	47760703	47760717	926	2	1	ATGAGAATGCA...CCTGCCTCAGCCTGC
1	1	47791863	47791877	47792288	47792298	410	1	1	CTTGCCCAGGCTTGT...GTGACAAAGCT
1	1	47816031	47816045	47817143	47817153	1097	2	2	CAAGCTTGTGCCTGT...ATGACTAAGCA
1	2	47848793	47848803	47849900	47849914	1096	2	1	ATGATTTGGCT...CTTGTTTATTCCTGT
1	1	47866119	47866133	47867776	47867786	1642	2	1	CCTGTCCTGACTTGT...ATGAGCTGGCA
1	1	47949456	47949470	47949458	47949468	-13	1	2	CCTGCTTGGTCATGT...ATGACCAAGCA
1	1	48017280	48017294	48017506	48017516	211	2	1	CTAGTTTGTTCCTGC...GTGACCGGGCT
1	2	48057705	48057715	48057887	48057901	171	1	2	GTGAGTGTGCA...CCTGCCTCTACATGC
1	1	48099464	48099478	48100946	48100956	1467	1	1	CCAGTTTCAACCTGT...ATGACAAGGCA
1	2	48142276	48142286	48145172	48145186	2885	1	1	GTGAGCAGGCA...CCTGCCTCTTCCTGT
1	2	48142276	48142286	48146138	48146152	3851	1	1	GTGAGCAGGCA...CATGCTCCGACATGT
1	2	48178439	48178449	48180949	48180963	2499	2	1	GTGACCAGGCT...CCAGCTCAGTCCTGC
1	1	48204736	48204750	48205183	48205193	432	1	1	CAAGCCCCATCTTGT...GTGATTCTGCA
1	2	48209748	48209758	48212225	48212239	2466	2	1	ATGATCCAGCA...CATGTCTTTGCATGT
1	2	48217937	48217947	48221854	48221868	3906	1	1	GTGAGCGTGCA...CATGCCTTGACCTGT
1	1	48223221	48223235	48227126	48227136	3890	2	2	CAAGTTTAGACCTGC...ATGACCCAGCT
1	2	48228434	48228444	48230260	48230274	1815	1	2	ATGACAGGGCT...CATGTCCTGACTTGC
1	1	48246465	48246479	48250183	48250193	3703	1	2	CCTGTTCATGCCTGT...GTGAGTATGCT
1	1	48262504	48262518	48262696	48262706	177	1	2	CAAGTTCAAGCATGC...ATGAGTGAGCT
1	1	48270762	48270776	48271537	48271547	760	1	2	CAAGCCCCATCCTGC...GTGACAAAGCT
1	2	48272169	48272179	48274511	48274525	2331	1	2	ATGATAAGGCT...CTTGTCTCTTCTTGT
1	2	48305867	48305877	48307211	48307225	1333	2	2	GTGAGCGTGCT...CATGCCTCTTCCTGC
1	1	48332460	48332474	48334170	48334180	1695	1	1	CCTGTCCAAGCCTGT...GTGAGCGAGCA
1	2	48417288	48417298	48421674	48421688	4375	2	1	ATGAGATGGCA...CCTGCCTGATCTTGC
1	1	48468233	48468247	48469968	48469978	1720	1	2	CATGTTTTGTCTTGT...GTGAGTGAGCA
1	1	48501515	48501529	48501773	48501783	243	2	1	CAAGTTTCAGCATGC...ATGAGAAGGCA
1	1	48522097	48522111	48522816	48522826	704	1	1	CCAGTTTCTGCCTGT...GTGACATGGCA
1	1	48534326	48534340	48534328	48534338	-13	2	1	CTTGCCTGGTCATGT...ATGACCAGGCA
1	1	48545739	48545753	48545885	48545895	131	1	2	CATGTCTCAGCCTGC...GTGATAATGCT
1	2	48561875	48561885	48562623	48562637	737	2	1	ATGAGCATGCA...CCTGTTTTATCTTGT
1	2	48585596	48585606	48586447	48586461	840	1	1	ATGATTTGGCT...CCTGTCTGAGCTTGC
1	2	48607723	48607733	48608198	48608212	464	1	1	GTGATCATGCA...CTTGCTCAAGCCTGC
1	1	48639192	48639206	48652326	48652336	13119	2	1	CCTGCTTCAGCTTGC...ATGAGCATGCA
1	2	48656000	48656010	48657533	48657547	1522	2	1	ATGAGTTAGCA...CCTGCCTCAGCCTGC
1	1	48691361	48691375	48691393	48691403	17	2	1	CATGTTCATACATGC...ATGAGTTTGCA
1	2	48691499	48691509	48691930	48691944	420	2	2	GTGAGACTGCA...CCTGCTCTGTCCTGC
1	1	48745889	48745903	48747226	48747236	1322	2	2	CCTGCTTTGTCTTGT...ATGATTTGGCT
1	2	48759779	48759789	48760565	48760579	775	2	1	GTGACAGAGCT...CATGCCTCTGCATGT
1	2	48831254	48831264	48832582	48832596	1317	1	1	ATGATTTGGCT...CCTGCTTTGTCTTGT
1	1	48835421	48835435	48836797	48836807	1361	1	1	CCTGCTTTGGCTTGC...ATGACAAGGCA
1	1	48849902	48849916	48850215	48850225	298	1	2	CCTGCCTCAGCCTGC...GTGATAGAGCA
[truncated: 63,536 more rows]

## Sheet: Random
Chromosome	FirstMotif (1==p63, 2==Nrf2)	Start_1	End_1	Start_2	End_2	Distance	Strand_1	Strand_2	Run
1	1	192289862	192289862	192291789	192291789	1927	1	1	1
1	2	74082188	74082188	74082318	74082318	130	1	1	1
1	1	39600896	39600896	39606532	39606532	5636	1	1	1
1	2	86051248	86051248	86052612	86052612	1364	1	1	1
1	2	23082177	23082177	23083964	23083964	1787	1	1	1
1	2	166168664	166168664	166170595	166170595	1931	1	1	1
1	1	103706914	103706914	103711013	103711013	4099	1	1	1
1	2	237607401	237607401	237611901	237611901	4500	1	1	1
1	1	153741523	153741523	153746668	153746668	5145	1	1	1
1	2	119333891	119333891	119334529	119334529	638	1	1	1
1	2	63485841	63485841	63487138	63487138	1297	1	1	1
1	2	27951488	27951488	27952044	27952044	556	1	1	1
1	1	215125658	215125658	215129342	215129342	3684	1	1	1
1	1	209433069	209433069	209434977	209434977	1908	1	1	1
1	2	229870189	229870189	229875613	229875613	5424	1	1	1
1	2	213423261	213423261	213424072	213424072	811	1	1	1
1	2	188525731	188525731	188526930	188526930	1199	1	1	1
1	1	66437991	66437991	66438324	66438324	333	1	1	1
1	2	115219272	115219272	115223628	115223628	4356	1	1	1
1	2	60661371	60661371	60661833	60661833	462	1	1	1
1	2	13131513	13131513	13137175	13137175	5662	1	1	1
1	1	123086779	123086779	123087253	123087253	474	1	1	1
1	2	192736770	192736770	192741309	192741309	4539	1	1	1
1	1	48506408	48506408	48508779	48508779	2371	1	1	1
1	1	246843324	246843324	246846027	246846027	2703	1	1	1
1	2	26696841	26696841	26698167	26698167	1326	1	1	1
1	1	99173763	99173763	99175598	99175598	1835	1	1	1
1	2	159870178	159870178	159871751	159871751	1573	1	1	1
1	1	169031430	169031430	169033970	169033970	2540	1	1	1
1	2	199558001	199558001	199558908	199558908	907	1	1	1
1	2	113136107	113136107	113136867	113136867	760	1	1	1
1	1	58279949	58279949	58281282	58281282	1333	1	1	1
1	1	132607812	132607812	132612303	132612303	4491	1	1	1
1	1	183564822	183564822	183565155	183565155	333	1	1	1
1	1	34839499	34839499	34840928	34840928	1429	1	1	1
1	2	145500373	145500373	145501140	145501140	767	1	1	1
1	2	80578563	80578563	80579272	80579272	709	1	1	1
1	2	66534456	66534456	66535324	66535324	868	1	1	1
1	1	163266930	163266930	163268894	163268894	1964	1	1	1
1	2	83993740	83993740	83993832	83993832	92	1	1	1
1	1	69796382	69796382	69798104	69798104	1722	1	1	1
1	2	154216910	154216910	154217716	154217716	806	1	1	1
1	1	231835981	231835981	231844165	231844165	8184	1	1	1
1	1	202181407	202181407	202181865	202181865	458	1	1	1
1	2	14970779	14970779	14974411	14974411	3632	1	1	1
1	1	41401408	41401408	41403319	41403319	1911	1	1	1
1	2	105503469	105503469	105504189	105504189	720	1	1	1
1	1	213462561	213462561	213463024	213463024	463	1	1	1
1	2	3867678	3867678	3867848	3867848	170	1	1	1
1	1	141326806	141326806	141327964	141327964	1158	1	1	1
1	1	100089926	100089926	100091206	100091206	1280	1	1	1
1	2	241552800	241552800	241554043	241554043	1243	1	1	1
1	1	66212780	66212780	66214211	66214211	1431	1	1	1
1	2	8010734	8010734	8011585	8011585	851	1	1	1
1	2	58178706	58178706	58179240	58179240	534	1	1	1
1	2	48486669	48486669	48486825	48486825	156	1	1	1
1	1	48518223	48518223	48522097	48522097	3874	1	1	1
1	1	214848751	214848751	214851197	214851197	2446	1	1	1
1	2	33030082	33030082	33037927	33037927	7845	1	1	1
1	1	212261690	212261690	212266359	212266359	4669	1	1	1
1	2	170195160	170195160	170195324	170195324	164	1	1	1
1	2	201263967	201263967	201265286	201265286	1319	1	1	1
1	2	158162363	158162363	158164297	158164297	1934	1	1	1
1	1	5634512	5634512	5635218	5635218	706	1	1	1
1	1	59597397	59597397	59602327	59602327	4930	1	1	1
1	1	203741669	203741669	203744604	203744604	2935	1	1	1
1	2	4241953	4241953	4242247	4242247	294	1	1	1
1	1	172287869	172287869	172289591	172289591	1722	1	1	1
1	1	216245720	216245720	216246836	216246836	1116	1	1	1
1	2	225079971	225079971	225082136	225082136	2165	1	1	1
1	1	227516428	227516428	227521567	227521567	5139	1	1	1
1	2	84442975	84442975	84443064	84443064	89	1	1	1
1	2	15049167	15049167	15049425	15049425	258	1	1	1
1	2	30330065	30330065	30330989	30330989	924	1	1	1
1	2	124659525	124659525	124660525	124660525	1000	1	1	1
1	1	142503295	142503295	142504651	142504651	1356	1	1	1
1	1	128263415	128263415	128266112	128266112	2697	1	1	1
1	1	173043070	173043070	173046173	173046173	3103	1	1	1
1	1	183311814	183311814	183313784	183313784	1970	1	1	1
1	1	27044686	27044686	27049318	27049318	4632	1	1	1
1	1	87016608	87016608	87018438	87018438	1830	1	1	1
1	2	240163194	240163194	240164515	240164515	1321	1	1	1
1	1	129201190	129201190	129204066	129204066	2876	1	1	1
1	2	138593251	138593251	138594144	138594144	893	1	1	1
1	1	212828768	212828768	212829533	212829533	765	1	1	1
1	2	79174382	79174382	79175149	79175149	767	1	1	1
1	1	45585338	45585338	45592843	45592843	7505	1	1	1
1	2	101387976	101387976	101390381	101390381	2405	1	1	1
1	1	5549282	5549282	5549705	5549705	423	1	1	1
1	1	32303979	32303979	32304117	32304117	138	1	1	1
1	1	52560007	52560007	52560560	52560560	553	1	1	1
1	1	37952200	37952200	37953469	37953469	1269	1	1	1
1	1	219943882	219943882	219944496	219944496	614	1	1	1
1	1	145091306	145091306	145091752	145091752	446	1	1	1
1	1	139410357	139410357	139412278	139412278	1921	1	1	1
1	1	29360443	29360443	29360758	29360758	315	1	1	1
1	2	156741379	156741379	156741990	156741990	611	1	1	1
1	2	201549646	201549646	201551235	201551235	1589	1	1	1
1	2	222062419	222062419	222067255	222067255	4836	1	1	1
1	2	71659054	71659054	71661465	71661465	2411	1	1	1
1	1	68876313	68876313	68876781	68876781	468	1	1	1
1	1	154626027	154626027	154629227	154629227	3200	1	1	1
1	1	89244519	89244519	89244926	89244926	407	1	1	1
1	2	100495322	100495322	100496909	100496909	1587	1	1	1
1	1	181049701	181049701	181050564	181050564	863	1	1	1
1	2	82433852	82433852	82435347	82435347	1495	1	1	1
1	2	224272101	224272101	224273469	224273469	1368	1	1	1
1	1	174501777	174501777	174502028	174502028	251	1	1	1
1	2	75558310	75558310	75558744	75558744	434	1	1	1
1	1	9343900	9343900	9344428	9344428	528	1	1	1
1	2	242707763	242707763	242708759	242708759	996	1	1	1
1	2	73757805	73757805	73758833	73758833	1028	1	1	1
1	2	120512116	120512116	120512912	120512912	796	1	1	1
1	1	116856234	116856234	116856259	116856259	25	1	1	1
1	2	41876996	41876996	41883978	41883978	6982	1	1	1
1	2	153417608	153417608	153418380	153418380	772	1	1	1
1	2	3067111	3067111	3068678	3068678	1567	1	1	1
1	1	237586069	237586069	237588270	237588270	2201	1	1	1
1	1	236246325	236246325	236246718	236246718	393	1	1	1
1	1	165727730	165727730	165733031	165733031	5301	1	1	1
1	1	141831266	141831266	141832758	141832758	1492	1	1	1
1	2	174254621	174254621	174254735	174254735	114	1	1	1
1	2	134686910	134686910	134688533	134688533	1623	1	1	1
1	2	98097803	98097803	98099141	98099141	1338	1	1	1
1	2	52321327	52321327	52322815	52322815	1488	1	1	1
1	2	183968254	183968254	183968816	183968816	562	1	1	1
1	2	211783795	211783795	211784594	211784594	799	1	1	1
1	1	48083997	48083997	48086278	48086278	2281	1	1	1
1	2	131740124	131740124	131747671	131747671	7547	1	1	1
1	1	200360898	200360898	200362092	200362092	1194	1	1	1
1	1	210331903	210331903	210332452	210332452	549	1	1	1
1	1	15378132	15378132	15378305	15378305	173	1	1	1
1	2	33630956	33630956	33633983	33633983	3027	1	1	1
1	1	133246173	133246173	133247035	133247035	862	1	1	1
1	1	71758070	71758070	71758135	71758135	65	1	1	1
1	1	193228601	193228601	193228657	193228657	56	1	1	1
1	2	65639580	65639580	65640186	65640186	606	1	1	1
1	2	79933143	79933143	79934156	79934156	1013	1	1	1
1	2	174131545	174131545	174132063	174132063	518	1	1	1
1	1	27869979	27869979	27870249	27870249	270	1	1	1
1	2	97754653	97754653	97755632	97755632	979	1	1	1
1	1	67748460	67748460	67749219	67749219	759	1	1	1
1	1	132504169	132504169	132504820	132504820	651	1	1	1
1	2	232711754	232711754	232712487	232712487	733	1	1	1
1	1	30732641	30732641	30738779	30738779	6138	1	1	1
1	1	70589644	70589644	70599514	70599514	9870	1	1	1
1	1	3975534	3975534	3976804	3976804	1270	1	1	1
1	1	189057281	189057281	189060849	189060849	3568	1	1	1
1	1	44665595	44665595	44666062	44666062	467	1	1	1
1	2	153515297	153515297	153515390	153515390	93	1	1	1
1	2	48932012	48932012	48933483	48933483	1471	1	1	1
1	1	106670395	106670395	106671424	106671424	1029	1	1	1
1	1	213736446	213736446	213738370	213738370	1924	1	1	1
1	2	150280767	150280767	150281103	150281103	336	1	1	1
1	1	65163017	65163017	65163983	65163983	966	1	1	1
1	2	146543866	146543866	146545639	146545639	1773	1	1	1
1	2	54363516	54363516	54366689	54366689	3173	1	1	1
1	2	44274936	44274936	44275312	44275312	376	1	1	1
1	1	10610870	10610870	10613755	10613755	2885	1	1	1
1	2	154962329	154962329	154962680	154962680	351	1	1	1
1	1	240697236	240697236	240700191	240700191	2955	1	1	1
1	1	142997599	142997599	142998420	142998420	821	1	1	1
1	1	211320596	211320596	211320824	211320824	228	1	1	1
1	2	137664134	137664134	137665549	137665549	1415	1	1	1
1	2	43955838	43955838	43957247	43957247	1409	1	1	1
1	2	88815761	88815761	88818821	88818821	3060	1	1	1
1	1	12407956	12407956	12408295	12408295	339	1	1	1
1	2	97405117	97405117	97405333	97405333	216	1	1	1
1	1	138965342	138965342	138966332	138966332	990	1	1	1
1	1	102354903	102354903	102355026	102355026	123	1	1	1
1	2	33950413	33950413	33951457	33951457	1044	1	1	1
1	1	149271676	149271676	149272141	149272141	465	1	1	1
1	1	144167450	144167450	144167466	144167466	16	1	1	1
1	2	1169417	1169417	1169947	1169947	530	1	1	1
1	2	70738207	70738207	70740541	70740541	2334	1	1	1
1	2	184564052	184564052	184568663	184568663	4611	1	1	1
1	1	127487153	127487153	127489831	127489831	2678	1	1	1
1	2	17019110	17019110	17019331	17019331	221	1	1	1
1	1	211155267	211155267	211155877	211155877	610	1	1	1
1	1	122444930	122444930	122453403	122453403	8473	1	1	1
1	1	176942781	176942781	176943117	176943117	336	1	1	1
1	1	89175187	89175187	89177816	89177816	2629	1	1	1
1	2	152534206	152534206	152537102	152537102	2896	1	1	1
1	1	85018227	85018227	85018303	85018303	76	1	1	1
1	1	140462468	140462468	140464811	140464811	2343	1	1	1
1	2	97751324	97751324	97752524	97752524	1200	1	1	1
1	1	177780105	177780105	177784991	177784991	4886	1	1	1
1	2	248958904	248958904	248960899	248960899	1995	1	1	1
1	1	177978727	177978727	177981277	177981277	2550	1	1	1
1	1	159080390	159080390	159081874	159081874	1484	1	1	1
1	2	165065002	165065002	165066944	165066944	1942	1	1	1
1	2	107680090	107680090	107682670	107682670	2580	1	1	1
1	1	16062189	16062189	16069629	16069629	7440	1	1	1
1	2	158292245	158292245	158296845	158296845	4600	1	1	1
1	2	92428909	92428909	92430847	92430847	1938	1	1	1
1	1	201048040	201048040	201050163	201050163	2123	1	1	1
1	2	42487202	42487202	42487738	42487738	536	1	1	1
1	1	23269285	23269285	23269942	23269942	657	1	1	1
1	2	167039836	167039836	167040409	167040409	573	1	1	1
1	1	39384731	39384731	39390125	39390125	5394	1	1	1
1	2	63437955	63437955	63438244	63438244	289	1	1	1
1	2	7168246	7168246	7169096	7169096	850	1	1	1
1	2	83236823	83236823	83251039	83251039	14216	1	1	1
1	2	58105962	58105962	58106672	58106672	710	1	1	1
1	1	180587012	180587012	180588103	180588103	1091	1	1	1
1	2	197744666	197744666	197744892	197744892	226	1	1	1
1	2	205861585	205861585	205862014	205862014	429	1	1	1
1	2	111330465	111330465	111330490	111330490	25	1	1	1
1	1	234543004	234543004	234547374	234547374	4370	1	1	1
1	2	245657980	245657980	245658232	245658232	252	1	1	1
1	2	75996768	75996768	75999563	75999563	2795	1	1	1
1	1	117807586	117807586	117807679	117807679	93	1	1	1
1	2	233766291	233766291	233767603	233767603	1312	1	1	1
1	2	92715858	92715858	92718599	92718599	2741	1	1	1
1	2	242776170	242776170	242776626	242776626	456	1	1	1
1	2	168685999	168685999	168686304	168686304	305	1	1	1
1	2	81313481	81313481	81323440	81323440	9959	1	1	1
1	1	105918816	105918816	105920468	105920468	1652	1	1	1
1	1	4717305	4717305	4718462	4718462	1157	1	1	1
1	2	129225706	129225706	129230497	129230497	4791	1	1	1
1	2	96231235	96231235	96232963	96232963	1728	1	1	1
1	1	159919790	159919790	159922190	159922190	2400	1	1	1
1	1	172000525	172000525	172004686	172004686	4161	1	1	1
1	1	150767385	150767385	150767667	150767667	282	1	1	1
1	2	67845781	67845781	67857839	67857839	12058	1	1	1
1	1	173015931	173015931	173018457	173018457	2526	1	1	1
1	2	56392127	56392127	56393191	56393191	1064	1	1	1
1	2	158008766	158008766	158013421	158013421	4655	1	1	1
1	1	38055244	38055244	38059937	38059937	4693	1	1	1
1	1	190643962	190643962	190645336	190645336	1374	1	1	1
1	2	208760761	208760761	208762263	208762263	1502	1	1	1
1	2	184760874	184760874	184762030	184762030	1156	1	1	1
1	1	183773386	183773386	183774618	183774618	1232	1	1	1
1	2	104125889	104125889	104128952	104128952	3063	1	1	1
1	2	36005815	36005815	36008115	36008115	2300	1	1	1
1	2	148243213	148243213	148245721	148245721	2508	1	1	1
1	1	25692012	25692012	25696089	25696089	4077	1	1	1
1	2	75119197	75119197	75119966	75119966	769	1	1	1
1	1	10754401	10754401	10755102	10755102	701	1	1	1
1	1	132868994	132868994	132870103	132870103	1109	1	1	1
1	2	244666205	244666205	244666550	244666550	345	1	1	1
1	2	157512495	157512495	157513905	157513905	1410	1	1	1
1	2	172635221	172635221	172639076	172639076	3855	1	1	1
1	1	51310649	51310649	51312704	51312704	2055	1	1	1
1	2	75207968	75207968	75208941	75208941	973	1	1	1
1	1	146779252	146779252	146779614	146779614	362	1	1	1
1	1	155598201	155598201	155599103	155599103	902	1	1	1
1	2	393436	393436	395749	395749	2313	1	1	1
1	1	246251906	246251906	246251969	246251969	63	1	1	1
1	2	224297288	224297288	224300633	224300633	3345	1	1	1
1	2	4606813	4606813	4607005	4607005	192	1	1	1
1	1	88705193	88705193	88706261	88706261	1068	1	1	1
1	1	150106063	150106063	150106411	150106411	348	1	1	1
1	1	209542167	209542167	209543051	209543051	884	1	1	1
1	2	144542944	144542944	144543316	144543316	372	1	1	1
1	1	80116023	80116023	80118816	80118816	2793	1	1	1
1	2	229975366	229975366	229978848	229978848	3482	1	1	1
1	2	158443839	158443839	158445967	158445967	2128	1	1	1
1	1	41521599	41521599	41522361	41522361	762	1	1	1
1	1	29974706	29974706	29975608	29975608	902	1	1	1
1	1	125417213	125417213	125420368	125420368	3155	1	1	1
1	2	131713404	131713404	131716679	131716679	3275	1	1	1
1	2	75360459	75360459	75360533	75360533	74	1	1	1
1	1	165001143	165001143	165002032	165002032	889	1	1	1
1	1	207238970	207238970	207240207	207240207	1237	1	1	1
1	2	59150856	59150856	59152593	59152593	1737	1	1	1
1	2	150467687	150467687	150469579	150469579	1892	1	1	1
1	1	34262587	34262587	34262696	34262696	109	1	1	1
1	2	94190344	94190344	94192471	94192471	2127	1	1	1
1	2	79640310	79640310	79641637	79641637	1327	1	1	1
1	1	52647282	52647282	52648189	52648189	907	1	1	1
1	1	186106247	186106247	186106945	186106945	698	1	1	1
1	2	155385022	155385022	155385200	155385200	178	1	1	1
1	1	109310295	109310295	109310385	109310385	90	1	1	1
1	2	94682576	94682576	94683128	94683128	552	1	1	1
1	1	156085711	156085711	156087181	156087181	1470	1	1	1
1	2	157982919	157982919	157983441	157983441	522	1	1	1
1	1	208061015	208061015	208062157	208062157	1142	1	1	1
1	1	169320965	169320965	169321049	169321049	84	1	1	1
1	1	35141719	35141719	35141931	35141931	212	1	1	1
1	1	60133453	60133453	60133703	60133703	250	1	1	1
1	1	117825711	117825711	117826169	117826169	458	1	1	1
1	2	25513393	25513393	25518430	25518430	5037	1	1	1
1	2	64351438	64351438	64352739	64352739	1301	1	1	1
1	1	234471698	234471698	234475586	234475586	3888	1	1	1
1	2	153964416	153964416	153967054	153967054	2638	1	1	1
1	1	100751397	100751397	100752696	100752696	1299	1	1	1
1	1	176339749	176339749	176341871	176341871	2122	1	1	1
1	2	163585481	163585481	163585917	163585917	436	1	1	1
1	1	119355019	119355019	119356107	119356107	1088	1	1	1
1	1	57440219	57440219	57441923	57441923	1704	1	1	1
1	1	186641532	186641532	186642332	186642332	800	1	1	1
1	2	238364597	238364597	238365309	238365309	712	1	1	1
1	1	235868343	235868343	235868402	235868402	59	1	1	1
1	2	32713746	32713746	32714650	32714650	904	1	1	1
1	2	185227132	185227132	185228117	185228117	985	1	1	1
1	1	25325540	25325540	25325661	25325661	121	1	1	1
1	2	192431123	192431123	192433205	192433205	2082	1	1	1
1	2	200701588	200701588	200702315	200702315	727	1	1	1
1	2	186726665	186726665	186727730	186727730	1065	1	1	1
1	2	108579936	108579936	108581378	108581378	1442	1	1	1
1	1	151578997	151578997	151579694	151579694	697	1	1	1
1	2	237950737	237950737	237953046	237953046	2309	1	1	1
1	2	89031679	89031679	89032569	89032569	890	1	1	1
1	1	188535739	188535739	188535972	188535972	233	1	1	1
1	2	225585663	225585663	225587304	225587304	1641	1	1	1
1	1	217202526	217202526	217210666	217210666	8140	1	1	1
1	2	15848001	15848001	15849157	15849157	1156	1	1	1
1	1	25565608	25565608	25570134	25570134	4526	1	1	1
1	2	8284073	8284073	8286067	8286067	1994	1	1	1
1	2	212875409	212875409	212875568	212875568	159	1	1	1
1	1	157008131	157008131	157012828	157012828	4697	1	1	1
1	2	74927038	74927038	74929560	74929560	2522	1	1	1
1	1	121657817	121657817	121658986	121658986	1169	1	1	1
1	1	104547368	104547368	104547890	104547890	522	1	1	1
1	1	66100834	66100834	66104465	66104465	3631	1	1	1
1	2	200148821	200148821	200149026	200149026	205	1	1	1
1	2	87604209	87604209	87604306	87604306	97	1	1	1
1	1	237841794	237841794	237841889	237841889	95	1	1	1
1	1	121152383	121152383	121152890	121152890	507	1	1	1
1	2	190483748	190483748	190485721	190485721	1973	1	1	1
1	2	163993544	163993544	163995889	163995889	2345	1	1	1
1	2	127187869	127187869	127192079	127192079	4210	1	1	1
1	2	162603321	162603321	162604569	162604569	1248	1	1	1
1	1	28357158	28357158	28358667	28358667	1509	1	1	1
1	2	27239937	27239937	27242083	27242083	2146	1	1	1
1	1	241171391	241171391	241171697	241171697	306	1	1	1
1	2	217501652	217501652	217503419	217503419	1767	1	1	1
1	1	157028170	157028170	157033528	157033528	5358	1	1	1
1	1	48684455	48684455	48688532	48688532	4077	1	1	1
1	2	63448973	63448973	63449264	63449264	291	1	1	1
1	2	216952834	216952834	216956348	216956348	3514	1	1	1
1	2	211500123	211500123	211502122	211502122	1999	1	1	1
1	2	89337108	89337108	89339551	89339551	2443	1	1	1
1	1	106364079	106364079	106364432	106364432	353	1	1	1
1	2	23213401	23213401	23214188	23214188	787	1	1	1
1	1	179946674	179946674	179953317	179953317	6643	1	1	1
1	2	223859553	223859553	223861452	223861452	1899	1	1	1
1	1	53346508	53346508	53352550	53352550	6042	1	1	1
1	2	32668614	32668614	32670332	32670332	1718	1	1	1
1	1	164002390	164002390	164005982	164005982	3592	1	1	1
1	1	77166014	77166014	77167540	77167540	1526	1	1	1
1	1	245178217	245178217	245180422	245180422	2205	1	1	1
1	2	171323671	171323671	171324079	171324079	408	1	1	1
1	1	83779448	83779448	83780392	83780392	944	1	1	1
1	2	180634624	180634624	180635285	180635285	661	1	1	1
1	2	233525456	233525456	233528894	233528894	3438	1	1	1
1	1	5763537	5763537	5763753	5763753	216	1	1	1
1	1	59523327	59523327	59525497	59525497	2170	1	1	1
1	2	117784847	117784847	117785627	117785627	780	1	1	1
1	1	19898016	19898016	19899503	19899503	1487	1	1	1
1	2	15255200	15255200	15255475	15255475	275	1	1	1
1	2	241934542	241934542	241935767	241935767	1225	1	1	1
1	2	78199475	78199475	78204156	78204156	4681	1	1	1
1	1	63917427	63917427	63920964	63920964	3537	1	1	1
1	1	36049651	36049651	36059906	36059906	10255	1	1	1
1	2	225626259	225626259	225630388	225630388	4129	1	1	1
1	2	124983897	124983897	124986687	124986687	2790	1	1	1
1	2	185279844	185279844	185283062	185283062	3218	1	1	1
1	2	180328300	180328300	180328407	180328407	107	1	1	1
1	1	224808837	224808837	224808956	224808956	119	1	1	1
1	1	139785512	139785512	139786609	139786609	1097	1	1	1
1	1	213144561	213144561	213149118	213149118	4557	1	1	1
1	2	34909754	34909754	34916434	34916434	6680	1	1	1
1	2	239550853	239550853	239551369	239551369	516	1	1	1
1	2	244191291	244191291	244192648	244192648	1357	1	1	1
1	1	5732052	5732052	5734544	5734544	2492	1	1	1
1	1	70943084	70943084	70945316	70945316	2232	1	1	1
1	1	574588	574588	575771	575771	1183	1	1	1
1	1	125601989	125601989	125602224	125602224	235	1	1	1
1	2	17472015	17472015	17473810	17473810	1795	1	1	1
1	1	108874377	108874377	108875664	108875664	1287	1	1	1
1	2	65388345	65388345	65392644	65392644	4299	1	1	1
1	2	171679660	171679660	171680291	171680291	631	1	1	1
1	2	117609938	117609938	117613995	117613995	4057	1	1	1
1	1	41099950	41099950	41104243	41104243	4293	1	1	1
1	1	34594584	34594584	34594642	34594642	58	1	1	1
1	2	194903762	194903762	194906927	194906927	3165	1	1	1
1	1	14733907	14733907	14737352	14737352	3445	1	1	1
1	1	96817721	96817721	96821192	96821192	3471	1	1	1
1	1	162611304	162611304	162612112	162612112	808	1	1	1
1	1	57712387	57712387	57718594	57718594	6207	1	1	1
1	1	183097607	183097607	183097958	183097958	351	1	1	1
1	2	187509011	187509011	187514707	187514707	5696	1	1	1
1	2	136465931	136465931	136466482	136466482	551	1	1	1
1	1	222496595	222496595	222501313	222501313	4718	1	1	1
1	1	84228301	84228301	84229762	84229762	1461	1	1	1
1	1	154690040	154690040	154692774	154692774	2734	1	1	1
1	1	18461069	18461069	18461458	18461458	389	1	1	1
1	2	71861673	71861673	71868709	71868709	7036	1	1	1
1	2	174544943	174544943	174547159	174547159	2216	1	1	1
1	2	57939349	57939349	57941213	57941213	1864	1	1	1
1	2	121414154	121414154	121414647	121414647	493	1	1	1
1	1	215971187	215971187	215972480	215972480	1293	1	1	1
1	2	184821676	184821676	184823348	184823348	1672	1	1	1
1	2	94481451	94481451	94483085	94483085	1634	1	1	1
1	2	41823073	41823073	41823296	41823296	223	1	1	1
1	1	8438329	8438329	8439291	8439291	962	1	1	1
1	1	45511411	45511411	45512456	45512456	1045	1	1	1
1	1	102288847	102288847	102290919	102290919	2072	1	1	1
1	1	125786432	125786432	125789562	125789562	3130	1	1	1
1	2	104018430	104018430	104019330	104019330	900	1	1	1
1	2	72417258	72417258	72418162	72418162	904	1	1	1
1	1	36796257	36796257	36803274	36803274	7017	1	1	1
1	1	136465382	136465382	136465931	136465931	549	1	1	1
1	1	199005224	199005224	199005661	199005661	437	1	1	1
1	1	187049099	187049099	187049142	187049142	43	1	1	1
1	2	133996315	133996315	134004630	134004630	8315	1	1	1
1	1	233751744	233751744	233751778	233751778	34	1	1	1
1	1	147735574	147735574	147736865	147736865	1291	1	1	1
1	1	195863331	195863331	195869460	195869460	6129	1	1	1
1	1	1848879	1848879	1852269	1852269	3390	1	1	1
1	1	7350865	7350865	7354093	7354093	3228	1	1	1
1	2	221051159	221051159	221058925	221058925	7766	1	1	1
1	2	176631706	176631706	176632243	176632243	537	1	1	1
1	1	134865351	134865351	134866628	134866628	1277	1	1	1
1	1	126568935	126568935	126571967	126571967	3032	1	1	1
1	1	237139563	237139563	237140023	237140023	460	1	1	1
1	2	24213812	24213812	24214101	24214101	289	1	1	1
1	2	24271857	24271857	24272059	24272059	202	1	1	1
1	2	206487659	206487659	206488407	206488407	748	1	1	1
1	1	205120389	205120389	205121527	205121527	1138	1	1	1
1	1	121259215	121259215	121259461	121259461	246	1	1	1
1	1	221812942	221812942	221813426	221813426	484	1	1	1
1	2	186570586	186570586	186572549	186572549	1963	1	1	1
1	1	127722888	127722888	127725053	127725053	2165	1	1	1
1	1	209555101	209555101	209555550	209555550	449	1	1	1
1	1	166517762	166517762	166518918	166518918	1156	1	1	1
1	2	148983478	148983478	148984019	148984019	541	1	1	1
1	2	145482080	145482080	145483499	145483499	1419	1	1	1
1	1	107591594	107591594	107594627	107594627	3033	1	1	1
1	1	248670522	248670522	248672583	248672583	2061	1	1	1
1	2	184330598	184330598	184330624	184330624	26	1	1	1
1	1	47095137	47095137	47095237	47095237	100	1	1	1
1	2	220020229	220020229	220027006	220027006	6777	1	1	1
1	2	229190272	229190272	229191059	229191059	787	1	1	1
1	2	177981345	177981345	177981356	177981356	11	1	1	1
1	1	120558350	120558350	120560773	120560773	2423	1	1	1
1	2	247077304	247077304	247078420	247078420	1116	1	1	1
1	2	195779997	195779997	195782706	195782706	2709	1	1	1
1	2	150357430	150357430	150359743	150359743	2313	1	1	1
1	1	111165406	111165406	111168901	111168901	3495	1	1	1
1	1	54238984	54238984	54239481	54239481	497	1	1	1
1	2	87474494	87474494	87478256	87478256	3762	1	1	1
1	2	66839868	66839868	66840553	66840553	685	1	1	1
1	2	136396790	136396790	136397942	136397942	1152	1	1	1
1	1	47377941	47377941	47378694	47378694	753	1	1	1
1	1	136879761	136879761	136880460	136880460	699	1	1	1
1	1	100931054	100931054	100934356	100934356	3302	1	1	1
1	2	20368925	20368925	20369811	20369811	886	1	1	1
1	2	242269420	242269420	242272100	242272100	2680	1	1	1
1	2	10732315	10732315	10739638	10739638	7323	1	1	1
1	2	113912404	113912404	113914138	113914138	1734	1	1	1
1	1	233564065	233564065	233567322	233567322	3257	1	1	1
1	2	102772667	102772667	102775723	102775723	3056	1	1	1
1	2	155996801	155996801	155997288	155997288	487	1	1	1
1	1	24984583	24984583	24985740	24985740	1157	1	1	1
1	1	154985500	154985500	154985779	154985779	279	1	1	1
1	1	134112244	134112244	134115936	134115936	3692	1	1	1
1	1	140115493	140115493	140130044	140130044	14551	1	1	1
1	2	45570485	45570485	45577034	45577034	6549	1	1	1
1	2	35754119	35754119	35754353	35754353	234	1	1	1
1	2	172887209	172887209	172888855	172888855	1646	1	1	1
1	1	80725591	80725591	80727178	80727178	1587	1	1	1
1	1	119064160	119064160	119066619	119066619	2459	1	1	1
1	2	240537633	240537633	240540356	240540356	2723	1	1	1
1	1	195598553	195598553	195599792	195599792	1239	1	1	1
1	2	151238730	151238730	151239315	151239315	585	1	1	1
1	2	148723967	148723967	148729257	148729257	5290	1	1	1
1	1	148523376	148523376	148529111	148529111	5735	1	1	1
1	2	31477415	31477415	31479755	31479755	2340	1	1	1
1	2	120609763	120609763	120610067	120610067	304	1	1	1
1	1	137203108	137203108	137204128	137204128	1020	1	1	1
1	2	100381599	100381599	100382949	100382949	1350	1	1	1
1	1	156051735	156051735	156056229	156056229	4494	1	1	1
1	2	117907312	117907312	117907974	117907974	662	1	1	1
1	1	143104418	143104418	143110465	143110465	6047	1	1	1
1	1	193613912	193613912	193616907	193616907	2995	1	1	1
1	2	174366199	174366199	174366694	174366694	495	1	1	1
1	1	15625596	15625596	15628953	15628953	3357	1	1	1
1	2	86519026	86519026	86531946	86531946	12920	1	1	1
1	2	184727707	184727707	184730988	184730988	3281	1	1	1
1	2	62118448	62118448	62120085	62120085	1637	1	1	1
1	1	179006121	179006121	179011241	179011241	5120	1	1	1
1	1	234310515	234310515	234311259	234311259	744	1	1	1
1	2	193791501	193791501	193792342	193792342	841	1	1	1
1	2	209275416	209275416	209275938	209275938	522	1	1	1
1	2	237674967	237674967	237675660	237675660	693	1	1	1
1	2	195067422	195067422	195067701	195067701	279	1	1	1
1	2	183912329	183912329	183913858	183913858	1529	1	1	1
1	2	198236258	198236258	198238656	198238656	2398	1	1	1
1	2	223602972	223602972	223604466	223604466	1494	1	1	1
1	1	85311453	85311453	85313011	85313011	1558	1	1	1
1	2	19216700	19216700	19225361	19225361	8661	1	1	1
1	1	153611093	153611093	153611333	153611333	240	1	1	1
1	2	22598484	22598484	22601540	22601540	3056	1	1	1
1	1	73481684	73481684	73481984	73481984	300	1	1	1
1	1	215166240	215166240	215166720	215166720	480	1	1	1
1	1	224814907	224814907	224815263	224815263	356	1	1	1
1	2	74064933	74064933	74066539	74066539	1606	1	1	1
1	1	75542512	75542512	75544190	75544190	1678	1	1	1
1	1	166410948	166410948	166414133	166414133	3185	1	1	1
1	2	113920497	113920497	113923791	113923791	3294	1	1	1
1	1	90425775	90425775	90428640	90428640	2865	1	1	1
1	2	105770831	105770831	105776259	105776259	5428	1	1	1
1	2	77766054	77766054	77768864	77768864	2810	1	1	1
1	2	192842182	192842182	192845025	192845025	2843	1	1	1
1	2	140020573	140020573	140032873	140032873	12300	1	1	1
1	1	59457301	59457301	59457898	59457898	597	1	1	1
1	1	153188019	153188019	153188509	153188509	490	1	1	1
1	2	38328831	38328831	38330358	38330358	1527	1	1	1
1	2	173171547	173171547	173171694	173171694	147	1	1	1
1	2	158744239	158744239	158744282	158744282	43	1	1	1
1	2	194734065	194734065	194735837	194735837	1772	1	1	1
1	1	196858161	196858161	196859302	196859302	1141	1	1	1
1	2	132361321	132361321	132361938	132361938	617	1	1	1
1	2	165594341	165594341	165595259	165595259	918	1	1	1
1	2	77772350	77772350	77772435	77772435	85	1	1	1
1	1	108052696	108052696	108053846	108053846	1150	1	1	1
1	2	63061824	63061824	63061904	63061904	80	1	1	1
1	2	197220735	197220735	197220766	197220766	31	1	1	1
1	1	115975928	115975928	115976028	115976028	100	1	1	1
1	2	109474074	109474074	109476218	109476218	2144	1	1	1
1	2	15607266	15607266	15610109	15610109	2843	1	1	1
1	2	203361180	203361180	203362485	203362485	1305	1	1	1
1	2	182566763	182566763	182570243	182570243	3480	1	1	1
1	2	222030712	222030712	222033775	222033775	3063	1	1	1
1	2	23250904	23250904	23253490	23253490	2586	1	1	1
1	1	170904330	170904330	170904441	170904441	111	1	1	1
1	1	2300445	2300445	2301867	2301867	1422	1	1	1
1	2	3457269	3457269	3461356	3461356	4087	1	1	1
1	2	96510765	96510765	96511108	96511108	343	1	1	1
1	1	3501680	3501680	3503883	3503883	2203	1	1	1
1	1	177568694	177568694	177568855	177568855	161	1	1	1
1	1	51973673	51973673	51975428	51975428	1755	1	1	1
1	2	822933	822933	823782	823782	849	1	1	1
1	2	42699267	42699267	42699936	42699936	669	1	1	1
1	1	217949340	217949340	217950507	217950507	1167	1	1	1
1	2	237674967	237674967	237676430	237676430	1463	1	1	1
1	2	239550853	239550853	239553479	239553479	2626	1	1	1
1	2	17596010	17596010	17596052	17596052	42	1	1	1
1	1	49432983	49432983	49436138	49436138	3155	1	1	1
1	2	124116218	124116218	124116336	124116336	118	1	1	1
1	2	170534089	170534089	170537968	170537968	3879	1	1	1
1	2	222751252	222751252	222754197	222754197	2945	1	1	1
1	1	44076517	44076517	44085015	44085015	8498	1	1	1
1	1	214562894	214562894	214565728	214565728	2834	1	1	1
1	2	190233652	190233652	190235442	190235442	1790	1	1	1
1	2	110589817	110589817	110592970	110592970	3153	1	1	1
1	2	41403319	41403319	41407345	41407345	4026	1	1	1
1	1	84539856	84539856	84542349	84542349	2493	1	1	1
1	2	43279916	43279916	43280544	43280544	628	1	1	1
1	2	136362582	136362582	136363241	136363241	659	1	1	1
1	2	29654577	29654577	29657158	29657158	2581	1	1	1
1	1	223788010	223788010	223789277	223789277	1267	1	1	1
1	1	158712310	158712310	158713300	158713300	990	1	1	1
1	2	195145120	195145120	195148294	195148294	3174	1	1	1
1	1	91053849	91053849	91062451	91062451	8602	1	1	1
1	2	208749104	208749104	208750207	208750207	1103	1	1	1
1	2	24857407	24857407	24858040	24858040	633	1	1	1
1	2	65712953	65712953	65713461	65713461	508	1	1	1
1	2	16221247	16221247	16224683	16224683	3436	1	1	1
1	2	103132985	103132985	103137698	103137698	4713	1	1	1
1	2	59223017	59223017	59223480	59223480	463	1	1	1
1	2	226995925	226995925	226997130	226997130	1205	1	1	1
1	1	13899538	13899538	13900442	13900442	904	1	1	1
1	1	225273650	225273650	225274316	225274316	666	1	1	1
1	1	76753813	76753813	76754045	76754045	232	1	1	1
1	1	240596210	240596210	240606051	240606051	9841	1	1	1
1	2	143793572	143793572	143793867	143793867	295	1	1	1
1	1	110457308	110457308	110460880	110460880	3572	1	1	1
1	2	90176785	90176785	90179126	90179126	2341	1	1	1
1	2	201239142	201239142	201241757	201241757	2615	1	1	1
1	2	21303753	21303753	21308845	21308845	5092	1	1	1
1	1	140447639	140447639	140456565	140456565	8926	1	1	1
1	2	167608320	167608320	167609023	167609023	703	1	1	1
1	1	90670351	90670351	90670625	90670625	274	1	1	1
1	2	54790663	54790663	54791788	54791788	1125	1	1	1
1	1	120811441	120811441	120817490	120817490	6049	1	1	1
1	1	24106552	24106552	24106614	24106614	62	1	1	1
1	2	164904949	164904949	164904963	164904963	14	1	1	1
1	2	144721618	144721618	144724116	144724116	2498	1	1	1
1	2	136724811	136724811	136726645	136726645	1834	1	1	1
1	2	92588098	92588098	92589620	92589620	1522	1	1	1
1	2	94726578	94726578	94732609	94732609	6031	1	1	1
1	2	176022720	176022720	176024294	176024294	1574	1	1	1
1	2	83503155	83503155	83503599	83503599	444	1	1	1
1	2	63725250	63725250	63726428	63726428	1178	1	1	1
1	1	38816421	38816421	38816798	38816798	377	1	1	1
1	1	177922916	177922916	177925595	177925595	2679	1	1	1
1	2	141122203	141122203	141125813	141125813	3610	1	1	1
1	2	5147607	5147607	5148848	5148848	1241	1	1	1
1	2	89747950	89747950	89748149	89748149	199	1	1	1
1	1	88868531	88868531	88870566	88870566	2035	1	1	1
1	1	69988224	69988224	69988547	69988547	323	1	1	1
1	2	44265804	44265804	44265967	44265967	163	1	1	1
1	2	208514330	208514330	208514596	208514596	266	1	1	1
1	2	72390570	72390570	72393311	72393311	2741	1	1	1
1	2	221926706	221926706	221929622	221929622	2916	1	1	1
1	1	197907860	197907860	197909473	197909473	1613	1	1	1
1	2	20305265	20305265	20307119	20307119	1854	1	1	1
1	2	25756817	25756817	25758301	25758301	1484	1	1	1
1	2	189137656	189137656	189138913	189138913	1257	1	1	1
1	2	162338584	162338584	162339845	162339845	1261	1	1	1
1	2	152146624	152146624	152147596	152147596	972	1	1	1
1	2	111752271	111752271	111759355	111759355	7084	1	1	1
1	2	241088587	241088587	241091138	241091138	2551	1	1	1
1	1	204120751	204120751	204122047	204122047	1296	1	1	1
1	1	222040469	222040469	222042449	222042449	1980	1	1	1
1	2	149094957	149094957	149095893	149095893	936	1	1	1
1	2	221435283	221435283	221437968	221437968	2685	1	1	1
1	2	37907671	37907671	37907729	37907729	58	1	1	1
1	2	36118079	36118079	36120567	36120567	2488	1	1	1
1	2	146163259	146163259	146167368	146167368	4109	1	1	1
1	2	5553825	5553825	5556173	5556173	2348	1	1	1
1	1	6593675	6593675	6595159	6595159	1484	1	1	1
1	2	77657484	77657484	77658263	77658263	779	1	1	1
1	1	187760646	187760646	187760980	187760980	334	1	1	1
1	1	155053942	155053942	155053948	155053948	6	1	1	1
1	1	28262266	28262266	28265129	28265129	2863	1	1	1
1	2	168943160	168943160	168944000	168944000	840	1	1	1
1	1	5779879	5779879	5783818	5783818	3939	1	1	1
1	1	5574984	5574984	5577264	5577264	2280	1	1	1
1	2	59553495	59553495	59558531	59558531	5036	1	1	1
1	1	88422638	88422638	88422800	88422800	162	1	1	1
1	1	234127937	234127937	234128253	234128253	316	1	1	1
1	2	94446077	94446077	94448980	94448980	2903	1	1	1
1	2	71474736	71474736	71474974	71474974	238	1	1	1
1	1	191188461	191188461	191190626	191190626	2165	1	1	1
1	1	184067735	184067735	184068941	184068941	1206	1	1	1
1	2	170853279	170853279	170855573	170855573	2294	1	1	1
1	1	98606181	98606181	98607902	98607902	1721	1	1	1
1	2	124075899	124075899	124076418	124076418	519	1	1	1
1	1	25242632	25242632	25247002	25247002	4370	1	1	1
1	1	74603824	74603824	74605232	74605232	1408	1	1	1
1	1	85316434	85316434	85316517	85316517	83	1	1	1
1	1	48477265	48477265	48478206	48478206	941	1	1	1
1	2	33906693	33906693	33908602	33908602	1909	1	1	1
1	2	132949095	132949095	132949801	132949801	706	1	1	1
1	1	116296435	116296435	116297731	116297731	1296	1	1	1
1	1	9529416	9529416	9531585	9531585	2169	1	1	1
1	2	229419785	229419785	229419899	229419899	114	1	1	1
1	1	206601646	206601646	206605901	206605901	4255	1	1	1
1	2	219330125	219330125	219330245	219330245	120	1	1	1
1	1	117880052	117880052	117886497	117886497	6445	1	1	1
1	1	6968297	6968297	6969560	6969560	1263	1	1	1
1	2	159539821	159539821	159542187	159542187	2366	1	1	1
1	2	89436206	89436206	89438244	89438244	2038	1	1	1
1	1	236645274	236645274	236648631	236648631	3357	1	1	1
1	1	217416152	217416152	217426626	217426626	10474	1	1	1
1	1	249124417	249124417	249124900	249124900	483	1	1	1
1	1	29227353	29227353	29229401	29229401	2048	1	1	1
1	1	134842908	134842908	134843319	134843319	411	1	1	1
1	2	166982174	166982174	166983508	166983508	1334	1	1	1
1	1	70449100	70449100	70451015	70451015	1915	1	1	1
1	1	99308962	99308962	99311249	99311249	2287	1	1	1
1	1	168286818	168286818	168288357	168288357	1539	1	1	1
1	2	64895489	64895489	64897808	64897808	2319	1	1	1
1	1	121583191	121583191	121587143	121587143	3952	1	1	1
1	2	219031354	219031354	219031474	219031474	120	1	1	1
1	1	188346265	188346265	188349273	188349273	3008	1	1	1
1	2	10601950	10601950	10603147	10603147	1197	1	1	1
1	1	218710797	218710797	218714256	218714256	3459	1	1	1
1	2	17876067	17876067	17876328	17876328	261	1	1	1
1	2	88784209	88784209	88784267	88784267	58	1	1	1
1	2	116204980	116204980	116207326	116207326	2346	1	1	1
1	2	74870434	74870434	74873392	74873392	2958	1	1	1
1	2	124221528	124221528	124224438	124224438	2910	1	1	1
1	1	109295140	109295140	109295450	109295450	310	1	1	1
1	1	111268088	111268088	111272231	111272231	4143	1	1	1
1	2	201287164	201287164	201289756	201289756	2592	1	1	1
1	2	172608463	172608463	172609520	172609520	1057	1	1	1
1	1	169934039	169934039	169934456	169934456	417	1	1	1
1	2	116001080	116001080	116001768	116001768	688	1	1	1
1	1	148068334	148068334	148071021	148071021	2687	1	1	1
1	1	187769200	187769200	187770857	187770857	1657	1	1	1
1	1	246315983	246315983	246317088	246317088	1105	1	1	1
1	1	192900998	192900998	192901734	192901734	736	1	1	1
1	2	203231656	203231656	203233308	203233308	1652	1	1	1
1	2	111075321	111075321	111078782	111078782	3461	1	1	1
1	1	195402086	195402086	195402504	195402504	418	1	1	1
1	1	24269375	24269375	24270933	24270933	1558	1	1	1
1	2	197129971	197129971	197130807	197130807	836	1	1	1
1	2	9074713	9074713	9076283	9076283	1570	1	1	1
1	2	214832334	214832334	214832490	214832490	156	1	1	1
1	2	70276682	70276682	70278045	70278045	1363	1	1	1
1	2	27079888	27079888	27082855	27082855	2967	1	1	1
1	1	97410085	97410085	97413464	97413464	3379	1	1	1
1	2	103903394	103903394	103903829	103903829	435	1	1	1
1	1	161543678	161543678	161546317	161546317	2639	1	1	1
1	2	245593518	245593518	245594029	245594029	511	1	1	1
1	2	33922765	33922765	33924620	33924620	1855	1	1	1
1	1	152373472	152373472	152374154	152374154	682	1	1	1
1	1	221848501	221848501	221849426	221849426	925	1	1	1
1	1	151054525	151054525	151057315	151057315	2790	1	1	1
1	1	83638741	83638741	83638976	83638976	235	1	1	1
1	2	15543994	15543994	15547454	15547454	3460	1	1	1
1	2	236623338	236623338	236626143	236626143	2805	1	1	1
1	1	119628660	119628660	119628807	119628807	147	1	1	1
1	1	190554751	190554751	190555618	190555618	867	1	1	1
1	1	122302061	122302061	122302875	122302875	814	1	1	1
1	2	22688355	22688355	22688835	22688835	480	1	1	1
1	2	51609147	51609147	51609316	51609316	169	1	1	1
1	1	165473539	165473539	165473631	165473631	92	1	1	1
1	1	203563460	203563460	203564179	203564179	719	1	1	1
1	1	186508233	186508233	186509732	186509732	1499	1	1	1
1	1	234016244	234016244	234016704	234016704	460	1	1	1
1	2	20368925	20368925	20374913	20374913	5988	1	1	1
1	1	28120565	28120565	28122329	28122329	1764	1	1	1
1	1	170925051	170925051	170925946	170925946	895	1	1	1
1	1	16761866	16761866	16762038	16762038	172	1	1	1
1	2	103033140	103033140	103035934	103035934	2794	1	1	1
1	2	41574899	41574899	41575706	41575706	807	1	1	1
1	2	155939202	155939202	155939288	155939288	86	1	1	1
1	1	91432940	91432940	91433810	91433810	870	1	1	1
1	1	160017509	160017509	160018800	160018800	1291	1	1	1
1	1	243642624	243642624	243643954	243643954	1330	1	1	1
1	2	114707828	114707828	114708440	114708440	612	1	1	1
1	2	177507376	177507376	177509860	177509860	2484	1	1	1
1	1	37663768	37663768	37665052	37665052	1284	1	1	1
1	2	38328831	38328831	38330536	38330536	1705	1	1	1
1	1	22178645	22178645	22180664	22180664	2019	1	1	1
1	1	187559247	187559247	187560130	187560130	883	1	1	1
1	1	238587234	238587234	238587518	238587518	284	1	1	1
1	2	39084957	39084957	39086068	39086068	1111	1	1	1
1	2	230649859	230649859	230650254	230650254	395	1	1	1
1	1	144455404	144455404	144456258	144456258	854	1	1	1
1	1	74992714	74992714	74993416	74993416	702	1	1	1
1	2	33239667	33239667	33239668	33239668	1	1	1	1
1	1	218250571	218250571	218251089	218251089	518	1	1	1
1	1	84409418	84409418	84409499	84409499	81	1	1	1
1	1	97332149	97332149	97334838	97334838	2689	1	1	1
1	1	91346956	91346956	91347983	91347983	1027	1	1	1
1	1	42659250	42659250	42659683	42659683	433	1	1	1
1	2	115788724	115788724	115791397	115791397	2673	1	1	1
1	1	188763218	188763218	188764431	188764431	1213	1	1	1
1	1	151633997	151633997	151634156	151634156	159	1	1	1
1	2	4991600	4991600	4992782	4992782	1182	1	1	1
1	1	147068294	147068294	147072417	147072417	4123	1	1	1
1	2	127260949	127260949	127262285	127262285	1336	1	1	1
1	2	209027440	209027440	209031332	209031332	3892	1	1	1
1	2	164571736	164571736	164575028	164575028	3292	1	1	1
1	2	46929120	46929120	46932137	46932137	3017	1	1	1
1	2	197897634	197897634	197902122	197902122	4488	1	1	1
1	1	32632576	32632576	32632919	32632919	343	1	1	1
1	1	58859214	58859214	58860849	58860849	1635	1	1	1
1	1	192570203	192570203	192573799	192573799	3596	1	1	1
1	2	160334181	160334181	160341542	160341542	7361	1	1	1
1	1	103527725	103527725	103527926	103527926	201	1	1	1
1	1	126423237	126423237	126426787	126426787	3550	1	1	1
1	2	124925616	124925616	124926638	124926638	1022	1	1	1
1	2	108357245	108357245	108357252	108357252	7	1	1	1
1	1	182478062	182478062	182479445	182479445	1383	1	1	1
1	1	204361678	204361678	204364045	204364045	2367	1	1	1
1	2	142940354	142940354	142940714	142940714	360	1	1	1
1	1	64889254	64889254	64892807	64892807	3553	1	1	1
1	2	219971425	219971425	219972287	219972287	862	1	1	1
1	2	11742338	11742338	11745167	11745167	2829	1	1	1
1	1	123608435	123608435	123610666	123610666	2231	1	1	1
1	1	116546349	116546349	116547978	116547978	1629	1	1	1
1	2	227445658	227445658	227445985	227445985	327	1	1	1
1	1	23044851	23044851	23049237	23049237	4386	1	1	1
1	1	6911651	6911651	6911983	6911983	332	1	1	1
1	1	239249112	239249112	239250478	239250478	1366	1	1	1
1	2	233916811	233916811	233917266	233917266	455	1	1	1
1	2	160207332	160207332	160209419	160209419	2087	1	1	1
1	1	9939858	9939858	9942348	9942348	2490	1	1	1
1	1	11489480	11489480	11493338	11493338	3858	1	1	1
1	2	45328861	45328861	45334297	45334297	5436	1	1	1
1	1	548721	548721	554536	554536	5815	1	1	1
1	1	18751887	18751887	18751958	18751958	71	1	1	1
1	2	83480832	83480832	83481414	83481414	582	1	1	1
1	2	94312475	94312475	94314259	94314259	1784	1	1	1
1	1	98136442	98136442	98136740	98136740	298	1	1	1
1	2	109497524	109497524	109497882	109497882	358	1	1	1
1	1	103242244	103242244	103250180	103250180	7936	1	1	1
1	1	178593936	178593936	178594260	178594260	324	1	1	1
1	1	219205781	219205781	219207077	219207077	1296	1	1	1
1	2	181008304	181008304	181008697	181008697	393	1	1	1
1	1	50487908	50487908	50491805	50491805	3897	1	1	1
1	1	239825155	239825155	239825552	239825552	397	1	1	1
1	1	5009297	5009297	5014432	5014432	5135	1	1	1
1	1	117588450	117588450	117589306	117589306	856	1	1	1
1	1	199915079	199915079	199915473	199915473	394	1	1	1
1	1	216533054	216533054	216533772	216533772	718	1	1	1
1	1	215715526	215715526	215718064	215718064	2538	1	1	1
1	1	171774021	171774021	171774333	171774333	312	1	1	1
1	2	43237580	43237580	43239529	43239529	1949	1	1	1
1	1	155920140	155920140	155922529	155922529	2389	1	1	1
1	2	175669582	175669582	175669803	175669803	221	1	1	1
1	1	236775094	236775094	236775406	236775406	312	1	1	1
1	1	225329087	225329087	225329137	225329137	50	1	1	1
1	2	112916365	112916365	112917557	112917557	1192	1	1	1
1	1	23232547	23232547	23239272	23239272	6725	1	1	1
1	2	8960243	8960243	8960509	8960509	266	1	1	1
1	2	48345033	48345033	48348807	48348807	3774	1	1	1
1	1	38909306	38909306	38916068	38916068	6762	1	1	1
1	2	117898198	117898198	117900592	117900592	2394	1	1	1
1	1	238974448	238974448	238976116	238976116	1668	1	1	1
1	1	210304533	210304533	210307561	210307561	3028	1	1	1
1	1	216448221	216448221	216450295	216450295	2074	1	1	1
1	2	153817222	153817222	153817592	153817592	370	1	1	1
1	2	124789637	124789637	124790857	124790857	1220	1	1	1
1	1	119700530	119700530	119701645	119701645	1115	1	1	1
1	2	173580759	173580759	173582381	173582381	1622	1	1	1
1	2	131132843	131132843	131132855	131132855	12	1	1	1
1	1	23211508	23211508	23212978	23212978	1470	1	1	1
1	1	29787391	29787391	29790133	29790133	2742	1	1	1
1	1	191499089	191499089	191500456	191500456	1367	1	1	1
1	1	5744235	5744235	5747669	5747669	3434	1	1	1
1	1	108000165	108000165	108000763	108000763	598	1	1	1
1	1	120183432	120183432	120187353	120187353	3921	1	1	1
1	2	78490880	78490880	78493721	78493721	2841	1	1	1
1	2	143792730	143792730	143793053	143793053	323	1	1	1
1	2	113537488	113537488	113541045	113541045	3557	1	1	1
1	2	204108115	204108115	204111018	204111018	2903	1	1	1
1	1	43677123	43677123	43677600	43677600	477	1	1	1
1	2	108687726	108687726	108688188	108688188	462	1	1	1
1	1	205220130	205220130	205222217	205222217	2087	1	1	1
1	2	61938546	61938546	61939378	61939378	832	1	1	1
1	1	136145106	136145106	136146003	136146003	897	1	1	1
1	1	8241690	8241690	8246863	8246863	5173	1	1	1
1	2	75967827	75967827	75969331	75969331	1504	1	1	1
1	2	155836780	155836780	155837903	155837903	1123	1	1	1
1	2	49569503	49569503	49574157	49574157	4654	1	1	1
1	1	59944139	59944139	59945289	59945289	1150	1	1	1
1	1	221858482	221858482	221864726	221864726	6244	1	1	1
1	1	55376165	55376165	55380101	55380101	3936	1	1	1
1	2	147234708	147234708	147239316	147239316	4608	1	1	1
1	1	227457418	227457418	227457835	227457835	417	1	1	1
1	2	140437441	140437441	140446594	140446594	9153	1	1	1
1	1	117625679	117625679	117629851	117629851	4172	1	1	1
1	1	22356290	22356290	22357332	22357332	1042	1	1	1
1	1	96399825	96399825	96401365	96401365	1540	1	1	1
1	2	53687939	53687939	53688420	53688420	481	1	1	1
1	1	151990289	151990289	151990887	151990887	598	1	1	1
1	2	163076628	163076628	163077699	163077699	1071	1	1	1
1	2	10931237	10931237	10932001	10932001	764	1	1	1
1	1	212820326	212820326	212820510	212820510	184	1	1	1
1	1	227999199	227999199	227999421	227999421	222	1	1	1
1	1	13976128	13976128	13978273	13978273	2145	1	1	1
1	2	237508248	237508248	237508317	237508317	69	1	1	1
1	2	2068526	2068526	2068857	2068857	331	1	1	1
1	1	231722167	231722167	231723151	231723151	984	1	1	1
1	2	93011672	93011672	93013930	93013930	2258	1	1	1
1	2	241804334	241804334	241807323	241807323	2989	1	1	1
1	1	135325669	135325669	135326740	135326740	1071	1	1	1
1	1	213214024	213214024	213216216	213216216	2192	1	1	1
1	2	160638066	160638066	160639490	160639490	1424	1	1	1
1	1	152010956	152010956	152015566	152015566	4610	1	1	1
1	2	29332521	29332521	29336416	29336416	3895	1	1	1
1	2	98687836	98687836	98689682	98689682	1846	1	1	1
1	1	167028114	167028114	167029589	167029589	1475	1	1	1
1	1	226907556	226907556	226911470	226911470	3914	1	1	1
1	1	11639334	11639334	11639699	11639699	365	1	1	1
1	2	204939587	204939587	204941765	204941765	2178	1	1	1
1	2	119457378	119457378	119458212	119458212	834	1	1	1
1	1	28725093	28725093	28725787	28725787	694	1	1	1
1	1	225620629	225620629	225626259	225626259	5630	1	1	1
1	2	14341933	14341933	14343764	14343764	1831	1	1	1
1	2	74609299	74609299	74615900	74615900	6601	1	1	1
1	2	177704160	177704160	177704522	177704522	362	1	1	1
1	2	217043603	217043603	217044888	217044888	1285	1	1	1
1	2	17702086	17702086	17703310	17703310	1224	1	1	1
1	1	118831590	118831590	118835013	118835013	3423	1	1	1
1	1	119312381	119312381	119314586	119314586	2205	1	1	1
1	2	247440435	247440435	247440622	247440622	187	1	1	1
1	1	174010347	174010347	174013328	174013328	2981	1	1	1
1	1	31850510	31850510	31850653	31850653	143	1	1	1
1	1	127498066	127498066	127501418	127501418	3352	1	1	1
1	1	135308978	135308978	135313101	135313101	4123	1	1	1
1	2	103202261	103202261	103204425	103204425	2164	1	1	1
1	2	29876720	29876720	29877110	29877110	390	1	1	1
1	2	28311497	28311497	28311916	28311916	419	1	1	1
1	1	2123671	2123671	2124028	2124028	357	1	1	1
1	2	191623703	191623703	191624462	191624462	759	1	1	1
1	2	112784561	112784561	112788461	112788461	3900	1	1	1
1	1	23579176	23579176	23581421	23581421	2245	1	1	1
1	2	54516904	54516904	54518856	54518856	1952	1	1	1
1	1	88732969	88732969	88733416	88733416	447	1	1	1
1	2	228045037	228045037	228046028	228046028	991	1	1	1
1	1	68481088	68481088	68482518	68482518	1430	1	1	1
1	1	226341751	226341751	226342070	226342070	319	1	1	1
1	1	142795250	142795250	142809951	142809951	14701	1	1	1
1	1	210086382	210086382	210086469	210086469	87	1	1	1
1	2	114669141	114669141	114672492	114672492	3351	1	1	1
1	1	72754771	72754771	72757814	72757814	3043	1	1	1
1	2	80744137	80744137	80744986	80744986	849	1	1	1
1	2	36841138	36841138	36842443	36842443	1305	1	1	1
1	2	216555965	216555965	216560872	216560872	4907	1	1	1
1	1	203981182	203981182	203987602	203987602	6420	1	1	1
1	2	107030651	107030651	107032151	107032151	1500	1	1	1
1	1	6600681	6600681	6601000	6601000	319	1	1	1
1	1	163331291	163331291	163339108	163339108	7817	1	1	1
1	2	13790493	13790493	13791928	13791928	1435	1	1	1
1	2	176555185	176555185	176558673	176558673	3488	1	1	1
1	1	121235071	121235071	121237680	121237680	2609	1	1	1
1	1	23648180	23648180	23649182	23649182	1002	1	1	1
1	1	236664911	236664911	236673839	236673839	8928	1	1	1
1	1	65015279	65015279	65018260	65018260	2981	1	1	1
1	1	166725720	166725720	166725853	166725853	133	1	1	1
1	1	52003396	52003396	52003999	52003999	603	1	1	1
1	1	8227909	8227909	8229074	8229074	1165	1	1	1
1	1	206040520	206040520	206043215	206043215	2695	1	1	1
1	1	45722468	45722468	45725364	45725364	2896	1	1	1
1	1	248844485	248844485	248847616	248847616	3131	1	1	1
1	2	187546644	187546644	187552202	187552202	5558	1	1	1
1	2	115712801	115712801	115714244	115714244	1443	1	1	1
1	1	171278047	171278047	171279195	171279195	1148	1	1	1
1	2	55705648	55705648	55707664	55707664	2016	1	1	1
1	2	246676295	246676295	246680447	246680447	4152	1	1	1
1	1	186668931	186668931	186671172	186671172	2241	1	1	1
1	1	217889605	217889605	217889878	217889878	273	1	1	1
1	2	4858704	4858704	4861315	4861315	2611	1	1	1
1	2	209666346	209666346	209667441	209667441	1095	1	1	1
1	2	77949047	77949047	77951381	77951381	2334	1	1	1
1	1	77813647	77813647	77814532	77814532	885	1	1	1
1	2	212001386	212001386	212001896	212001896	510	1	1	1
1	2	5559916	5559916	5560419	5560419	503	1	1	1
1	2	32899946	32899946	32905383	32905383	5437	1	1	1
1	1	190831885	190831885	190831936	190831936	51	1	1	1
1	1	213330232	213330232	213330375	213330375	143	1	1	1
1	2	190544759	190544759	190545887	190545887	1128	1	1	1
1	2	224524242	224524242	224528033	224528033	3791	1	1	1
1	2	66406418	66406418	66407459	66407459	1041	1	1	1
1	1	213753858	213753858	213759883	213759883	6025	1	1	1
1	1	159992148	159992148	159993492	159993492	1344	1	1	1
1	2	184105467	184105467	184110193	184110193	4726	1	1	1
1	2	197311049	197311049	197315102	197315102	4053	1	1	1
1	2	68531899	68531899	68538100	68538100	6201	1	1	1
1	1	51066049	51066049	51068262	51068262	2213	1	1	1
1	2	69173443	69173443	69180653	69180653	7210	1	1	1
1	1	185174824	185174824	185177734	185177734	2910	1	1	1
1	2	99371123	99371123	99372972	99372972	1849	1	1	1
1	2	77324013	77324013	77326423	77326423	2410	1	1	1
1	2	219986517	219986517	219989898	219989898	3381	1	1	1
1	1	233725708	233725708	233739280	233739280	13572	1	1	1
1	2	89373120	89373120	89373798	89373798	678	1	1	1
1	1	207807463	207807463	207807842	207807842	379	1	1	1
1	2	200233597	200233597	200233764	200233764	167	1	1	1
1	1	141966318	141966318	141967382	141967382	1064	1	1	1
1	1	98782634	98782634	98783097	98783097	463	1	1	1
1	1	92022888	92022888	92029690	92029690	6802	1	1	1
1	1	145135189	145135189	145138132	145138132	2943	1	1	1
1	2	214722600	214722600	214723051	214723051	451	1	1	1
1	2	213417561	213417561	213418277	213418277	716	1	1	1
1	2	145609189	145609189	145611853	145611853	2664	1	1	1
1	2	248553688	248553688	248553744	248553744	56	1	1	1
1	2	73328251	73328251	73332720	73332720	4469	1	1	1
1	2	131722953	131722953	131723617	131723617	664	1	1	1
1	2	112217652	112217652	112219052	112219052	1400	1	1	1
1	2	30039393	30039393	30041847	30041847	2454	1	1	1
1	1	47182065	47182065	47187356	47187356	5291	1	1	1
1	2	80821135	80821135	80822386	80822386	1251	1	1	1
1	2	35742215	35742215	35743669	35743669	1454	1	1	1
1	1	23821870	23821870	23822334	23822334	464	1	1	1
1	2	36204269	36204269	36205137	36205137	868	1	1	1
1	2	101802344	101802344	101804387	101804387	2043	1	1	1
1	1	92951335	92951335	92952581	92952581	1246	1	1	1
1	2	13794410	13794410	13795500	13795500	1090	1	1	1
1	1	149355487	149355487	149361834	149361834	6347	1	1	1
1	1	106025976	106025976	106026672	106026672	696	1	1	1
1	2	46903378	46903378	46905964	46905964	2586	1	1	1
1	2	9170487	9170487	9171352	9171352	865	1	1	1
1	2	239626463	239626463	239628210	239628210	1747	1	1	1
1	1	218561862	218561862	218564843	218564843	2981	1	1	1
1	2	30026169	30026169	30026852	30026852	683	1	1	1
1	1	9811707	9811707	9812974	9812974	1267	1	1	1
1	1	200096293	200096293	200096754	200096754	461	1	1	1
1	1	36270222	36270222	36274141	36274141	3919	1	1	1
1	2	110642191	110642191	110643267	110643267	1076	1	1	1
1	2	67984252	67984252	67991479	67991479	7227	1	1	1
1	1	235391210	235391210	235394474	235394474	3264	1	1	1
1	2	44529998	44529998	44532366	44532366	2368	1	1	1
1	2	91023266	91023266	91026126	91026126	2860	1	1	1
1	1	208771193	208771193	208773102	208773102	1909	1	1	1
1	2	67782055	67782055	67783478	67783478	1423	1	1	1
1	1	138389976	138389976	138392942	138392942	2966	1	1	1
1	1	190834934	190834934	190835735	190835735	801	1	1	1
1	1	137058123	137058123	137066638	137066638	8515	1	1	1
1	1	65597885	65597885	65600114	65600114	2229	1	1	1
1	2	24985740	24985740	24986953	24986953	1213	1	1	1
1	1	95791508	95791508	95794461	95794461	2953	1	1	1
1	1	217595918	217595918	217599599	217599599	3681	1	1	1
1	2	204992465	204992465	204997763	204997763	5298	1	1	1
1	1	228561732	228561732	228563230	228563230	1498	1	1	1
1	2	63360763	63360763	63361622	63361622	859	1	1	1
1	2	223078775	223078775	223080271	223080271	1496	1	1	1
1	1	12505128	12505128	12505424	12505424	296	1	1	1
1	2	11750289	11750289	11751986	11751986	1697	1	1	1
1	2	244265097	244265097	244267220	244267220	2123	1	1	1
1	1	137201054	137201054	137204128	137204128	3074	1	1	1
1	1	84495823	84495823	84497971	84497971	2148	1	1	1
1	2	97454340	97454340	97454635	97454635	295	1	1	1
1	2	185994527	185994527	185995597	185995597	1070	1	1	1
1	2	131355234	131355234	131355733	131355733	499	1	1	1
1	1	99700862	99700862	99701393	99701393	531	1	1	1
1	1	149944084	149944084	149949434	149949434	5350	1	1	1
1	1	160036245	160036245	160039700	160039700	3455	1	1	1
1	1	234309876	234309876	234311259	234311259	1383	1	1	1
1	1	218034150	218034150	218035087	218035087	937	1	1	1
1	1	212434958	212434958	212439579	212439579	4621	1	1	1
1	1	61331163	61331163	61332091	61332091	928	1	1	1
1	2	54903282	54903282	54903603	54903603	321	1	1	1
1	1	49410410	49410410	49412991	49412991	2581	1	1	1
1	1	94946893	94946893	94948981	94948981	2088	1	1	1
1	2	235219789	235219789	235220198	235220198	409	1	1	1
1	1	203909950	203909950	203910271	203910271	321	1	1	1
1	1	226084418	226084418	226087144	226087144	2726	1	1	1
1	1	134699373	134699373	134700975	134700975	1602	1	1	1
1	1	197033473	197033473	197035093	197035093	1620	1	1	1
1	1	145724694	145724694	145729200	145729200	4506	1	1	1
1	2	94428419	94428419	94429162	94429162	743	1	1	1
1	1	50016496	50016496	50016890	50016890	394	1	1	1
1	2	65633346	65633346	65633366	65633366	20	1	1	1
1	1	207692430	207692430	207693632	207693632	1202	1	1	1
1	2	115498927	115498927	115499630	115499630	703	1	1	1
1	1	123933818	123933818	123935018	123935018	1200	1	1	1
1	1	101734789	101734789	101735828	101735828	1039	1	1	1
1	1	156564439	156564439	156570565	156570565	6126	1	1	1
1	1	5505199	5505199	5505272	5505272	73	1	1	1
1	1	188847430	188847430	188848218	188848218	788	1	1	1
1	2	219418118	219418118	219425663	219425663	7545	1	1	1
1	1	238097871	238097871	238100357	238100357	2486	1	1	1
1	1	188470421	188470421	188473624	188473624	3203	1	1	1
1	2	18038544	18038544	18039032	18039032	488	1	1	1
1	2	129474839	129474839	129476587	129476587	1748	1	1	1
1	2	81527083	81527083	81527448	81527448	365	1	1	1
1	2	119106098	119106098	119108288	119108288	2190	1	1	1
1	1	102467506	102467506	102468694	102468694	1188	1	1	1
1	2	129095279	129095279	129095358	129095358	79	1	1	1
1	2	132531905	132531905	132532443	132532443	538	1	1	1
1	1	83312422	83312422	83312547	83312547	125	1	1	1
1	2	97674315	97674315	97674685	97674685	370	1	1	1
1	2	227584311	227584311	227584716	227584716	405	1	1	1
1	2	60116262	60116262	60117769	60117769	1507	1	1	1
1	1	87454922	87454922	87455344	87455344	422	1	1	1
1	1	121299918	121299918	121300389	121300389	471	1	1	1
1	2	174277766	174277766	174279273	174279273	1507	1	1	1
1	1	210119525	210119525	210120650	210120650	1125	1	1	1
1	2	97542917	97542917	97544418	97544418	1501	1	1	1
1	2	232807588	232807588	232812835	232812835	5247	1	1	1
1	2	163142939	163142939	163151784	163151784	8845	1	1	1
1	2	97300263	97300263	97300515	97300515	252	1	1	1
1	2	91433810	91433810	91433921	91433921	111	1	1	1
1	2	205235671	205235671	205236414	205236414	743	1	1	1
1	1	235383834	235383834	235385719	235385719	1885	1	1	1
1	1	199481228	199481228	199481392	199481392	164	1	1	1
1	1	125582717	125582717	125583468	125583468	751	1	1	1
1	1	9619614	9619614	9621072	9621072	1458	1	1	1
1	1	106701173	106701173	106705550	106705550	4377	1	1	1
1	2	109957825	109957825	109961591	109961591	3766	1	1	1
1	2	20289882	20289882	20290176	20290176	294	1	1	1
1	2	10257964	10257964	10258210	10258210	246	1	1	1
1	1	89538948	89538948	89541607	89541607	2659	1	1	1
1	2	212753815	212753815	212755986	212755986	2171	1	1	1
1	2	209330316	209330316	209335231	209335231	4915	1	1	1
1	2	187993666	187993666	187996212	187996212	2546	1	1	1
1	1	113628726	113628726	113631325	113631325	2599	1	1	1
1	2	59265961	59265961	59269634	59269634	3673	1	1	1
1	2	233369911	233369911	233372908	233372908	2997	1	1	1
1	1	203010762	203010762	203013063	203013063	2301	1	1	1
1	1	90245977	90245977	90247215	90247215	1238	1	1	1
1	2	95033064	95033064	95033439	95033439	375	1	1	1
1	1	39605793	39605793	39606532	39606532	739	1	1	1
1	1	195580714	195580714	195587818	195587818	7104	1	1	1
1	2	66149967	66149967	66154249	66154249	4282	1	1	1
1	2	191112490	191112490	191114988	191114988	2498	1	1	1
1	1	87524123	87524123	87529454	87529454	5331	1	1	1
1	2	235530336	235530336	235531136	235531136	800	1	1	1
1	2	160474558	160474558	160477016	160477016	2458	1	1	1
1	1	4435373	4435373	4440970	4440970	5597	1	1	1
1	1	70734343	70734343	70735319	70735319	976	1	1	1
1	2	244431321	244431321	244433719	244433719	2398	1	1	1
1	2	220622173	220622173	220624479	220624479	2306	1	1	1
1	2	158109508	158109508	158112484	158112484	2976	1	1	1
1	1	174135931	174135931	174136003	174136003	72	1	1	1
1	1	18183491	18183491	18186255	18186255	2764	1	1	1
1	2	27739105	27739105	27743373	27743373	4268	1	1	1
1	1	215568602	215568602	215572967	215572967	4365	1	1	1
1	2	12469273	12469273	12470566	12470566	1293	1	1	1
1	2	68301629	68301629	68302682	68302682	1053	1	1	1
1	1	154532968	154532968	154534823	154534823	1855	1	1	1
1	1	212419381	212419381	212421811	212421811	2430	1	1	1
1	1	71667254	71667254	71670622	71670622	3368	1	1	1
1	2	49728071	49728071	49732896	49732896	4825	1	1	1
1	2	72270702	72270702	72274071	72274071	3369	1	1	1
1	2	195499627	195499627	195500499	195500499	872	1	1	1
1	1	1921791	1921791	1922064	1922064	273	1	1	1
1	2	96794973	96794973	96801352	96801352	6379	1	1	1
1	1	128552430	128552430	128555498	128555498	3068	1	1	1
1	1	215600242	215600242	215600747	215600747	505	1	1	1
1	2	24391	24391	25001	25001	610	1	1	1
1	1	54597768	54597768	54598675	54598675	907	1	1	1
1	2	247782266	247782266	247784707	247784707	2441	1	1	1
1	1	70888640	70888640	70889667	70889667	1027	1	1	1
1	1	56701626	56701626	56702318	56702318	692	1	1	1
1	1	201635726	201635726	201635791	201635791	65	1	1	1
1	1	115035062	115035062	115035575	115035575	513	1	1	1
1	1	186786621	186786621	186790249	186790249	3628	1	1	1
1	1	131033548	131033548	131035932	131035932	2384	1	1	1
1	2	139760293	139760293	139761070	139761070	777	1	1	1
1	2	127287561	127287561	127292301	127292301	4740	1	1	1
1	1	58036971	58036971	58037065	58037065	94	1	1	1
1	2	239968532	239968532	239971348	239971348	2816	1	1	1
1	2	147864230	147864230	147865499	147865499	1269	1	1	1
1	1	225947601	225947601	225947799	225947799	198	1	1	1
1	2	173557101	173557101	173560269	173560269	3168	1	1	1
1	1	140335562	140335562	140340744	140340744	5182	1	1	1
1	1	225226873	225226873	225227851	225227851	978	1	1	1
1	2	825587	825587	826762	826762	1175	1	1	1
1	1	24051684	24051684	24056641	24056641	4957	1	1	1
1	1	104762289	104762289	104763199	104763199	910	1	1	1
1	2	188047917	188047917	188048267	188048267	350	1	1	1
1	1	202290937	202290937	202290941	202290941	4	1	1	1
1	2	121020478	121020478	121021013	121021013	535	1	1	1
1	2	174461299	174461299	174463005	174463005	1706	1	1	1
1	1	213410822	213410822	213411826	213411826	1004	1	1	1
1	2	107639307	107639307	107640999	107640999	1692	1	1	1
1	2	207994638	207994638	207997402	207997402	2764	1	1	1
1	2	164653303	164653303	164655687	164655687	2384	1	1	1
1	1	5429183	5429183	5430862	5430862	1679	1	1	1
1	1	73851127	73851127	73862565	73862565	11438	1	1	1
1	2	53652069	53652069	53652893	53652893	824	1	1	1
1	2	58161713	58161713	58162655	58162655	942	1	1	1
1	1	228534778	228534778	228534840	228534840	62	1	1	1
1	1	5745769	5745769	5747669	5747669	1900	1	1	1
1	1	228656798	228656798	228658217	228658217	1419	1	1	1
1	2	120591134	120591134	120591433	120591433	299	1	1	1
1	2	159138255	159138255	159139345	159139345	1090	1	1	1
1	2	42758847	42758847	42761583	42761583	2736	1	1	1
1	1	155036489	155036489	155039108	155039108	2619	1	1	1
1	2	3265521	3265521	3266648	3266648	1127	1	1	1
1	2	92636397	92636397	92636524	92636524	127	1	1	1
1	2	167278358	167278358	167279927	167279927	1569	1	1	1
1	2	211277189	211277189	211277842	211277842	653	1	1	1
1	2	134434486	134434486	134437176	134437176	2690	1	1	1
1	1	56074514	56074514	56075175	56075175	661	1	1	1
1	1	12165235	12165235	12165574	12165574	339	1	1	1
1	1	157766077	157766077	157766323	157766323	246	1	1	1
1	1	75801683	75801683	75802375	75802375	692	1	1	1
1	2	92291440	92291440	92295543	92295543	4103	1	1	1
1	2	23319906	23319906	23320566	23320566	660	1	1	1
1	2	119612422	119612422	119612526	119612526	104	1	1	1
1	2	153154992	153154992	153156210	153156210	1218	1	1	1
1	1	156264598	156264598	156264656	156264656	58	1	1	1
1	1	237182541	237182541	237182791	237182791	250	1	1	1
1	1	148557029	148557029	148559094	148559094	2065	1	1	1
1	2	143769748	143769748	143771759	143771759	2011	1	1	1
1	1	230450459	230450459	230451345	230451345	886	1	1	1
1	2	155517626	155517626	155518561	155518561	935	1	1	1
1	1	105618012	105618012	105618505	105618505	493	1	1	1
1	1	188591407	188591407	188595630	188595630	4223	1	1	1
1	2	130716132	130716132	130719874	130719874	3742	1	1	1
1	2	19987291	19987291	19993770	19993770	6479	1	1	1
1	1	101196916	101196916	101198408	101198408	1492	1	1	1
1	1	179251233	179251233	179254096	179254096	2863	1	1	1
1	2	119086127	119086127	119090446	119090446	4319	1	1	1
1	1	49943505	49943505	49944921	49944921	1416	1	1	1
1	1	60986500	60986500	60989467	60989467	2967	1	1	1
1	1	146766821	146766821	146770675	146770675	3854	1	1	1
1	2	133996315	133996315	133996941	133996941	626	1	1	1
1	1	99100062	99100062	99108313	99108313	8251	1	1	1
1	2	113237087	113237087	113237679	113237679	592	1	1	1
1	2	36911389	36911389	36917037	36917037	5648	1	1	1
1	2	214223117	214223117	214223252	214223252	135	1	1	1
1	2	52842822	52842822	52849336	52849336	6514	1	1	1
1	1	73242980	73242980	73243077	73243077	97	1	1	1
1	2	182152079	182152079	182153990	182153990	1911	1	1	1
1	1	179374419	179374419	179374899	179374899	480	1	1	1
1	1	39502756	39502756	39504240	39504240	1484	1	1	1
1	2	182829610	182829610	182832598	182832598	2988	1	1	1
1	1	192411117	192411117	192411962	192411962	845	1	1	1
1	2	133080502	133080502	133080947	133080947	445	1	1	1
1	1	98792118	98792118	98795254	98795254	3136	1	1	1
1	2	88153867	88153867	88154603	88154603	736	1	1	1
1	2	189921675	189921675	189921945	189921945	270	1	1	1
1	1	242798498	242798498	242802868	242802868	4370	1	1	1
1	1	132665882	132665882	132666271	132666271	389	1	1	1
1	1	165929524	165929524	165931242	165931242	1718	1	1	1
1	1	75264212	75264212	75264925	75264925	713	1	1	1
1	1	225728568	225728568	225729946	225729946	1378	1	1	1
1	2	240337456	240337456	240341724	240341724	4268	1	1	1
1	2	47681290	47681290	47683726	47683726	2436	1	1	1
1	1	172664127	172664127	172664623	172664623	496	1	1	1
1	1	101061614	101061614	101062467	101062467	853	1	1	1
1	1	120845828	120845828	120846268	120846268	440	1	1	1
1	2	134325593	134325593	134328749	134328749	3156	1	1	1
1	2	101926465	101926465	101928959	101928959	2494	1	1	1
1	2	198737991	198737991	198738859	198738859	868	1	1	1
1	2	90197374	90197374	90198254	90198254	880	1	1	1
1	2	91658788	91658788	91659846	91659846	1058	1	1	1
1	1	12590795	12590795	12595360	12595360	4565	1	1	1
1	1	238526634	238526634	238527015	238527015	381	1	1	1
1	2	145389252	145389252	145392471	145392471	3219	1	1	1
1	1	168263595	168263595	168268678	168268678	5083	1	1	1
1	1	74719455	74719455	74719597	74719597	142	1	1	1
1	1	179132269	179132269	179133337	179133337	1068	1	1	1
1	1	179968989	179968989	179969273	179969273	284	1	1	1
1	2	72643461	72643461	72643885	72643885	424	1	1	1
1	2	202582791	202582791	202583808	202583808	1017	1	1	1
1	1	114811873	114811873	114812537	114812537	664	1	1	1
1	2	113685083	113685083	113690392	113690392	5309	1	1	1
1	2	65117953	65117953	65119718	65119718	1765	1	1	1
1	2	75267920	75267920	75268064	75268064	144	1	1	1
1	2	29044814	29044814	29045136	29045136	322	1	1	1
1	2	87418893	87418893	87419887	87419887	994	1	1	1
1	1	201426769	201426769	201430058	201430058	3289	1	1	1
1	2	100947061	100947061	100953839	100953839	6778	1	1	1
1	2	168212629	168212629	168217191	168217191	4562	1	1	1
1	1	39697141	39697141	39701727	39701727	4586	1	1	1
1	1	217046858	217046858	217049750	217049750	2892	1	1	1
1	1	228324145	228324145	228325584	228325584	1439	1	1	1
1	2	133482855	133482855	133484043	133484043	1188	1	1	1
1	2	52857297	52857297	52859701	52859701	2404	1	1	1
1	2	6760403	6760403	6767202	6767202	6799	1	1	1
1	1	163083303	163083303	163086270	163086270	2967	1	1	1
1	2	169561468	169561468	169562393	169562393	925	1	1	1
1	1	124532210	124532210	124534798	124534798	2588	1	1	1
1	1	151724897	151724897	151726341	151726341	1444	1	1	1
1	1	86095125	86095125	86095640	86095640	515	1	1	1
1	2	213042847	213042847	213044076	213044076	1229	1	1	1
1	2	120860141	120860141	120862006	120862006	1865	1	1	1
1	2	91423112	91423112	91423841	91423841	729	1	1	1
1	1	236061109	236061109	236061136	236061136	27	1	1	1
1	1	25467954	25467954	25468274	25468274	320	1	1	1
1	2	107229270	107229270	107229745	107229745	475	1	1	1
1	1	182801117	182801117	182803261	182803261	2144	1	1	1
1	2	151565278	151565278	151566023	151566023	745	1	1	1
1	2	74451683	74451683	74452841	74452841	1158	1	1	1
1	2	51939474	51939474	51940435	51940435	961	1	1	1
1	2	154481032	154481032	154482036	154482036	1004	1	1	1
1	2	95930675	95930675	95932213	95932213	1538	1	1	1
1	2	208328708	208328708	208332548	208332548	3840	1	1	1
1	2	8444994	8444994	8446836	8446836	1842	1	1	1
1	2	242031094	242031094	242033219	242033219	2125	1	1	1
1	1	107819194	107819194	107819345	107819345	151	1	1	1
1	2	146718502	146718502	146718684	146718684	182	1	1	1
1	1	115714929	115714929	115715850	115715850	921	1	1	1
1	2	199596318	199596318	199597316	199597316	998	1	1	1
1	1	66144204	66144204	66144620	66144620	416	1	1	1
1	2	108617004	108617004	108617708	108617708	704	1	1	1
1	1	165890681	165890681	165893424	165893424	2743	1	1	1
1	1	72245420	72245420	72245596	72245596	176	1	1	1
1	1	102284022	102284022	102286054	102286054	2032	1	1	1
1	1	34749228	34749228	34750223	34750223	995	1	1	1
1	2	181500016	181500016	181501660	181501660	1644	1	1	1
1	2	173484931	173484931	173494499	173494499	9568	1	1	1
1	1	161942533	161942533	161945026	161945026	2493	1	1	1
1	1	107313248	107313248	107316060	107316060	2812	1	1	1
1	2	24021837	24021837	24024120	24024120	2283	1	1	1
1	1	104058031	104058031	104063213	104063213	5182	1	1	1
1	2	35441479	35441479	35441958	35441958	479	1	1	1
1	2	20585233	20585233	20585301	20585301	68	1	1	1
1	1	167848487	167848487	167848926	167848926	439	1	1	1
1	2	18596723	18596723	18600304	18600304	3581	1	1	1
1	2	142904986	142904986	142907435	142907435	2449	1	1	1
1	2	126731590	126731590	126736099	126736099	4509	1	1	1
1	1	218347935	218347935	218356277	218356277	8342	1	1	1
1	1	1392198	1392198	1392572	1392572	374	1	1	1
1	2	17176942	17176942	17176990	17176990	48	1	1	1
1	2	96302504	96302504	96302511	96302511	7	1	1	1
1	2	145479874	145479874	145480232	145480232	358	1	1	1
1	2	223859553	223859553	223861948	223861948	2395	1	1	1
1	2	117991902	117991902	117996401	117996401	4499	1	1	1
1	1	169685667	169685667	169693167	169693167	7500	1	1	1
1	2	241633114	241633114	241634562	241634562	1448	1	1	1
1	2	183949541	183949541	183949610	183949610	69	1	1	1
1	1	39323413	39323413	39324850	39324850	1437	1	1	1
1	2	182090185	182090185	182091192	182091192	1007	1	1	1
1	2	190057746	190057746	190058316	190058316	570	1	1	1
1	2	2646635	2646635	2646976	2646976	341	1	1	1
1	2	79695163	79695163	79695328	79695328	165	1	1	1
1	2	32593292	32593292	32595244	32595244	1952	1	1	1
1	2	11615796	11615796	11616821	11616821	1025	1	1	1
1	1	143516033	143516033	143519647	143519647	3614	1	1	1
1	2	3297400	3297400	3300569	3300569	3169	1	1	1
1	1	78591072	78591072	78591602	78591602	530	1	1	1
1	2	208366064	208366064	208366109	208366109	45	1	1	1
1	2	78558376	78558376	78563600	78563600	5224	1	1	1
1	1	174288034	174288034	174289285	174289285	1251	1	1	1
1	2	245725360	245725360	245729634	245729634	4274	1	1	1
1	2	22125519	22125519	22126164	22126164	645	1	1	1
1	2	65293304	65293304	65293349	65293349	45	1	1	1
1	2	41113584	41113584	41113587	41113587	3	1	1	1
1	2	165643180	165643180	165646460	165646460	3280	1	1	1
1	2	62764519	62764519	62765660	62765660	1141	1	1	1
1	1	72243466	72243466	72244173	72244173	707	1	1	1
1	2	72685566	72685566	72688569	72688569	3003	1	1	1
1	1	83410033	83410033	83410896	83410896	863	1	1	1
1	1	6068873	6068873	6069985	6069985	1112	1	1	1
1	2	154724521	154724521	154724789	154724789	268	1	1	1
1	1	46934688	46934688	46937789	46937789	3101	1	1	1
1	2	220629500	220629500	220630420	220630420	920	1	1	1
1	1	99803158	99803158	99805266	99805266	2108	1	1	1
1	2	43493897	43493897	43494889	43494889	992	1	1	1
1	1	54303402	54303402	54308348	54308348	4946	1	1	1
1	2	204040827	204040827	204047795	204047795	6968	1	1	1
1	2	210939065	210939065	210939259	210939259	194	1	1	1
1	1	31792968	31792968	31793805	31793805	837	1	1	1
1	2	150439737	150439737	150448177	150448177	8440	1	1	1
1	1	199886829	199886829	199887589	199887589	760	1	1	1
1	1	205375583	205375583	205377545	205377545	1962	1	1	1
1	1	105681357	105681357	105681458	105681458	101	1	1	1
1	1	100665888	100665888	100667326	100667326	1438	1	1	1
1	2	96749730	96749730	96750223	96750223	493	1	1	1
1	1	141435322	141435322	141437415	141437415	2093	1	1	1
1	1	99550271	99550271	99550706	99550706	435	1	1	1
1	1	32587378	32587378	32589891	32589891	2513	1	1	1
1	2	125344439	125344439	125345123	125345123	684	1	1	1
1	1	60013530	60013530	60017207	60017207	3677	1	1	1
1	1	96122863	96122863	96123128	96123128	265	1	1	1
1	1	56263054	56263054	56263202	56263202	148	1	1	1
1	2	48165812	48165812	48168093	48168093	2281	1	1	1
1	2	213876718	213876718	213877237	213877237	519	1	1	1
1	2	39318268	39318268	39321107	39321107	2839	1	1	1
1	1	164294311	164294311	164294369	164294369	58	1	1	1
1	1	185703210	185703210	185706898	185706898	3688	1	1	1
1	1	150228763	150228763	150230136	150230136	1373	1	1	1
1	2	167763506	167763506	167765813	167765813	2307	1	1	1
1	2	97679241	97679241	97683913	97683913	4672	1	1	1
1	2	118946641	118946641	118948615	118948615	1974	1	1	1
1	1	156369325	156369325	156370383	156370383	1058	1	1	1
1	1	113445097	113445097	113445444	113445444	347	1	1	1
1	1	34406649	34406649	34407533	34407533	884	1	1	1
1	2	38465276	38465276	38468743	38468743	3467	1	1	1
1	2	45550381	45550381	45550531	45550531	150	1	1	1
1	2	56015814	56015814	56015978	56015978	164	1	1	1
1	2	171309491	171309491	171311767	171311767	2276	1	1	1
1	1	227248981	227248981	227254677	227254677	5696	1	1	1
1	2	134975185	134975185	134982526	134982526	7341	1	1	1
1	2	179987100	179987100	179987338	179987338	238	1	1	1
1	1	205337415	205337415	205339372	205339372	1957	1	1	1
1	2	232695474	232695474	232698612	232698612	3138	1	1	1
1	1	45214194	45214194	45215607	45215607	1413	1	1	1
1	2	110321424	110321424	110323274	110323274	1850	1	1	1
1	1	196680860	196680860	196680993	196680993	133	1	1	1
1	1	199775242	199775242	199775471	199775471	229	1	1	1
1	1	89262804	89262804	89263771	89263771	967	1	1	1
1	2	232165628	232165628	232166921	232166921	1293	1	1	1
1	1	148176817	148176817	148177996	148177996	1179	1	1	1
1	2	244948105	244948105	244950058	244950058	1953	1	1	1
1	2	98131265	98131265	98131363	98131363	98	1	1	1
1	1	79102941	79102941	79103410	79103410	469	1	1	1
1	1	89755729	89755729	89756598	89756598	869	1	1	1
1	2	237546995	237546995	237548359	237548359	1364	1	1	1
1	2	235394474	235394474	235401241	235401241	6767	1	1	1
1	2	105960179	105960179	105961597	105961597	1418	1	1	1
1	2	106882992	106882992	106886922	106886922	3930	1	1	1
1	2	159433438	159433438	159437602	159437602	4164	1	1	1
1	2	136418616	136418616	136420266	136420266	1650	1	1	1
1	2	72569608	72569608	72569623	72569623	15	1	1	1
1	1	133814724	133814724	133815049	133815049	325	1	1	1
1	1	25854986	25854986	25855193	25855193	207	1	1	1
1	1	121214212	121214212	121214734	121214734	522	1	1	1
1	2	199954776	199954776	199955725	199955725	949	1	1	1
1	1	191167838	191167838	191169654	191169654	1816	1	1	1
1	1	103449426	103449426	103453766	103453766	4340	1	1	1
1	1	102284108	102284108	102286054	102286054	1946	1	1	1
1	1	175122166	175122166	175122375	175122375	209	1	1	1
1	2	57744441	57744441	57747047	57747047	2606	1	1	1
1	2	151415088	151415088	151422904	151422904	7816	1	1	1
1	2	26101340	26101340	26101796	26101796	456	1	1	1
1	1	80313694	80313694	80313925	80313925	231	1	1	1
1	1	124069840	124069840	124070301	124070301	461	1	1	1
1	2	56347283	56347283	56349915	56349915	2632	1	1	1
1	1	28375153	28375153	28376783	28376783	1630	1	1	1
1	2	2695085	2695085	2697276	2697276	2191	1	1	1
1	1	188615970	188615970	188620318	188620318	4348	1	1	1
1	1	177642306	177642306	177644738	177644738	2432	1	1	1
1	1	100534091	100534091	100535284	100535284	1193	1	1	1
1	2	113401493	113401493	113401655	113401655	162	1	1	1
1	2	116204980	116204980	116209370	116209370	4390	1	1	1
1	2	113257754	113257754	113258333	113258333	579	1	1	1
1	2	226915587	226915587	226916829	226916829	1242	1	1	1
1	1	183039488	183039488	183045275	183045275	5787	1	1	1
1	2	210798596	210798596	210799327	210799327	731	1	1	1
1	2	180166156	180166156	180173593	180173593	7437	1	1	1
1	1	47469414	47469414	47475727	47475727	6313	1	1	1
1	1	107348168	107348168	107352683	107352683	4515	1	1	1
1	1	65959152	65959152	65965676	65965676	6524	1	1	1
1	2	102203160	102203160	102206283	102206283	3123	1	1	1
1	1	14732748	14732748	14737352	14737352	4604	1	1	1
1	2	38836810	38836810	38840300	38840300	3490	1	1	1
1	1	165028316	165028316	165030824	165030824	2508	1	1	1
1	2	145327433	145327433	145328495	145328495	1062	1	1	1
1	1	201945350	201945350	201949529	201949529	4179	1	1	1
1	2	223562189	223562189	223562247	223562247	58	1	1	1
1	2	205791922	205791922	205800532	205800532	8610	1	1	1
1	1	14930553	14930553	14930770	14930770	217	1	1	1
1	2	33997025	33997025	33999342	33999342	2317	1	1	1
1	1	227143282	227143282	227145728	227145728	2446	1	1	1
1	2	216612725	216612725	216614993	216614993	2268	1	1	1
1	1	235446343	235446343	235448679	235448679	2336	1	1	1
1	1	158784670	158784670	158784983	158784983	313	1	1	1
1	1	165279407	165279407	165285712	165285712	6305	1	1	1
1	2	69762116	69762116	69762472	69762472	356	1	1	1
1	2	155788210	155788210	155791859	155791859	3649	1	1	1
1	2	98447917	98447917	98450073	98450073	2156	1	1	1
1	1	128811640	128811640	128814870	128814870	3230	1	1	1
1	2	105247660	105247660	105249413	105249413	1753	1	1	1
1	2	199371041	199371041	199372596	199372596	1555	1	1	1
1	2	53636513	53636513	53638280	53638280	1767	1	1	1
1	1	23909911	23909911	23910933	23910933	1022	1	1	1
1	1	76864929	76864929	76867459	76867459	2530	1	1	1
1	1	5651937	5651937	5656152	5656152	4215	1	1	1
1	1	49822303	49822303	49824806	49824806	2503	1	1	1
1	2	176120174	176120174	176121813	176121813	1639	1	1	1
1	1	28734040	28734040	28736647	28736647	2607	1	1	1
1	1	64045750	64045750	64048194	64048194	2444	1	1	1
1	2	209527506	209527506	209529028	209529028	1522	1	1	1
1	2	37217834	37217834	37218547	37218547	713	1	1	1
1	2	207914816	207914816	207915057	207915057	241	1	1	1
1	2	199704673	199704673	199707821	199707821	3148	1	1	1
1	1	100626716	100626716	100635925	100635925	9209	1	1	1
1	1	32525393	32525393	32526738	32526738	1345	1	1	1
1	1	180530799	180530799	180535975	180535975	5176	1	1	1
1	2	64231048	64231048	64232344	64232344	1296	1	1	1
1	2	2547270	2547270	2549228	2549228	1958	1	1	1
1	2	51804116	51804116	51805016	51805016	900	1	1	1
1	1	178347760	178347760	178351634	178351634	3874	1	1	1
1	1	108000358	108000358	108000763	108000763	405	1	1	1
1	2	185900145	185900145	185901436	185901436	1291	1	1	1
1	2	69912078	69912078	69913020	69913020	942	1	1	1
1	1	165875135	165875135	165875510	165875510	375	1	1	1
1	2	84836093	84836093	84839502	84839502	3409	1	1	1
1	1	54034707	54034707	54035129	54035129	422	1	1	1
1	1	2679011	2679011	2679078	2679078	67	1	1	1
1	1	20835315	20835315	20836508	20836508	1193	1	1	1
1	1	172137436	172137436	172138059	172138059	623	1	1	1
1	2	191531418	191531418	191532321	191532321	903	1	1	1
1	2	143872112	143872112	143872258	143872258	146	1	1	1
1	1	51574577	51574577	51574989	51574989	412	1	1	1
1	1	154383182	154383182	154384364	154384364	1182	1	1	1
1	2	71033068	71033068	71034546	71034546	1478	1	1	1
1	1	243862076	243862076	243866786	243866786	4710	1	1	1
1	2	60982609	60982609	60982975	60982975	366	1	1	1
1	1	203445814	203445814	203446314	203446314	500	1	1	1
1	2	242294495	242294495	242294502	242294502	7	1	1	1
1	1	86271479	86271479	86271946	86271946	467	1	1	1
1	2	196467245	196467245	196467582	196467582	337	1	1	1
1	2	70401479	70401479	70403997	70403997	2518	1	1	1
1	1	247427925	247427925	247431256	247431256	3331	1	1	1
1	1	22775795	22775795	22778255	22778255	2460	1	1	1
1	1	221301993	221301993	221303592	221303592	1599	1	1	1
1	2	104125889	104125889	104129636	104129636	3747	1	1	1
1	2	116264685	116264685	116267056	116267056	2371	1	1	1
1	2	189326290	189326290	189329764	189329764	3474	1	1	1
1	2	80056650	80056650	80056907	80056907	257	1	1	1
1	1	190341864	190341864	190342254	190342254	390	1	1	1
1	2	164805294	164805294	164809305	164809305	4011	1	1	1
1	1	50718085	50718085	50720122	50720122	2037	1	1	1
1	2	189851887	189851887	189854508	189854508	2621	1	1	1
1	2	36992366	36992366	36994139	36994139	1773	1	1	1
1	2	217126079	217126079	217126379	217126379	300	1	1	1
1	1	243228065	243228065	243231179	243231179	3114	1	1	1
1	2	182394007	182394007	182394735	182394735	728	1	1	1
1	2	46484666	46484666	46486913	46486913	2247	1	1	1
1	1	115406659	115406659	115409896	115409896	3237	1	1	1
1	2	70945316	70945316	70945903	70945903	587	1	1	1
1	1	157390432	157390432	157391074	157391074	642	1	1	1
1	2	229910376	229910376	229910816	229910816	440	1	1	1
1	1	147193681	147193681	147196360	147196360	2679	1	1	1
1	2	95889380	95889380	95893510	95893510	4130	1	1	1
1	1	147786135	147786135	147788850	147788850	2715	1	1	1
1	2	182152079	182152079	182152543	182152543	464	1	1	1
1	2	46335031	46335031	46348792	46348792	13761	1	1	1
1	2	128763248	128763248	128763282	128763282	34	1	1	1
1	1	76332561	76332561	76333971	76333971	1410	1	1	1
1	2	66534456	66534456	66534619	66534619	163	1	1	1
1	2	194504300	194504300	194507123	194507123	2823	1	1	1
1	2	139899551	139899551	139901379	139901379	1828	1	1	1
1	2	31054602	31054602	31056396	31056396	1794	1	1	1
1	2	110956983	110956983	110958374	110958374	1391	1	1	1
1	2	131665723	131665723	131667558	131667558	1835	1	1	1
1	1	52785160	52785160	52789351	52789351	4191	1	1	1
1	1	197570323	197570323	197578851	197578851	8528	1	1	1
1	2	23387083	23387083	23388450	23388450	1367	1	1	1
1	1	56059082	56059082	56060871	56060871	1789	1	1	1
1	1	126172435	126172435	126172902	126172902	467	1	1	1
1	2	87698212	87698212	87700690	87700690	2478	1	1	1
1	2	185149014	185149014	185150168	185150168	1154	1	1	1
1	1	49955637	49955637	49956278	49956278	641	1	1	1
1	1	45949273	45949273	45956115	45956115	6842	1	1	1
1	2	197663715	197663715	197666667	197666667	2952	1	1	1
1	1	36660880	36660880	36661189	36661189	309	1	1	1
1	1	79645753	79645753	79647378	79647378	1625	1	1	1
1	1	227694650	227694650	227694852	227694852	202	1	1	1
1	2	148503242	148503242	148506378	148506378	3136	1	1	1
1	1	43993813	43993813	43994349	43994349	536	1	1	1
1	2	128292876	128292876	128294149	128294149	1273	1	1	1
1	2	107536000	107536000	107536313	107536313	313	1	1	1
1	2	21877367	21877367	21878288	21878288	921	1	1	1
1	2	5526889	5526889	5530300	5530300	3411	1	1	1
1	1	104473704	104473704	104474654	104474654	950	1	1	1
1	1	68979717	68979717	68983575	68983575	3858	1	1	1
1	2	130196812	130196812	130200047	130200047	3235	1	1	1
1	2	119493740	119493740	119506763	119506763	13023	1	1	1
1	2	240709143	240709143	240709990	240709990	847	1	1	1
1	1	171080399	171080399	171083170	171083170	2771	1	1	1
1	1	122742916	122742916	122743105	122743105	189	1	1	1
1	1	88877216	88877216	88878395	88878395	1179	1	1	1
1	1	78183541	78183541	78184067	78184067	526	1	1	1
1	2	83780392	83780392	83781751	83781751	1359	1	1	1
1	1	142226848	142226848	142227353	142227353	505	1	1	1
1	1	178874383	178874383	178875180	178875180	797	1	1	1
1	1	97469020	97469020	97471734	97471734	2714	1	1	1
1	1	231781272	231781272	231781661	231781661	389	1	1	1
1	1	147272422	147272422	147274146	147274146	1724	1	1	1
1	1	177383886	177383886	177385422	177385422	1536	1	1	1
1	2	133129169	133129169	133132345	133132345	3176	1	1	1
1	1	3587562	3587562	3591995	3591995	4433	1	1	1
1	2	239589458	239589458	239589853	239589853	395	1	1	1
1	1	145873966	145873966	145882412	145882412	8446	1	1	1
1	1	155329020	155329020	155331215	155331215	2195	1	1	1
1	2	103890234	103890234	103890515	103890515	281	1	1	1
1	2	162428560	162428560	162434915	162434915	6355	1	1	1
1	2	196546677	196546677	196547782	196547782	1105	1	1	1
1	2	187660815	187660815	187665857	187665857	5042	1	1	1
1	2	201239142	201239142	201239955	201239955	813	1	1	1
1	1	17165319	17165319	17167932	17167932	2613	1	1	1
1	1	157688745	157688745	157696409	157696409	7664	1	1	1
1	2	18051261	18051261	18057101	18057101	5840	1	1	1
1	2	228679469	228679469	228680168	228680168	699	1	1	1
1	1	129638903	129638903	129638929	129638929	26	1	1	1
1	2	36492464	36492464	36493557	36493557	1093	1	1	1
1	2	202359602	202359602	202360999	202360999	1397	1	1	1
1	1	53833535	53833535	53834000	53834000	465	1	1	1
1	2	161956154	161956154	161957003	161957003	849	1	1	1
1	2	105825241	105825241	105830257	105830257	5016	1	1	1
1	1	31787997	31787997	31791086	31791086	3089	1	1	1
1	2	133237237	133237237	133238920	133238920	1683	1	1	1
1	1	26692851	26692851	26694191	26694191	1340	1	1	1
1	2	43047553	43047553	43050206	43050206	2653	1	1	1
1	2	191819188	191819188	191819936	191819936	748	1	1	1
1	1	147721945	147721945	147725317	147725317	3372	1	1	1
1	2	6421327	6421327	6423388	6423388	2061	1	1	1
1	2	70558894	70558894	70559461	70559461	567	1	1	1
1	2	224524242	224524242	224525064	224525064	822	1	1	1
1	2	141832758	141832758	141833235	141833235	477	1	1	1
1	2	127888064	127888064	127888122	127888122	58	1	1	1
1	1	43033665	43033665	43035068	43035068	1403	1	1	1
1	2	193102327	193102327	193104122	193104122	1795	1	1	1
1	2	96401365	96401365	96402255	96402255	890	1	1	1
1	1	155816318	155816318	155818739	155818739	2421	1	1	1
1	2	48054237	48054237	48054874	48054874	637	1	1	1
1	1	171702402	171702402	171703481	171703481	1079	1	1	1
1	2	144364194	144364194	144365354	144365354	1160	1	1	1
1	1	124953203	124953203	124953534	124953534	331	1	1	1
1	1	237535552	237535552	237539211	237539211	3659	1	1	1
1	1	77100628	77100628	77102698	77102698	2070	1	1	1
1	1	13171402	13171402	13171433	13171433	31	1	1	1
1	2	220587565	220587565	220588178	220588178	613	1	1	1
1	2	31527130	31527130	31532218	31532218	5088	1	1	1
1	2	141247563	141247563	141248194	141248194	631	1	1	1
1	1	204910387	204910387	204912597	204912597	2210	1	1	1
1	1	224486889	224486889	224487065	224487065	176	1	1	1
1	2	68966649	68966649	68966829	68966829	180	1	1	1
1	2	134041725	134041725	134043985	134043985	2260	1	1	1
1	2	167666696	167666696	167666773	167666773	77	1	1	1
1	1	112453789	112453789	112454341	112454341	552	1	1	1
1	2	192445786	192445786	192446508	192446508	722	1	1	1
1	2	220409847	220409847	220410512	220410512	665	1	1	1
1	2	143205973	143205973	143209092	143209092	3119	1	1	1
1	2	102821020	102821020	102821163	102821163	143	1	1	1
1	1	160347420	160347420	160350223	160350223	2803	1	1	1
1	1	169620961	169620961	169621389	169621389	428	1	1	1
1	1	80779057	80779057	80780168	80780168	1111	1	1	1
1	1	73529480	73529480	73530167	73530167	687	1	1	1
1	1	30510541	30510541	30510878	30510878	337	1	1	1
1	2	188807495	188807495	188811691	188811691	4196	1	1	1
1	2	215983738	215983738	215987900	215987900	4162	1	1	1
1	1	207550970	207550970	207551161	207551161	191	1	1	1
1	1	982854	982854	984342	984342	1488	1	1	1
1	1	203315697	203315697	203317776	203317776	2079	1	1	1
1	1	219614856	219614856	219615435	219615435	579	1	1	1
1	1	241394162	241394162	241396501	241396501	2339	1	1	1
1	2	164479195	164479195	164479779	164479779	584	1	1	1
1	1	13118117	13118117	13119498	13119498	1381	1	1	1
1	2	212235423	212235423	212241645	212241645	6222	1	1	1
1	1	111714456	111714456	111716161	111716161	1705	1	1	1
1	1	192473064	192473064	192474042	192474042	978	1	1	1
1	2	100349852	100349852	100351842	100351842	1990	1	1	1
1	2	183108505	183108505	183109321	183109321	816	1	1	1
1	2	186807628	186807628	186813307	186813307	5679	1	1	1
1	2	197038882	197038882	197039820	197039820	938	1	1	1
1	2	31558842	31558842	31560339	31560339	1497	1	1	1
1	2	135381094	135381094	135394174	135394174	13080	1	1	1
1	2	159687019	159687019	159689611	159689611	2592	1	1	1
1	2	47815046	47815046	47818096	47818096	3050	1	1	1
1	2	146659013	146659013	146660710	146660710	1697	1	1	1
1	1	219652889	219652889	219653452	219653452	563	1	1	1
1	2	189810224	189810224	189811728	189811728	1504	1	1	1
1	1	216329989	216329989	216331857	216331857	1868	1	1	1
1	2	171845212	171845212	171845626	171845626	414	1	1	1
1	1	181038850	181038850	181040036	181040036	1186	1	1	1
1	1	224866624	224866624	224867435	224867435	811	1	1	1
1	2	177600961	177600961	177603095	177603095	2134	1	1	1
1	2	237846751	237846751	237847653	237847653	902	1	1	1
1	2	106400109	106400109	106401461	106401461	1352	1	1	1
1	1	2912215	2912215	2912823	2912823	608	1	1	1
1	1	247231429	247231429	247232856	247232856	1427	1	1	1
1	2	169552961	169552961	169554156	169554156	1195	1	1	1
1	2	59959029	59959029	59959365	59959365	336	1	1	1
1	1	4605038	4605038	4605190	4605190	152	1	1	1
1	2	92736013	92736013	92740163	92740163	4150	1	1	1
1	1	121652494	121652494	121653870	121653870	1376	1	1	1
1	1	179855260	179855260	179856080	179856080	820	1	1	1
1	2	220562453	220562453	220562766	220562766	313	1	1	1
1	2	27871783	27871783	27872656	27872656	873	1	1	1
1	1	194342984	194342984	194349818	194349818	6834	1	1	1
1	1	59209038	59209038	59213924	59213924	4886	1	1	1
1	2	95952679	95952679	95958657	95958657	5978	1	1	1
1	2	51929633	51929633	51933842	51933842	4209	1	1	1
1	2	64844347	64844347	64845917	64845917	1570	1	1	1
1	1	176058584	176058584	176060622	176060622	2038	1	1	1
1	2	41983706	41983706	41983736	41983736	30	1	1	1
1	1	166157076	166157076	166157316	166157316	240	1	1	1
1	2	78918283	78918283	78920922	78920922	2639	1	1	1
1	1	182790344	182790344	182794427	182794427	4083	1	1	1
1	1	8816434	8816434	8817474	8817474	1040	1	1	1
1	2	61600141	61600141	61603106	61603106	2965	1	1	1
1	2	4577662	4577662	4582933	4582933	5271	1	1	1
1	1	200424356	200424356	200427802	200427802	3446	1	1	1
1	2	30878761	30878761	30879735	30879735	974	1	1	1
1	2	95544359	95544359	95547115	95547115	2756	1	1	1
1	1	104894116	104894116	104896984	104896984	2868	1	1	1
1	2	167704317	167704317	167705243	167705243	926	1	1	1
1	1	39658584	39658584	39660919	39660919	2335	1	1	1
1	1	130170062	130170062	130171051	130171051	989	1	1	1
1	2	89821876	89821876	89823107	89823107	1231	1	1	1
1	1	79943976	79943976	79948396	79948396	4420	1	1	1
1	1	173991994	173991994	173993535	173993535	1541	1	1	1
1	2	160965136	160965136	160969309	160969309	4173	1	1	1
1	1	129449822	129449822	129450119	129450119	297	1	1	1
1	1	24465819	24465819	24468259	24468259	2440	1	1	1
1	2	198679281	198679281	198683434	198683434	4153	1	1	1
1	1	161790161	161790161	161790507	161790507	346	1	1	1
1	2	2965582	2965582	2966101	2966101	519	1	1	1
1	1	176620781	176620781	176622147	176622147	1366	1	1	1
1	1	76489071	76489071	76489675	76489675	604	1	1	1
1	1	246104043	246104043	246104787	246104787	744	1	1	1
1	1	223077187	223077187	223078775	223078775	1588	1	1	1
1	1	58362485	58362485	58367210	58367210	4725	1	1	1
1	1	35062302	35062302	35063339	35063339	1037	1	1	1
1	2	173681566	173681566	173683126	173683126	1560	1	1	1
1	2	71861673	71861673	71865537	71865537	3864	1	1	1
1	2	131447374	131447374	131448781	131448781	1407	1	1	1
1	2	31385229	31385229	31386397	31386397	1168	1	1	1
1	2	50365283	50365283	50367135	50367135	1852	1	1	1
1	1	177934699	177934699	177938171	177938171	3472	1	1	1
1	2	182480065	182480065	182480888	182480888	823	1	1	1
1	2	78551595	78551595	78551839	78551839	244	1	1	1
1	1	192057248	192057248	192057341	192057341	93	1	1	1
1	2	75290999	75290999	75292292	75292292	1293	1	1	1
1	2	3914090	3914090	3915346	3915346	1256	1	1	1
1	2	169970403	169970403	169970789	169970789	386	1	1	1
1	1	20835637	20835637	20836508	20836508	871	1	1	1
1	1	36852023	36852023	36852368	36852368	345	1	1	1
1	2	242956717	242956717	242958355	242958355	1638	1	1	1
1	1	194005708	194005708	194005935	194005935	227	1	1	1
1	1	236683719	236683719	236685467	236685467	1748	1	1	1
1	1	81996548	81996548	81996658	81996658	110	1	1	1
1	1	205943075	205943075	205944221	205944221	1146	1	1	1
1	1	182972098	182972098	182978132	182978132	6034	1	1	1
1	2	231005578	231005578	231006132	231006132	554	1	1	1
1	2	88994963	88994963	88996016	88996016	1053	1	1	1
1	2	206784798	206784798	206785414	206785414	616	1	1	1
1	1	182597847	182597847	182597945	182597945	98	1	1	1
1	2	239062415	239062415	239062758	239062758	343	1	1	1
1	1	140828146	140828146	140828241	140828241	95	1	1	1
1	1	63274016	63274016	63275910	63275910	1894	1	1	1
1	1	161933457	161933457	161935200	161935200	1743	1	1	1
1	2	55785310	55785310	55788487	55788487	3177	1	1	1
1	2	74123189	74123189	74123777	74123777	588	1	1	1
1	2	124572111	124572111	124574103	124574103	1992	1	1	1
1	2	74218005	74218005	74221834	74221834	3829	1	1	1
1	1	152974651	152974651	152978764	152978764	4113	1	1	1
1	1	131345158	131345158	131346056	131346056	898	1	1	1
1	1	193530006	193530006	193532018	193532018	2012	1	1	1
1	1	80984306	80984306	80987392	80987392	3086	1	1	1
1	1	20707258	20707258	20708404	20708404	1146	1	1	1
1	1	63537290	63537290	63540980	63540980	3690	1	1	1
1	2	228236871	228236871	228237649	228237649	778	1	1	1
1	2	52217144	52217144	52219289	52219289	2145	1	1	1
1	2	20174017	20174017	20177571	20177571	3554	1	1	1
1	1	80125748	80125748	80126651	80126651	903	1	1	1
1	1	36643666	36643666	36644259	36644259	593	1	1	1
1	1	45487659	45487659	45490940	45490940	3281	1	1	1
1	2	125533265	125533265	125535207	125535207	1942	1	1	1
1	2	164749763	164749763	164756288	164756288	6525	1	1	1
1	2	111707538	111707538	111711289	111711289	3751	1	1	1
1	2	189528164	189528164	189537746	189537746	9582	1	1	1
1	1	99289660	99289660	99289825	99289825	165	1	1	1
1	1	29875562	29875562	29876720	29876720	1158	1	1	1
1	2	92131460	92131460	92134559	92134559	3099	1	1	1
1	2	97751324	97751324	97751583	97751583	259	1	1	1
1	1	50300509	50300509	50303551	50303551	3042	1	1	1
1	1	83637356	83637356	83638976	83638976	1620	1	1	1
1	2	173484931	173484931	173488551	173488551	3620	1	1	1
1	2	81814604	81814604	81815677	81815677	1073	1	1	1
1	2	128047625	128047625	128048160	128048160	535	1	1	1
1	2	236814046	236814046	236815508	236815508	1462	1	1	1
1	2	107647917	107647917	107648358	107648358	441	1	1	1
1	1	159049660	159049660	159050248	159050248	588	1	1	1
1	2	155870149	155870149	155870961	155870961	812	1	1	1
1	2	18338408	18338408	18339151	18339151	743	1	1	1
1	2	137578241	137578241	137578371	137578371	130	1	1	1
1	1	78872933	78872933	78875112	78875112	2179	1	1	1
1	1	168123909	168123909	168127721	168127721	3812	1	1	1
1	2	165088272	165088272	165089380	165089380	1108	1	1	1
1	1	213771114	213771114	213772342	213772342	1228	1	1	1
1	2	146798966	146798966	146801902	146801902	2936	1	1	1
1	1	218597466	218597466	218597708	218597708	242	1	1	1
1	2	188943003	188943003	188943050	188943050	47	1	1	1
1	1	68201877	68201877	68202535	68202535	658	1	1	1
1	2	240097953	240097953	240098880	240098880	927	1	1	1
1	2	160352095	160352095	160354351	160354351	2256	1	1	1
1	2	24922008	24922008	24924970	24924970	2962	1	1	1
1	2	81220725	81220725	81221608	81221608	883	1	1	1
1	1	95702561	95702561	95702753	95702753	192	1	1	1
1	2	179080834	179080834	179080933	179080933	99	1	1	1
1	2	20174017	20174017	20177618	20177618	3601	1	1	1
1	2	22614140	22614140	22614263	22614263	123	1	1	1
1	2	83862032	83862032	83862755	83862755	723	1	1	1
1	1	234139536	234139536	234140364	234140364	828	1	1	1
1	2	23603004	23603004	23617190	23617190	14186	1	1	1
1	1	165827105	165827105	165827116	165827116	11	1	1	1
1	2	184610539	184610539	184610556	184610556	17	1	1	1
1	2	171041763	171041763	171044934	171044934	3171	1	1	1
1	1	27059079	27059079	27059559	27059559	480	1	1	1
1	1	3477558	3477558	3482276	3482276	4718	1	1	1
1	1	112854245	112854245	112854798	112854798	553	1	1	1
1	1	228380725	228380725	228384693	228384693	3968	1	1	1
1	2	194490318	194490318	194491631	194491631	1313	1	1	1
1	2	216992186	216992186	216992521	216992521	335	1	1	1
1	1	143955615	143955615	143955964	143955964	349	1	1	1
1	2	151194061	151194061	151194556	151194556	495	1	1	1
1	1	163638906	163638906	163642077	163642077	3171	1	1	1
1	2	51804116	51804116	51804706	51804706	590	1	1	1
1	1	57838501	57838501	57840766	57840766	2265	1	1	1
1	2	163011209	163011209	163011235	163011235	26	1	1	1
1	2	107842450	107842450	107842713	107842713	263	1	1	1
1	2	216376695	216376695	216377363	216377363	668	1	1	1
1	2	168744737	168744737	168745153	168745153	416	1	1	1
1	2	175972672	175972672	175973526	175973526	854	1	1	1
1	2	226003968	226003968	226005691	226005691	1723	1	1	1
1	2	86014297	86014297	86014626	86014626	329	1	1	1
1	2	54228165	54228165	54233364	54233364	5199	1	1	1
1	2	127127699	127127699	127134044	127134044	6345	1	1	1
1	2	122087982	122087982	122089336	122089336	1354	1	1	1
1	1	182925796	182925796	182928707	182928707	2911	1	1	1
1	1	77199911	77199911	77204258	77204258	4347	1	1	1
1	1	101824579	101824579	101827444	101827444	2865	1	1	1
1	2	184584908	184584908	184586481	184586481	1573	1	1	1
1	1	13551211	13551211	13553265	13553265	2054	1	1	1
1	1	81500757	81500757	81505353	81505353	4596	1	1	1
1	2	54705857	54705857	54706338	54706338	481	1	1	1
1	1	59685488	59685488	59686576	59686576	1088	1	1	1
1	1	199384381	199384381	199385098	199385098	717	1	1	1
1	2	126234211	126234211	126235526	126235526	1315	1	1	1
1	1	14273286	14273286	14275726	14275726	2440	1	1	1
1	1	8844618	8844618	8845760	8845760	1142	1	1	1
1	2	133302149	133302149	133304318	133304318	2169	1	1	1
1	2	56411855	56411855	56417022	56417022	5167	1	1	1
1	2	73062224	73062224	73067790	73067790	5566	1	1	1
1	1	248050001	248050001	248050550	248050550	549	1	1	1
1	1	207767166	207767166	207769206	207769206	2040	1	1	1
1	1	174891481	174891481	174891565	174891565	84	1	1	1
1	2	12824752	12824752	12825962	12825962	1210	1	1	1
1	1	161073457	161073457	161074181	161074181	724	1	1	1
1	2	31853217	31853217	31854323	31854323	1106	1	1	1
1	1	20813063	20813063	20813598	20813598	535	1	1	1
1	2	161492495	161492495	161493200	161493200	705	1	1	1
1	1	93066539	93066539	93066876	93066876	337	1	1	1
1	1	206120214	206120214	206122657	206122657	2443	1	1	1
1	1	219650076	219650076	219650458	219650458	382	1	1	1
1	1	7019549	7019549	7020217	7020217	668	1	1	1
1	1	116687555	116687555	116694422	116694422	6867	1	1	1
1	2	176911798	176911798	176914269	176914269	2471	1	1	1
1	2	3047772	3047772	3048332	3048332	560	1	1	1
1	1	56012859	56012859	56015814	56015814	2955	1	1	1
1	2	95856809	95856809	95857424	95857424	615	1	1	1
1	2	117246373	117246373	117249354	117249354	2981	1	1	1
1	2	195038065	195038065	195040980	195040980	2915	1	1	1
1	2	105523158	105523158	105525425	105525425	2267	1	1	1
1	1	37663151	37663151	37665052	37665052	1901	1	1	1
1	2	115438276	115438276	115438360	115438360	84	1	1	1
1	1	47074408	47074408	47080031	47080031	5623	1	1	1
1	2	72560145	72560145	72561251	72561251	1106	1	1	1
1	1	79029216	79029216	79029257	79029257	41	1	1	1
1	1	155786534	155786534	155787230	155787230	696	1	1	1
1	1	128102093	128102093	128103047	128103047	954	1	1	1
1	1	103300659	103300659	103300826	103300826	167	1	1	1
1	2	22026718	22026718	22026770	22026770	52	1	1	1
1	2	164325763	164325763	164327563	164327563	1800	1	1	1
1	1	186083651	186083651	186084554	186084554	903	1	1	1
1	1	69388781	69388781	69394177	69394177	5396	1	1	1
1	2	91899670	91899670	91902781	91902781	3111	1	1	1
1	2	107357544	107357544	107358673	107358673	1129	1	1	1
1	2	216280975	216280975	216283272	216283272	2297	1	1	1
1	2	235727713	235727713	235731715	235731715	4002	1	1	1
1	1	224665452	224665452	224666484	224666484	1032	1	1	1
1	2	97175869	97175869	97177188	97177188	1319	1	1	1
1	2	145830923	145830923	145834677	145834677	3754	1	1	1
1	1	237523202	237523202	237528550	237528550	5348	1	1	1
1	1	36536401	36536401	36542022	36542022	5621	1	1	1
1	1	243199904	243199904	243200756	243200756	852	1	1	1
1	2	233470396	233470396	233470554	233470554	158	1	1	1
1	2	191999776	191999776	192000641	192000641	865	1	1	1
1	2	133383263	133383263	133384556	133384556	1293	1	1	1
1	2	88131245	88131245	88133099	88133099	1854	1	1	1
1	2	149152057	149152057	149154594	149154594	2537	1	1	1
1	2	112693452	112693452	112693819	112693819	367	1	1	1
1	1	69868067	69868067	69868722	69868722	655	1	1	1
1	1	214932488	214932488	214932664	214932664	176	1	1	1
1	2	166332109	166332109	166332111	166332111	2	1	1	1
1	1	208108277	208108277	208111617	208111617	3340	1	1	1
1	2	158092614	158092614	158092879	158092879	265	1	1	1
1	1	153524258	153524258	153525552	153525552	1294	1	1	1
1	1	215336109	215336109	215338716	215338716	2607	1	1	1
1	2	130322966	130322966	130323241	130323241	275	1	1	1
1	1	159393736	159393736	159398294	159398294	4558	1	1	1
1	2	59977112	59977112	59977876	59977876	764	1	1	1
1	2	233554835	233554835	233560592	233560592	5757	1	1	1
1	2	150310317	150310317	150314720	150314720	4403	1	1	1
1	1	20506717	20506717	20507454	20507454	737	1	1	1
1	2	20198309	20198309	20198952	20198952	643	1	1	1
1	2	23509774	23509774	23512578	23512578	2804	1	1	1
1	2	105953585	105953585	105955004	105955004	1419	1	1	1
1	1	55469083	55469083	55475311	55475311	6228	1	1	1
1	2	58276537	58276537	58278656	58278656	2119	1	1	1
1	1	156180837	156180837	156182240	156182240	1403	1	1	1
1	2	158167826	158167826	158170508	158170508	2682	1	1	1
1	2	176978138	176978138	176980050	176980050	1912	1	1	1
1	2	170044734	170044734	170045793	170045793	1059	1	1	1
1	2	176823905	176823905	176824764	176824764	859	1	1	1
1	1	72141892	72141892	72146383	72146383	4491	1	1	1
1	2	216629642	216629642	216630223	216630223	581	1	1	1
1	2	109557910	109557910	109558623	109558623	713	1	1	1
1	1	104816302	104816302	104817917	104817917	1615	1	1	1
1	2	191954800	191954800	191958363	191958363	3563	1	1	1
1	1	101284361	101284361	101286458	101286458	2097	1	1	1
1	2	62563625	62563625	62564637	62564637	1012	1	1	1
1	2	142742673	142742673	142744677	142744677	2004	1	1	1
1	2	186726665	186726665	186727029	186727029	364	1	1	1
1	1	126868559	126868559	126871311	126871311	2752	1	1	1
1	1	200722337	200722337	200723881	200723881	1544	1	1	1
1	1	73996314	73996314	74000505	74000505	4191	1	1	1
1	1	245561477	245561477	245562817	245562817	1340	1	1	1
1	1	183640111	183640111	183641571	183641571	1460	1	1	1
1	2	133036889	133036889	133036985	133036985	96	1	1	1
1	2	59108874	59108874	59112270	59112270	3396	1	1	1
1	1	197631084	197631084	197634230	197634230	3146	1	1	1
1	2	231129573	231129573	231130911	231130911	1338	1	1	1
1	1	234011476	234011476	234012654	234012654	1178	1	1	1
1	1	225559300	225559300	225562157	225562157	2857	1	1	1
1	1	129008619	129008619	129009351	129009351	732	1	1	1
1	1	173869864	173869864	173870576	173870576	712	1	1	1
1	1	75641495	75641495	75642584	75642584	1089	1	1	1
1	2	77017160	77017160	77019192	77019192	2032	1	1	1
1	2	1703619	1703619	1705137	1705137	1518	1	1	1
1	1	64214078	64214078	64214235	64214235	157	1	1	1
1	2	244116934	244116934	244117248	244117248	314	1	1	1
1	2	21269179	21269179	21271580	21271580	2401	1	1	1
1	1	69612034	69612034	69613108	69613108	1074	1	1	1
1	2	157835486	157835486	157840758	157840758	5272	1	1	1
1	1	31662358	31662358	31664251	31664251	1893	1	1	1
1	1	12429316	12429316	12430851	12430851	1535	1	1	1
1	1	140544521	140544521	140550852	140550852	6331	1	1	1
1	2	105532686	105532686	105534752	105534752	2066	1	1	1
1	2	76058840	76058840	76061452	76061452	2612	1	1	1
1	1	15427752	15427752	15427946	15427946	194	1	1	1
1	1	98426259	98426259	98428335	98428335	2076	1	1	1
1	1	167053114	167053114	167055615	167055615	2501	1	1	1
1	2	152826578	152826578	152831764	152831764	5186	1	1	1
1	1	180454994	180454994	180455659	180455659	665	1	1	1
1	1	101766015	101766015	101768540	101768540	2525	1	1	1
1	1	81757327	81757327	81757345	81757345	18	1	1	1
1	2	161909618	161909618	161912110	161912110	2492	1	1	1
1	2	111113970	111113970	111114402	111114402	432	1	1	1
1	2	136785568	136785568	136785635	136785635	67	1	1	1
1	2	142011940	142011940	142013620	142013620	1680	1	1	1
1	2	239234743	239234743	239237958	239237958	3215	1	1	1
1	2	50738156	50738156	50738623	50738623	467	1	1	1
1	1	3262434	3262434	3265521	3265521	3087	1	1	1
1	1	235701758	235701758	235704296	235704296	2538	1	1	1
1	2	114357480	114357480	114357633	114357633	153	1	1	1
1	2	69915242	69915242	69916342	69916342	1100	1	1	1
1	1	235802753	235802753	235803505	235803505	752	1	1	1
1	1	99812695	99812695	99813388	99813388	693	1	1	1
1	1	165157564	165157564	165165923	165165923	8359	1	1	1
1	1	66396458	66396458	66399358	66399358	2900	1	1	1
1	2	225553060	225553060	225556210	225556210	3150	1	1	1
1	2	44639769	44639769	44643219	44643219	3450	1	1	1
1	2	58661906	58661906	58665497	58665497	3591	1	1	1
1	1	220689639	220689639	220696356	220696356	6717	1	1	1
1	1	18908300	18908300	18909123	18909123	823	1	1	1
1	1	155377035	155377035	155378563	155378563	1528	1	1	1
1	1	41531121	41531121	41532886	41532886	1765	1	1	1
1	1	219605619	219605619	219605878	219605878	259	1	1	1
1	2	79983614	79983614	79984244	79984244	630	1	1	1
1	1	90625408	90625408	90628477	90628477	3069	1	1	1
1	2	124514062	124514062	124514950	124514950	888	1	1	1
1	1	231217343	231217343	231218464	231218464	1121	1	1	1
1	2	49903024	49903024	49909809	49909809	6785	1	1	1
1	1	188254964	188254964	188255062	188255062	98	1	1	1
1	2	246105775	246105775	246109853	246109853	4078	1	1	1
1	2	24176547	24176547	24177103	24177103	556	1	1	1
1	1	132854556	132854556	132854601	132854601	45	1	1	1
1	1	76997156	76997156	76997167	76997167	11	1	1	1
1	1	229566587	229566587	229566987	229566987	400	1	1	1
1	2	169240561	169240561	169240714	169240714	153	1	1	1
1	2	32329272	32329272	32329980	32329980	708	1	1	1
1	1	220871811	220871811	220871911	220871911	100	1	1	1
1	2	106213125	106213125	106217176	106217176	4051	1	1	1
1	1	128168438	128168438	128170265	128170265	1827	1	1	1
1	2	90892789	90892789	90898144	90898144	5355	1	1	1
1	1	194697449	194697449	194699219	194699219	1770	1	1	1
1	1	54515380	54515380	54516904	54516904	1524	1	1	1
1	1	209341115	209341115	209343142	209343142	2027	1	1	1
1	2	134233117	134233117	134234776	134234776	1659	1	1	1
1	2	179708725	179708725	179709707	179709707	982	1	1	1
1	2	144536004	144536004	144537501	144537501	1497	1	1	1
1	2	206084666	206084666	206088543	206088543	3877	1	1	1
1	2	17011179	17011179	17013815	17013815	2636	1	1	1
1	2	235483616	235483616	235483840	235483840	224	1	1	1
1	1	157844535	157844535	157846412	157846412	1877	1	1	1
1	1	237136	237136	244762	244762	7626	1	1	1
1	2	68096369	68096369	68099285	68099285	2916	1	1	1
1	2	30440380	30440380	30442923	30442923	2543	1	1	1
1	1	222583850	222583850	222586416	222586416	2566	1	1	1
1	1	27239006	27239006	27239937	27239937	931	1	1	1
1	1	195802550	195802550	195802885	195802885	335	1	1	1
1	2	74512962	74512962	74513342	74513342	380	1	1	1
1	1	22546074	22546074	22550214	22550214	4140	1	1	1
1	1	87176703	87176703	87179812	87179812	3109	1	1	1
1	2	110729337	110729337	110730833	110730833	1496	1	1	1
1	1	190190155	190190155	190194145	190194145	3990	1	1	1
1	2	113274377	113274377	113274497	113274497	120	1	1	1
1	1	108434559	108434559	108435801	108435801	1242	1	1	1
1	2	103650790	103650790	103654520	103654520	3730	1	1	1
1	2	26449411	26449411	26452982	26452982	3571	1	1	1
1	2	174324983	174324983	174327783	174327783	2800	1	1	1
1	1	78985554	78985554	78986726	78986726	1172	1	1	1
1	1	172362054	172362054	172362850	172362850	796	1	1	1
1	2	117441696	117441696	117441946	117441946	250	1	1	1
1	1	148465349	148465349	148468361	148468361	3012	1	1	1
1	2	54165032	54165032	54167108	54167108	2076	1	1	1
1	2	72233347	72233347	72234396	72234396	1049	1	1	1
1	1	115204332	115204332	115207612	115207612	3280	1	1	1
1	1	37343781	37343781	37349970	37349970	6189	1	1	1
1	1	226116192	226116192	226116507	226116507	315	1	1	1
1	1	38009440	38009440	38013175	38013175	3735	1	1	1
1	1	146575970	146575970	146581934	146581934	5964	1	1	1
1	2	27079888	27079888	27082382	27082382	2494	1	1	1
1	1	141575613	141575613	141576167	141576167	554	1	1	1
1	1	117214392	117214392	117215002	117215002	610	1	1	1
1	2	129908901	129908901	129913494	129913494	4593	1	1	1
1	1	72729683	72729683	72731539	72731539	1856	1	1	1
1	2	100600531	100600531	100607053	100607053	6522	1	1	1
1	1	96803221	96803221	96809763	96809763	6542	1	1	1
1	1	152909109	152909109	152910696	152910696	1587	1	1	1
1	1	160852648	160852648	160854601	160854601	1953	1	1	1
1	1	196083053	196083053	196087301	196087301	4248	1	1	1
1	2	119653501	119653501	119653809	119653809	308	1	1	1
1	2	111608442	111608442	111609589	111609589	1147	1	1	1
1	2	10710400	10710400	10712896	10712896	2496	1	1	1
1	1	70998789	70998789	71000430	71000430	1641	1	1	1
1	2	173046173	173046173	173049460	173049460	3287	1	1	1
1	2	88180364	88180364	88182730	88182730	2366	1	1	1
1	1	220149609	220149609	220150654	220150654	1045	1	1	1
1	2	232367975	232367975	232368355	232368355	380	1	1	1
1	1	169730551	169730551	169731729	169731729	1178	1	1	1
1	2	229915496	229915496	229915893	229915893	397	1	1	1
1	1	7879586	7879586	7883828	7883828	4242	1	1	1
1	2	238722242	238722242	238722402	238722402	160	1	1	1
1	2	171019992	171019992	171021136	171021136	1144	1	1	1
1	2	73601383	73601383	73601807	73601807	424	1	1	1
1	1	114053270	114053270	114054480	114054480	1210	1	1	1
1	1	108684208	108684208	108687726	108687726	3518	1	1	1
1	1	92342901	92342901	92344405	92344405	1504	1	1	1
1	1	65226428	65226428	65229753	65229753	3325	1	1	1
1	1	3707407	3707407	3708867	3708867	1460	1	1	1
1	2	162411043	162411043	162413775	162413775	2732	1	1	1
1	1	136659787	136659787	136661595	136661595	1808	1	1	1
1	2	126393051	126393051	126394822	126394822	1771	1	1	1
1	2	167344850	167344850	167347897	167347897	3047	1	1	1
1	1	68272314	68272314	68272480	68272480	166	1	1	1
1	1	233909132	233909132	233914845	233914845	5713	1	1	1
1	2	229521842	229521842	229526920	229526920	5078	1	1	1
1	1	89376384	89376384	89377890	89377890	1506	1	1	1
1	1	67143049	67143049	67145086	67145086	2037	1	1	1
1	1	202045296	202045296	202048200	202048200	2904	1	1	1
1	1	19528341	19528341	19530241	19530241	1900	1	1	1
1	1	92084799	92084799	92086380	92086380	1581	1	1	1
1	1	221725624	221725624	221730719	221730719	5095	1	1	1
1	2	233210184	233210184	233213399	233213399	3215	1	1	1
1	1	125475814	125475814	125479364	125479364	3550	1	1	1
[truncated: 63,536 more rows]
