# Supplementary material for: Interaction of the NRF2 and p63 transcription factors promotes keratinocyte proliferation in the epidermis
Source: Nucleic Acids Res. 2021 Mar 25;49(7):3748–63. doi: 10.1093/nar/gkab167 (PMC8053124; doi:10.1093/nar/gkab167)
Supplement: gkab167_Supplemental_Files [file gkab167_supplemental_files.zip › Suppl.Table S5.KP.xlsx]

## Sheet: ResponseToStress
#GO-label-group: Biological Process
#identically colored sheets were binned under the left-most label
peak	Gene	Distance
chr1:9949200-9954400	CTNNBIP1	18521
chr1:9949200-9954400	CTNNBIP1	18521
chr1:16476600-16486800	EPHA2	882
chr1:17895000-17898000	ARHGEF10L	30170
chr1:19793200-19796600	CAPZB	17079
chr1:20433000-20438200	PLA2G2D	10450
chr1:23918200-23922200	ID3	-33915
chr1:24608400-24614200	GRHL3	-34615
chr1:24608400-24614200	GRHL3	-34615
chr1:24615200-24624600	GRHL3	-26015
chr1:24626800-24629400	GRHL3	-17815
chr1:24685800-24694600	GRHL3	44285
chr1:27173600-27192600	SFN	-6533
chr1:39568400-39574000	MACF1	22166
chr1:43400000-43408400	SLC2A1	20301
chr1:43417200-43427200	SLC2A1	2301
chr1:53758800-53763400	LRP8	32586
chr1:53769600-53774400	LRP8	21686
chr1:55006600-55009800	ACOT11	-5701
chr1:57369200-57374800	C8A	51521
chr1:68148800-68155000	GADD45A	1156
chr1:68148800-68155000	GADD45A	1156
chr1:92268400-92273400	TGFBR3	80887
chr1:92268400-92273400	TGFBR3	80887
chr1:94426000-94433000	GCLM	-54534
chr1:94426000-94433000	GCLM	-54534
chr1:110436800-110440800	CSF1	-14455
chr1:117038000-117041800	CD58	73761
chr1:145450600-145457600	TXNIP	15631
chr1:150038800-150042200	VPS45	1131
chr1:153262000-153266800	PGLYRP3	18794
chr1:153262000-153266800	PGLYRP3	18794
chr1:153262000-153266800	PGLYRP3	18794
chr1:153278400-153286000	PGLYRP3	994
chr1:154389600-154396800	IL6R	15531
chr1:156081200-156088600	LMNA	402
chr1:159168600-159172600	DARC	-4601
chr1:181001800-181004800	MR1	161
chr1:181001800-181004800	MR1	161
chr1:181012000-181014800	MR1	10261
chr1:201444000-201447200	PHLDA3	-7288
chr1:203254600-203260800	BTG2	-16964
chr1:203272200-203277400	BTG2	136
chr1:203272200-203277400	BTG2	136
chr1:203272200-203277400	BTG2	136
chr1:203657600-203669800	ATP2B4	68011
chr1:206858400-206864200	MAPKAPK2	2918
chr1:207061200-207070800	IL24	-4788
chr1:207221000-207227200	YOD1	322
chr1:207561400-207568400	CR2	-62675
chr1:207976800-207985600	CD46	55798
chr1:208039800-208044600	CD34	42547
chr1:209972200-210003000	IRF6	-8211
chr1:209972200-210003000	IRF6	-8211
chr1:209972200-210003000	IRF6	-8211
chr1:211771200-211776800	SLC30A1	-21916
chr1:212738800-212741200	ATF3	-42012
chr1:221982000-221985200	DUSP10	-68082
chr1:223892600-223896600	CAPN2	-5434
chr1:223892600-223896600	CAPN2	-5434
chr1:226575200-226581400	PARP1	17474
chr1:236079600-236088000	LYST	-53580
chr1:236103600-236110600	LYST	-76880
chr1:236103600-236110600	LYST	-76880
chr2:1655400-1662200	PXDN	89478
chr2:1694000-1699000	PXDN	51778
chr2:8818400-8823800	ID2	2125
chr2:20335400-20346400	SDC1	84294
chr2:20374600-20391200	SDC1	42294
chr2:20374600-20391200	SDC1	42294
chr2:20404200-20426200	SDC1	9994
chr2:20623600-20626000	RHOB	-22035
chr2:20708600-20711400	RHOB	63165
chr2:24304200-24308600	TP53I3	1651
chr2:24304200-24308600	TP53I3	1651
chr2:24304200-24308600	TP53I3	1651
chr2:24304200-24308600	TP53I3	1651
chr2:24304200-24308600	TP53I3	1651
chr2:24304200-24308600	TP53I3	1651
chr2:28111200-28114800	BRE	-596
chr2:46533000-46543600	EPAS1	13759
chr2:46548600-46566000	EPAS1	32759
chr2:64393000-64397800	PELI1	-23812
chr2:64437400-64443200	PELI1	-68712
chr2:70735800-70738000	TGFA	44247
chr2:70822000-70825000	TGFA	-42353
chr2:70822000-70825000	TGFA	-42353
chr2:88907800-88915000	EIF2AK3	15694
chr2:102823000-102827800	IL1RL2	21967
chr2:106612400-106617200	C2orf40	-67312
chr2:111808400-111813800	BCL2L11	-67406
chr2:111878000-111883000	BCL2L11	1994
chr2:113623000-113629000	IL1B	-31520
chr2:113629800-113641400	IL37	-34948
chr2:113647200-113651800	IL37	-21048
chr2:113647200-113651800	IL37	-21048
chr2:113831000-113838000	IL1F10	4605
chr2:113840000-113845800	IL1F10	13005
chr2:119668200-119673400	MARCO	-28942
chr2:119778800-119783000	MARCO	81158
chr2:119778800-119783000	MARCO	81158
chr2:128172600-128177400	PROC	-1003
chr2:143623000-143627200	KYNU	-9967
chr2:158638600-158642800	ACVR1	90923
chr2:161075200-161087400	ITGB6	-24488
chr2:161075200-161087400	ITGB6	-24488
chr2:173266400-173275000	ITGA6	-21817
chr2:173300400-173309600	ITGA6	12483
chr2:173986400-173990200	ENSG00000091436	47613
chr2:173999200-174003800	ENSG00000091436	60813
chr2:178123600-178132600	NFE2L2	1759
chr2:201980200-201985800	CFLAR	2173
chr2:202013000-202018400	CASP10	-31904
chr2:202013000-202018400	CASP10	-31904
chr2:202314800-202318000	STRADB	8
chr2:208367400-208371800	CREB1	-25016
chr2:219080200-219086800	ARPC2	1567
chr2:224878200-224883800	SERPINE2	22521
chr2:227654600-227661000	IRS1	6675
chr2:240387400-240392200	HDAC4	-67157
chr3:4360800-4366200	SETMAR	18512
chr3:10624200-10628800	ATP2B2	-79232
chr3:11193800-11200200	HRH1	-97385
chr3:11227600-11230000	HRH1	-65585
chr3:13881000-13886200	WNT7A	38018
chr3:13890200-13897200	WNT7A	27918
chr3:14275200-14279200	XPC	-56917
chr3:14306200-14310200	XPC	-87917
chr3:30723600-30727200	TGFBR2	77307
chr3:48751400-48756200	IP6K2	883
chr3:50364200-50368600	TUSC2	-726
chr3:50654000-50671800	MAPKAPK3	13561
chr3:50674000-50679400	MAPKAPK3	27361
chr3:51373200-51382400	MANF	-44678
chr3:52077800-52103200	DUSP7	66
chr3:52121800-52128000	DUSP7	-34334
chr3:52516400-52521000	STAB1	-10654
chr3:53194400-53197800	PRKCD	964
chr3:53194400-53197800	PRKCD	964
chr3:57578800-57586600	ARF4	435
chr3:69097200-69102600	TMF1	1554
chr3:107849000-107854800	CD47	-42039
chr3:119819600-119822800	GSK3B	-8687
chr3:119828000-119835200	GSK3B	-19087
chr3:119828000-119835200	GSK3B	-19087
chr3:119862000-119868600	GSK3B	-52787
chr3:126498600-126504400	CHCHD6	78437
chr3:127520800-127523800	MGLL	19401
chr3:127534400-127544800	MGLL	2101
chr3:127787200-127791200	SEC61A1	17988
chr3:136673200-136680800	IL20RB	293
chr3:138576600-138584400	PIK3CB	-26906
chr3:139432800-139437600	NMNAT3	-38341
chr3:139477400-139482600	NMNAT3	-83141
chr3:150060600-150072200	TSC22D2	-59722
chr3:150186000-150190600	TSC22D2	62178
chr3:171526400-171531000	PLD1	-416
chr3:186967800-186971000	MASP1	40246
chr3:190242800-190259200	IL1RAP	19109
chr3:190242800-190259200	IL1RAP	19109
chr3:190312200-190315400	IL1RAP	81909
chr3:196466800-196469600	PAK2	1472
chr3:196466800-196469600	PAK2	1472
chr3:197224400-197229800	BDH1	55758
chr3:197240800-197244000	BDH1	40458
chr4:23922400-23926800	PPARGC1A	-32900
chr4:24764200-24767800	SOD3	-31085
chr4:24764200-24767800	SOD3	-31085
chr4:53453200-53460000	USP46	68902
chr4:56474800-56479000	NMU	25565
chr4:140162400-140166400	MGARP	37092
chr4:159754800-159758000	FNIP2	66110
chr5:6710400-6719000	PAPD7	-18
chr5:14674000-14678600	FAM105B	11443
chr5:14711600-14717600	FAM105B	49743
chr5:14711600-14717600	FAM105B	49743
chr5:14711600-14717600	FAM105B	49743
chr5:16537600-16541200	ZNF622	-73499
chr5:36606200-36609400	SLC1A3	1343
chr5:52322200-52328800	ITGA2	40344
chr5:52322200-52328800	ITGA2	40344
chr5:52322200-52328800	ITGA2	40344
chr5:56115000-56120400	MAP3K1	6299
chr5:56115000-56120400	MAP3K1	6299
chr5:76101400-76107600	F2RL1	-10302
chr5:76101400-76107600	F2RL1	-10302
chr5:131318200-131322800	ACSL6	26855
chr5:131318200-131322800	ACSL6	26855
chr5:131798400-131803400	IRF1	25590
chr5:132463800-132467400	HSPA4	77946
chr5:132463800-132467400	HSPA4	77946
chr5:133746600-133750000	UBE2B	41430
chr5:133770800-133774600	UBE2B	65830
chr5:135217800-135221400	IL9	11916
chr5:139364600-139366800	NRG2	57179
chr5:139723800-139730800	HBEGF	-1084
chr5:148242400-148250200	ADRB2	40144
chr5:148288200-148297000	ADRB2	86444
chr5:149149200-149161800	PPARGC1B	45626
chr5:149185400-149188000	PPARGC1B	76826
chr5:149191000-149198600	PPARGC1B	84926
chr5:149316600-149321800	PDE6A	5156
chr5:149917600-149922600	NDST1	32426
chr5:149917600-149922600	NDST1	32426
chr5:150451000-150467000	TNIP1	1997
chr5:151015400-151019800	SPARC	49126
chr5:172216400-172232200	DUSP1	-26102
chr5:172754200-172758800	STC2	6
chr5:176963000-176968400	DDX41	-21230
chr6:7688800-7696800	BMP6	-34230
chr6:12221600-12224200	EDN1	-67696
chr6:12287000-12299600	EDN1	2704
chr6:30784800-30791600	DDR1	-63661
chr6:32083000-32086600	ATF6B	11217
chr6:35354800-35361800	PPARD	47909
chr6:36198400-36203800	BRPF3	36579
chr6:36643600-36651800	CDKN1A	1213
chr6:36643600-36651800	CDKN1A	1213
chr6:41251400-41255200	TREM1	1157
chr6:43815400-43820200	VEGFA	79356
chr6:56504600-56510400	DST	294
chr6:56504600-56510400	DST	294
chr6:56527400-56530000	DST	-20906
chr6:56527400-56530000	DST	-20906
chr6:56527400-56530000	DST	-20906
chr6:101327400-101329800	ASCC3	640
chr6:106812400-106830200	ATG5	-47634
chr6:111802400-111806000	REV3L	715
chr6:121708400-121712600	GJA1	-46338
chr6:128811400-128814800	PTPRK	28628
chr6:137058000-137062800	MAP3K5	53256
chr6:138143400-138156200	TNFAIP3	-38781
chr6:138171000-138176800	TNFAIP3	-14681
chr6:139693800-139701600	CITED2	-1943
chr6:150207800-150212800	RAET1E	1870
chr6:150221200-150223000	RAET1E	-9930
chr6:150221200-150223000	RAET1E	-9930
chr6:150346000-150348600	RAET1L	-693
chr7:2902400-2904200	GNA12	-19342
chr7:30445600-30448400	NOD1	71396
chr7:30445600-30448400	NOD1	71396
chr7:30507600-30513400	NOD1	7896
chr7:30947000-30951200	AQP1	-2370
chr7:31052400-31059200	ADCYAP1R1	-47010
chr7:44835400-44837800	PPIA	321
chr7:45063600-45069400	CCM2	-125
chr7:45696600-45702800	ADCY1	85579
chr7:48124200-48139400	UPP1	3559
chr7:55111200-55112800	EGFR	25206
chr7:55144800-55150800	EGFR	61006
chr7:55161800-55170200	EGFR	79206
chr7:55171200-55182200	EGFR	89906
chr7:79762000-79767200	GNAI1	496
chr7:79778800-79782600	GNAI1	16596
chr7:80110000-80113400	GNAT3	29636
chr7:128043000-128046000	IMPDH1	5806
chr7:134128000-134135800	AKR1B1	11994
chr7:137562000-137566200	DGKI	-32491
chr7:137641400-137645000	CREB3L2	43603
chr7:139405600-139410800	HIPK2	69317
chr7:139405600-139410800	HIPK2	69317
chr7:139429000-139443600	HIPK2	41217
chr8:21765400-21772400	DOK2	2471
chr8:22921000-22927200	TNFRSF10B	2592
chr8:26627000-26633800	ADRA1A	92522
chr8:27493200-27497600	SCARA3	3702
chr8:27506400-27513000	SCARA3	18002
chr8:27526400-27531400	SCARA3	37202
chr8:27526400-27531400	SCARA3	37202
chr8:27791600-27797800	SCARA5	55544
chr8:28556600-28560800	EXTL3	-144
chr8:32366600-32371000	NRG1	-36928
chr8:32366600-32371000	NRG1	-36928
chr8:38358400-38364400	FGFR1	-36037
chr8:41179400-41185200	SFRP1	-15284
chr8:48263400-48271200	SPIDR	94133
chr8:72244200-72249800	EYA1	27467
chr8:82191200-82196600	FABP5	1302
chr8:97657000-97662800	CPQ	2445
chr8:101872400-101878400	YWHAZ	89811
chr8:101872400-101878400	YWHAZ	89811
chr8:101893800-101898000	YWHAZ	69311
chr8:101893800-101898000	YWHAZ	69311
chr8:125722000-125725600	MTSS1	16870
chr8:128671800-128692200	MYC	-66330
chr8:128671800-128692200	MYC	-66330
chr8:128696400-128701600	MYC	-49330
chr8:128743600-128751800	MYC	-630
chr8:134331400-134342000	NDRG1	-26871
chr8:134385600-134396400	NDRG1	-81171
chr8:141644000-141648200	AGO2	-382
chr8:143894200-143900800	GML	-18717
chr8:143894200-143900800	GML	-18717
chr9:27495000-27500400	IFNK	-26612
chr9:27517800-27527000	IFNK	-1912
chr9:33158000-33168200	B4GALT1	4254
chr9:34987000-35003200	DNAJB5	5462
chr9:75730000-75734600	ANXA1	-40270
chr9:75746600-75753400	ANXA1	-22570
chr9:80595400-80599200	GNAQ	49074
chr9:92154400-92159800	GADD45G	-62828
chr9:95899000-95902800	NINJ1	-4330
chr9:100465600-100468400	XPA	-7361
chr9:117038000-117053200	ORM1	-39736
chr9:117038000-117053200	ORM1	-39736
chr9:117796200-117801600	TNC	81636
chr9:117796200-117801600	TNC	81636
chr9:119448600-119452200	TRIM32	819
chr9:119453400-119456400	TRIM32	5319
chr9:124046200-124052600	GSN	-12671
chr9:127054000-127061800	NEK6	37658
chr9:132510800-132516600	PTGES	1626
chr10:5485000-5492000	NET1	33986
chr10:6533200-6536800	PRKCQ	87263
chr10:72355400-72363600	PRF1	3031
chr10:72355400-72363600	PRF1	3031
chr10:73647800-73650200	PSAP	-37874
chr10:75665400-75681000	PLAU	2285
chr10:75665400-75681000	PLAU	2285
chr10:79361800-79365800	KCNMA1	33600
chr10:81020200-81030200	PPIF	-82034
chr10:81076400-81094600	PPIF	-21734
chr10:81076400-81094600	PPIF	-21734
chr10:90734000-90735800	FAS	-15514
chr10:90999600-91003200	LIPA	10415
chr10:90999600-91003200	LIPA	10415
chr10:95221200-95232000	MYOF	15351
chr10:95235200-95243600	MYOF	2551
chr10:97006800-97012600	PDLIM1	41081
chr10:99280600-99283800	MMS19	-23723
chr10:103317400-103322200	POLL	28227
chr10:122266200-122271000	PPAPDC1A	52134
chr10:124045600-124051400	PLEKHA1	-85712
chr10:124052800-124059600	PLEKHA1	-78012
chr10:124052800-124059600	PLEKHA1	-78012
chr10:124063600-124071400	PLEKHA1	-66712
chr10:124063600-124071400	PLEKHA1	-66712
chr11:2326400-2330400	TSPAN32	5157
chr11:2326400-2330400	TSPAN32	5157
chr11:4404600-4409800	TRIM21	7726
chr11:6447800-6453600	APBB1	-10400
chr11:10595200-10599600	LYVE1	-7162
chr11:10620800-10630000	LYVE1	-35162
chr11:17715800-17723000	MYOD1	-21715
chr11:33709400-33715000	CD59	45785
chr11:33716400-33724200	CD59	37685
chr11:33716400-33724200	CD59	37685
chr11:35131800-35138800	CD44	-25428
chr11:35158000-35170800	CD44	3672
chr11:36486600-36491400	TRAF6	42822
chr11:43926200-43931400	ALKBH3	26411
chr11:44934600-44943200	TP53I11	32811
chr11:45591600-45599600	CHST1	91572
chr11:46367200-46376200	DGKZ	-11445
chr11:64124200-64128800	RPS6KA4	-143
chr11:64630400-64638600	EHD1	11691
chr11:64630400-64638600	EHD1	11691
chr11:65624000-65630000	CFL1	-114
chr11:65665200-65671600	FOSL1	-403
chr11:67350000-67353600	GSTP1	734
chr11:67780200-67782800	ALDH3B1	5452
chr11:67792000-67801600	NDUFS8	-1294
chr11:67792000-67801600	NDUFS8	-1294
chr11:67792000-67801600	NDUFS8	-1294
chr11:69540000-69546800	FGF19	-23990
chr11:72408200-72412800	PDE2A	-25003
chr11:93859400-93870800	PANX1	3006
chr11:102126400-102128600	BIRC3	-60726
chr11:107904200-107906600	CUL5	25941
chr11:112165600-112171000	C11orf34	-36717
chr11:117249200-117254400	CEP164	53229
chr11:120055000-120062600	POU2F3	-48549
chr11:120074200-120084600	POU2F3	-27949
chr11:120074200-120084600	POU2F3	-27949
chr12:6320400-6345000	CD9	23819
chr12:6320400-6345000	CD9	23819
chr12:6320400-6345000	CD9	23819
chr12:6320400-6345000	CD9	23819
chr12:6320400-6345000	CD9	23819
chr12:6859000-6862800	MLF2	1821
chr12:10513600-10522400	KLRK1	24617
chr12:45608000-45618000	ANO6	3132
chr12:52426000-52428400	NR4A1	10584
chr12:55036800-55042400	DCD	2677
chr12:56318800-56333800	DGKA	1544
chr12:56318800-56333800	DGKA	1544
chr12:58158400-58162200	CYP27B1	734
chr12:58218800-58223400	AVIL	-10846
chr12:64845000-64847600	TBK1	640
chr12:66157800-66160000	HMGA2	-59011
chr12:69821800-69828000	FRS2	-39229
chr12:89762200-89768400	DUSP6	-18252
chr12:94017800-94021000	CRADD	-52093
chr12:94135200-94138400	CRADD	65307
chr12:103885200-103890400	STAB2	-93251
chr12:104678400-104685000	EID3	-15817
chr12:104678400-104685000	EID3	-15817
chr12:110682200-110689000	ATP2A2	-33886
chr12:113330200-113335600	OAS1	-11688
chr12:115104800-115114200	TBX3	11895
chr12:120665200-120678400	PXN	31763
chr12:120665200-120678400	PXN	31763
chr12:121198600-121204600	ACADS	38062
chr12:125398200-125407000	UBC	-2706
chr13:24247600-24250600	TNFRSF19	95601
chr13:28204400-28209400	POLR1D	11997
chr13:28215800-28220200	POLR1D	23097
chr13:38922400-38925400	UFM1	-118
chr13:42125800-42129400	RGCC	95905
chr13:96009200-96013000	ABCC4	-57417
chr13:99133600-99143400	STK24	35752
chr13:99147800-99164200	STK24	18252
chr13:99171400-99177600	STK24	-248
chr13:103562400-103565400	ERCC5	66706
chr13:110411400-110417400	IRS2	24515
chr13:114549400-114554400	GAS6	15140
chr14:21503800-21513400	RNASE7	-1785
chr14:23304200-23312400	MMP14	2534
chr14:55813000-55816800	ATG14	63676
chr14:62112800-62116000	HIF1A	-49940
chr14:65464200-65467600	FNTB	12462
chr14:65464200-65467600	FNTB	12462
chr14:65535800-65542200	MAX	30188
chr14:65535800-65542200	MAX	30188
chr14:67823800-67827800	EIF2S1	-914
chr14:69397600-69416400	ACTN1	38956
chr14:69397600-69416400	ACTN1	38956
chr14:69397600-69416400	ACTN1	38956
chr14:71219400-71223200	MAP3K9	54951
chr14:75412600-75416400	PGF	7987
chr14:75740400-75747200	FOS	-1677
chr14:78225600-78228400	SNW1	533
chr14:93484400-93489000	ITPK1	95448
chr14:93555200-93560800	ITPK1	24148
chr14:94845200-94847400	SERPINA1	10729
chr14:94866800-94870800	SERPINA1	-11771
chr14:96630400-96636000	BDKRB2	-37935
chr14:96732600-96738600	BDKRB1	13439
chr14:99971000-99975800	CCNK	25654
chr14:99971000-99975800	CCNK	25654
chr14:102196800-102200000	PPP2R5C	-29735
chr14:102664800-102670400	HSP90AA1	-61577
chr14:104089800-104097000	KLC1	-2178
chr15:45420800-45426000	DUOX1	1269
chr15:55545600-55550000	RAB27A	14792
chr15:56282800-56287200	NEDD4	-75671
chr15:63791600-63799600	USP3	-1210
chr15:67357600-67363600	SMAD3	2417
chr15:67372200-67387400	SMAD3	21617
chr15:67390000-67403200	SMAD3	38417
chr15:67421200-67431000	SMAD3	67917
chr15:74673600-74686600	CYP11A1	-20019
chr15:74673600-74686600	CYP11A1	-20019
chr15:75076800-75083000	CSK	5502
chr15:77283400-77290000	PSTPIP1	-726
chr15:80633000-80637200	ARNT2	-61593
chr15:80633000-80637200	ARNT2	-61593
chr15:83988600-83997200	BNC1	-39434
chr15:89164000-89168400	AEN	1673
chr15:89641600-89646200	ABHD2	12519
chr16:1580400-1585800	TMEM204	-474
chr16:1580400-1585800	TMEM204	-474
chr16:1747800-1760200	MAPK8IP3	-2184
chr16:1747800-1760200	MAPK8IP3	-2184
chr16:2818600-2824000	TCEB2	5978
chr16:3868800-3875200	CREBBP	58727
chr16:10994800-10999600	CIITA	26145
chr16:10994800-10999600	CIITA	26145
chr16:24769000-24773400	TNRC6A	30166
chr16:27325000-27342600	IL4R	8566
chr16:31212400-31214600	PYCARD	813
chr16:53815400-53820200	FTO	79925
chr16:56366000-56373400	AMFR	89750
chr16:56366000-56373400	AMFR	89750
chr16:56366000-56373400	AMFR	89750
chr16:67482800-67489400	HSD11B2	21080
chr16:75337800-75342800	BCAR1	-40395
chr16:84788200-84789800	USP10	55416
chr17:1889600-1893000	RTN4RL1	36878
chr17:1899200-1902000	RTN4RL1	27578
chr17:1918600-1924400	RTN4RL1	6678
chr17:4747200-4767000	MINK1	20417
chr17:7587400-7593600	TP53	356
chr17:8530400-8536600	MYH10	579
chr17:15902200-15905600	ZSWIM7	-894
chr17:17722000-17735800	SREBF1	11401
chr17:17737400-17747000	SREBF1	-1899
chr17:21186400-21195000	MAP2K3	2716
chr17:33348800-33351800	LIG3	42787
chr17:36905800-36909800	PSMB3	-1189
chr17:45771600-45775400	TBKBP1	870
chr17:47089600-47094400	IGF2BP1	17226
chr17:48132000-48145200	ITGA3	4796
chr17:48184400-48188200	PDK2	13661
chr17:73683800-73698200	ITGB4	-26516
chr17:73683800-73698200	ITGB4	-26516
chr17:74524200-74528400	CYGB	7687
chr17:76309800-76313000	SOCS3	44758
chr17:79007400-79016600	BAIAP2	3038
chr17:79036800-79041000	BAIAP2	29938
chr17:79036800-79041000	BAIAP2	29938
chr17:79036800-79041000	BAIAP2	29938
chr18:810600-813200	YES1	647
chr18:33022000-33024800	INO80C	54507
chr18:46539400-46545000	SMAD7	-65119
chr18:55648800-55653200	NEDD4L	-60610
chr19:3093800-3100600	GNA11	2792
chr19:3150400-3156000	GNA15	17009
chr19:4639000-4641200	C19orf10	30282
chr19:5717600-5721000	LONP1	1001
chr19:7965000-7972600	MAP2K7	24
chr19:15384200-15388200	BRD4	5062
chr19:33862000-33871000	CEBPG	2264
chr19:34661600-34664600	LSM14A	-371
chr19:39137000-39161800	ACTN4	11090
chr19:39162800-39190600	ACTN4	38390
chr19:39162800-39190600	ACTN4	38390
chr19:39388600-39392800	NFKBIB	61
chr19:39887600-39895400	ZFP36	-5953
chr19:44078600-44081600	XRCC1	58
chr19:44178400-44181400	PLAUR	-5398
chr20:867200-872200	ANGPT4	27260
chr20:1804800-1816400	SIRPA	-65342
chr20:30296000-30302000	BCL2L1	11701
chr20:30302800-30313800	BCL2L1	2401
chr20:30302800-30313800	BCL2L1	2401
chr20:30619600-30624800	HCK	-17864
chr20:33145800-33147400	MAP1LC3A	11942
chr20:35972800-35978800	SRC	1243
chr20:43035400-43037800	HNF4A	6676
chr20:43764000-43767600	WFDC12	-12694
chr20:45572400-45577000	EYA2	51437
chr20:48751600-48771200	TMEM189-UBE2V1	8774
chr20:48751600-48771200	TMEM189-UBE2V1	8774
chr20:49108000-49115600	PTPN1	-15091
chr20:49181800-49186800	PTPN1	57409
chr20:50142200-50150600	NFATC2	12858
chr20:55750800-55755600	BMP7	88484
chr20:55847800-55853000	BMP7	-8716
chr21:30630600-30635800	BACH1	-38537
chr21:44596200-44602200	CRYAA	10082
chr21:45063200-45066600	HSF2BP	14474
chr21:46429800-46436400	ADARB1	-61393
chr21:48025200-48030400	S100B	-2679
chr22:18914800-18918200	PRODH	7566
chr22:19945400-19955200	TXNRD2	-20967
chr22:30657800-30663400	OSM	2229
chr22:36860000-36864400	TXN2	15877
chr22:38703000-38717400	CSNK1E	3213
chr22:38741800-38748600	CSNK1E	-31787
chr22:39376400-39381000	APOBEC3B	286
chr22:40390400-40398800	GRAP2	97514
chr22:46462600-46478800	PPARA	-75799
chr22:46488000-46491000	PPARA	-56999
chr22:46920800-46924200	CELSR1	10567

## Sheet: RegulationOfSignalTransduction
#GO-label-group: Biological Process
peak	Gene	Distance
chr1:2157800-2163200	SKI	366
chr1:2463800-2467800	HES5	-4116
chr1:6543200-6559000	PLEKHG5	6056
chr1:6543200-6559000	PLEKHG5	6056
chr1:9949200-9954400	CTNNBIP1	18521
chr1:9949200-9954400	CTNNBIP1	18521
chr1:16476600-16486800	EPHA2	882
chr1:17895000-17898000	ARHGEF10L	30170
chr1:24608400-24614200	GRHL3	-34615
chr1:24608400-24614200	GRHL3	-34615
chr1:24615200-24624600	GRHL3	-26015
chr1:24626800-24629400	GRHL3	-17815
chr1:24685800-24694600	GRHL3	44285
chr1:27173600-27192600	SFN	-6533
chr1:39568400-39574000	MACF1	22166
chr1:57042600-57045400	PPAP2B	1241
chr1:68685800-68689800	WLS	10428
chr1:68685800-68689800	WLS	10428
chr1:85343000-85349200	LPAR3	-14258
chr1:87101800-87103600	SH3GLB1	-67878
chr1:92268400-92273400	TGFBR3	80887
chr1:92268400-92273400	TGFBR3	80887
chr1:110436800-110440800	CSF1	-14455
chr1:113003200-113006000	WNT2B	-46800
chr1:154389600-154396800	IL6R	15531
chr1:178090800-178099200	RASAL2	31724
chr1:178090800-178099200	RASAL2	31724
chr1:201444000-201447200	PHLDA3	-7288
chr1:203705000-203708800	LAX1	-27404
chr1:204959200-204963400	CNTN2	-51025
chr1:206858400-206864200	MAPKAPK2	2918
chr1:207061200-207070800	IL24	-4788
chr1:221982000-221985200	DUSP10	-68082
chr1:224900600-224907000	CNIH3	99805
chr1:226843800-226853000	ITPKB	78464
chr1:228073000-228077600	WNT9A	60299
chr2:35400-42200	FAM110C	7585
chr2:35400-42200	FAM110C	7585
chr2:1655400-1662200	PXDN	89478
chr2:1694000-1699000	PXDN	51778
chr2:9369200-9392800	ASAP2	34106
chr2:9767600-9772600	YWHAQ	645
chr2:20623600-20626000	RHOB	-22035
chr2:20708600-20711400	RHOB	63165
chr2:31611200-31614400	XDH	24781
chr2:31622200-31628200	XDH	12381
chr2:31634800-31639800	XDH	281
chr2:32581600-32585400	BIRC6	1404
chr2:64393000-64397800	PELI1	-23812
chr2:64437400-64443200	PELI1	-68712
chr2:70735800-70738000	TGFA	44247
chr2:70822000-70825000	TGFA	-42353
chr2:70822000-70825000	TGFA	-42353
chr2:72341000-72347000	CYP26B1	31167
chr2:72341000-72347000	CYP26B1	31167
chr2:88907800-88915000	EIF2AK3	15694
chr2:96822200-96825200	DUSP2	-12521
chr2:96928600-96933800	TMEM127	532
chr2:101740000-101745800	TBC1D8	24815
chr2:102929000-102932400	IL1RL1	2738
chr2:106360600-106366600	NCK2	2246
chr2:109535400-109539400	EDAR	68428
chr2:111808400-111813800	BCL2L11	-67406
chr2:111878000-111883000	BCL2L11	1994
chr2:113376800-113387800	SLC20A1	-21134
chr2:113623000-113629000	IL1B	-31520
chr2:121517200-121523400	GLI2	-29685
chr2:131625400-131628000	ARHGEF4	-47524
chr2:131639400-131642800	ARHGEF4	-33124
chr2:158638600-158642800	ACVR1	90923
chr2:173266400-173275000	ITGA6	-21817
chr2:173300400-173309600	ITGA6	12483
chr2:173986400-173990200	ENSG00000091436	47613
chr2:173999200-174003800	ENSG00000091436	60813
chr2:178123600-178132600	NFE2L2	1759
chr2:201980200-201985800	CFLAR	2173
chr2:202013000-202018400	CASP10	-31904
chr2:202013000-202018400	CASP10	-31904
chr2:224878200-224883800	SERPINE2	22521
chr2:227654600-227661000	IRS1	6675
chr2:230206800-230210600	PID1	-72719
chr2:230225800-230230200	PID1	-92019
chr2:231653800-231662800	ITM2C	-71315
chr2:235855600-235867400	SH3BP4	-25829
chr2:235889200-235899000	SH3BP4	6771
chr2:235889200-235899000	SH3BP4	6771
chr2:235889200-235899000	SH3BP4	6771
chr2:237549200-237553600	ACKR3	73116
chr2:241313200-241317400	GPC1	-59788
chr2:241370200-241378400	GPC1	-788
chr2:242328200-242331800	FARP2	34342
chr3:9285200-9291400	SRGAP3	2763
chr3:12984000-12990000	IQSEC1	22168
chr3:13014000-13019600	IQSEC1	-7632
chr3:13881000-13886200	WNT7A	38018
chr3:13890200-13897200	WNT7A	27918
chr3:17780400-17785400	TBC1D5	-41388
chr3:30723600-30727200	TGFBR2	77307
chr3:48468800-48483400	PLXNB1	-5228
chr3:48468800-48483400	PLXNB1	-5228
chr3:50641400-50647800	CISH	4603
chr3:50654000-50671800	MAPKAPK3	13561
chr3:50674000-50679400	MAPKAPK3	27361
chr3:52077800-52103200	DUSP7	66
chr3:52121800-52128000	DUSP7	-34334
chr3:53194400-53197800	PRKCD	964
chr3:53194400-53197800	PRKCD	964
chr3:119819600-119822800	GSK3B	-8687
chr3:119828000-119835200	GSK3B	-19087
chr3:119828000-119835200	GSK3B	-19087
chr3:119862000-119868600	GSK3B	-52787
chr3:126723000-126730400	PLXNA1	19263
chr3:126723000-126730400	PLXNA1	19263
chr3:126753800-126756200	PLXNA1	47563
chr3:127520800-127523800	MGLL	19401
chr3:127534400-127544800	MGLL	2101
chr3:134515600-134522400	EPHB1	4896
chr3:138576600-138584400	PIK3CB	-26906
chr3:150442600-150448400	SIAH2	35664
chr3:150451200-150457000	SIAH2	27064
chr3:150459400-150466400	SIAH2	18264
chr3:172232200-172236200	TNFSF10	7097
chr3:183871400-183875200	DVL3	124
chr3:184315600-184320600	EPHB3	38528
chr3:184372200-184378200	EPHB3	95628
chr3:193787200-193790000	HES1	-65334
chr3:196466800-196469600	PAK2	1472
chr3:196466800-196469600	PAK2	1472
chr4:3619800-3629600	LRPAP1	-90414
chr4:5771600-5776600	EVC	61176
chr4:5771600-5776600	EVC	61176
chr4:15904600-15917600	FGFBP1	29263
chr4:23922400-23926800	PPARGC1A	-32900
chr4:40255200-40258800	RHOH	58473
chr4:56046400-56052200	KDR	-57544
chr4:148693200-148697000	ARHGAP10	41886
chr4:160218800-160223400	RAPGEF2	32211
chr5:14181400-14193200	TRIO	43489
chr5:14181400-14193200	TRIO	43489
chr5:14181400-14193200	TRIO	43489
chr5:16537600-16541200	ZNF622	-73499
chr5:56115000-56120400	MAP3K1	6299
chr5:56115000-56120400	MAP3K1	6299
chr5:57699600-57708200	PLK2	52187
chr5:57750800-57756800	PLK2	2287
chr5:72663600-72668400	FOXD1	78352
chr5:76101400-76107600	F2RL1	-10302
chr5:76101400-76107600	F2RL1	-10302
chr5:130615200-130618000	CDC42SE2	16807
chr5:131428200-131433200	CSF2	21217
chr5:131798400-131803400	IRF1	25590
chr5:133746600-133750000	UBE2B	41430
chr5:133770800-133774600	UBE2B	65830
chr5:139021000-139025000	CXXC5	-4877
chr5:139255800-139262200	PSD2	83594
chr5:139723800-139730800	HBEGF	-1084
chr5:141123600-141130400	ARAP3	-65212
chr5:142173000-142178800	ARHGAP26	25951
chr5:143570800-143579200	KCTD16	-9840
chr5:148242400-148250200	ADRB2	40144
chr5:148288200-148297000	ADRB2	86444
chr5:148960200-148961800	ARHGEF37	-36
chr5:149149200-149161800	PPARGC1B	45626
chr5:149185400-149188000	PPARGC1B	76826
chr5:149191000-149198600	PPARGC1B	84926
chr5:149316600-149321800	PDE6A	5156
chr5:150451000-150467000	TNIP1	1997
chr5:172216400-172232200	DUSP1	-26102
chr6:297400-301200	DUSP22	7203
chr6:7688800-7696800	BMP6	-34230
chr6:10398600-10422000	TFAP2A	5170
chr6:10426400-10435600	TFAP2A	-15530
chr6:12221600-12224200	EDN1	-67696
chr6:12287000-12299600	EDN1	2704
chr6:13299600-13303200	TBC1D7	25744
chr6:16683200-16691200	ATXN1	74487
chr6:16736000-16741000	ATXN1	23187
chr6:16736000-16741000	ATXN1	23187
chr6:35354800-35361800	PPARD	47909
chr6:42102800-42111800	GUCA1A	-15884
chr6:43815400-43820200	VEGFA	79356
chr6:56504600-56510400	DST	294
chr6:56504600-56510400	DST	294
chr6:56527400-56530000	DST	-20906
chr6:56527400-56530000	DST	-20906
chr6:56527400-56530000	DST	-20906
chr6:106545200-106551800	PRDM1	14305
chr6:106545200-106551800	PRDM1	14305
chr6:111905400-111916400	TRAF3IP2	16549
chr6:121708400-121712600	GJA1	-46338
chr6:137058000-137062800	MAP3K5	53256
chr6:138143400-138156200	TNFAIP3	-38781
chr6:138171000-138176800	TNFAIP3	-14681
chr6:139693800-139701600	CITED2	-1943
chr6:159495200-159500000	TAGAP	-31416
chr7:2902400-2904200	GNA12	-19342
chr7:30445600-30448400	NOD1	71396
chr7:30445600-30448400	NOD1	71396
chr7:30507600-30513400	NOD1	7896
chr7:42236600-42240600	GLI3	38012
chr7:45213200-45219800	RAMP3	19110
chr7:45213200-45219800	RAMP3	19110
chr7:55111200-55112800	EGFR	25206
chr7:55144800-55150800	EGFR	61006
chr7:55161800-55170200	EGFR	79206
chr7:55171200-55182200	EGFR	89906
chr7:75543400-75545800	POR	203
chr7:98720400-98727400	SMURF1	17823
chr7:116328800-116334200	MET	19041
chr7:137562000-137566200	DGKI	-32491
chr7:139405600-139410800	HIPK2	69317
chr7:139405600-139410800	HIPK2	69317
chr7:139429000-139443600	HIPK2	41217
chr7:143111800-143116400	EPHA1	-8115
chr8:10565800-10572800	SOX7	18722
chr8:10584600-10589600	SOX7	922
chr8:18952800-18955400	PSD3	-82904
chr8:22857400-22861600	RHOBTB2	14570
chr8:22921000-22927200	TNFRSF10B	2592
chr8:26627000-26633800	ADRA1A	92522
chr8:32366600-32371000	NRG1	-36928
chr8:32366600-32371000	NRG1	-36928
chr8:38358400-38364400	FGFR1	-36037
chr8:41179400-41185200	SFRP1	-15284
chr8:62604400-62608200	ASPH	20818
chr8:62621000-62628000	ASPH	2618
chr8:72244200-72249800	EYA1	27467
chr8:101872400-101878400	YWHAZ	89811
chr8:101872400-101878400	YWHAZ	89811
chr8:101893800-101898000	YWHAZ	69311
chr8:101893800-101898000	YWHAZ	69311
chr8:128671800-128692200	MYC	-66330
chr8:128671800-128692200	MYC	-66330
chr8:128696400-128701600	MYC	-49330
chr8:128743600-128751800	MYC	-630
chr8:131354200-131358200	ASAP1	58017
chr8:131454800-131460000	ASAP1	-43183
chr9:84211600-84217000	TLE1	89920
chr9:92154400-92159800	GADD45G	-62828
chr9:101014200-101019200	TBC1D2	1215
chr9:113774400-113778600	LPAR1	23823
chr9:117548200-117551800	TNFSF15	18406
chr9:117548200-117551800	TNFSF15	18406
chr9:119448600-119452200	TRIM32	819
chr9:119453400-119456400	TRIM32	5319
chr9:123678600-123687400	TRAF1	8047
chr9:127054000-127061800	NEK6	37658
chr9:134587400-134591000	RAPGEF1	-3971
chr9:134602000-134611200	RAPGEF1	-21371
chr9:139514800-139519400	EGFL7	-36208
chr10:5485000-5492000	NET1	33986
chr10:6533200-6536800	PRKCQ	87263
chr10:11590600-11597800	USP6NL	-19926
chr10:17682000-17688600	STAM	-824
chr10:30779400-30786000	MAP3K8	59834
chr10:35618400-35626600	CCNY	-3302
chr10:49755400-49764200	ARHGAP22	53197
chr10:49793000-49799400	ARHGAP22	16797
chr10:54093800-54096000	DKK1	20844
chr10:60228600-60233000	BICC1	-42100
chr10:73019400-73026600	UNC5B	50673
chr10:73647800-73650200	PSAP	-37874
chr10:75665400-75681000	PLAU	2285
chr10:75665400-75681000	PLAU	2285
chr10:81020200-81030200	PPIF	-82034
chr10:81076400-81094600	PPIF	-21734
chr10:81076400-81094600	PPIF	-21734
chr10:90734000-90735800	FAS	-15514
chr10:95221200-95232000	MYOF	15351
chr10:95235200-95243600	MYOF	2551
chr10:105269800-105275400	NEURL	18864
chr10:112617000-112627000	PDCD4	-9565
chr10:114756600-114762200	TCF7L2	49391
chr10:120966400-120972000	GRK5	2099
chr10:124045600-124051400	PLEKHA1	-85712
chr10:124052800-124059600	PLEKHA1	-78012
chr10:124052800-124059600	PLEKHA1	-78012
chr10:124063600-124071400	PLEKHA1	-66712
chr10:124063600-124071400	PLEKHA1	-66712
chr10:129737600-129743200	PTPRE	35075
chr10:129737600-129743200	PTPRE	35075
chr10:129737600-129743200	PTPRE	35075
chr10:129737600-129743200	PTPRE	35075
chr10:129737600-129743200	PTPRE	35075
chr11:8850600-8858600	ST5	77898
chr11:19137800-19141000	ZDHHC13	724
chr11:35131800-35138800	CD44	-25428
chr11:35158000-35170800	CD44	3672
chr11:36486600-36491400	TRAF6	42822
chr11:46367200-46376200	DGKZ	-11445
chr11:46693600-46700400	ARHGAP1	25149
chr11:57541800-57562200	CTNND1	22731
chr11:66821600-66828800	RHOD	911
chr11:67350000-67353600	GSTP1	734
chr11:69540000-69546800	FGF19	-23990
chr11:102126400-102128600	BIRC3	-60726
chr11:118779000-118802200	BCL9L	-8987
chr11:118779000-118802200	BCL9L	-8987
chr11:118779000-118802200	BCL9L	-8987
chr11:126001600-126011400	CDON	-73313
chr12:12237400-12241200	BCL2L14	15427
chr12:12662400-12667800	DUSP16	50217
chr12:32592600-32595000	FGD4	-61294
chr12:58158400-58162200	CYP27B1	734
chr12:64845000-64847600	TBK1	640
chr12:69821800-69828000	FRS2	-39229
chr12:89762200-89768400	DUSP6	-18252
chr12:120665200-120678400	PXN	31763
chr12:120665200-120678400	PXN	31763
chr12:125398200-125407000	UBC	-2706
chr13:24247600-24250600	TNFRSF19	95601
chr13:41553200-41560800	ELF1	36450
chr13:77457800-77465600	KCTD12	-1175
chr13:80055400-80061000	NDFIP2	2913
chr13:99935400-99942000	GPR183	20959
chr13:99935400-99942000	GPR183	20959
chr13:100031400-100036400	GPR183	-74241
chr13:114549400-114554400	GAS6	15140
chr14:31525800-31530800	STRN3	-32712
chr14:32810800-32815600	AKAP6	14721
chr14:32810800-32815600	AKAP6	14721
chr14:32838800-32845400	AKAP6	43621
chr14:32838800-32845400	AKAP6	43621
chr14:50358600-50363000	ARF6	990
chr14:50413000-50420600	ARF6	56990
chr14:62112800-62116000	HIF1A	-49940
chr14:63644600-63648600	RHOJ	-24526
chr14:65181800-65197000	PLEKHG3	18246
chr14:65181800-65197000	PLEKHG3	18246
chr14:65464200-65467600	FNTB	12462
chr14:65464200-65467600	FNTB	12462
chr14:71219400-71223200	MAP3K9	54951
chr14:78225600-78228400	SNW1	533
chr14:101251000-101257000	DLK1	60836
chr15:32974000-32979400	GREM1	-33475
chr15:32974000-32979400	GREM1	-33475
chr15:56282800-56287200	NEDD4	-75671
chr15:59279800-59283600	RNF111	1549
chr15:65537400-65540000	CILP	-34874
chr15:67357600-67363600	SMAD3	2417
chr15:67372200-67387400	SMAD3	21617
chr15:67390000-67403200	SMAD3	38417
chr15:67421200-67431000	SMAD3	67917
chr15:68557800-68561400	FEM1B	-10541
chr15:74076600-74084200	TBC1D21	-85568
chr15:74076600-74084200	TBC1D21	-85568
chr15:75076800-75083000	CSK	5502
chr15:79408000-79416800	RASGRF1	-29285
chr15:86017400-86022800	AKAP13	96140
chr15:93613200-93618200	RGMA	1392
chr15:93613200-93618200	RGMA	1392
chr16:1580400-1585800	TMEM204	-474
chr16:1580400-1585800	TMEM204	-474
chr16:1747800-1760200	MAPK8IP3	-2184
chr16:1747800-1760200	MAPK8IP3	-2184
chr16:3069400-3074200	TNFRSF12A	1487
chr16:3868800-3875200	CREBBP	58727
chr16:4661600-4669600	MGRN1	-9191
chr16:11705400-11709000	LITAF	-25781
chr16:31212400-31214600	PYCARD	813
chr16:50643400-50648200	NKD1	63559
chr16:57651800-57657200	GPR56	-7919
chr16:69653000-69656400	NFAT5	55703
chr16:74660000-74663000	GLG1	-20488
chr16:82667000-82672800	CDH13	9330
chr16:82667000-82672800	CDH13	9330
chr16:82667000-82672800	CDH13	9330
chr17:159600-163600	RPH3AL	40998
chr17:200800-204000	RPH3AL	198
chr17:865400-883600	NXN	8510
chr17:865400-883600	NXN	8510
chr17:4747200-4767000	MINK1	20417
chr17:7587400-7593600	TP53	356
chr17:7919200-7926400	GUCY2D	16888
chr17:8365400-8369400	NDEL1	28221
chr17:16117400-16121200	NCOR1	-437
chr17:18137200-18140000	LLGL1	9699
chr17:21186400-21195000	MAP2K3	2716
chr17:25794200-25802400	KSR1	-736
chr17:25820800-25827000	KSR1	24864
chr17:25921000-25926000	LGALS9	-33324
chr17:26279600-26285000	NLK	-86882
chr17:26659800-26665800	TNFAIP1	70
chr17:27914600-27918800	GIT1	-133
chr17:28857200-28862000	TBC1D29	-24530
chr17:33389400-33391600	RFFL	25838
chr17:39927800-39930400	JUP	13850
chr17:43448600-43452400	ARHGAP27	52497
chr17:48978600-48983600	TOB1	-37394
chr17:49026800-49029800	TOB1	-84594
chr17:63216600-63224600	RGS9	87008
chr17:64898600-64902000	CACNG4	-60726
chr17:76309800-76313000	SOCS3	44758
chr18:9473600-9477000	RALBP1	293
chr18:10410200-10424600	APCDD1	-37225
chr18:12086400-12092000	ANKRD62	-13505
chr18:29958600-29964400	GAREM	88895
chr18:46539400-46545000	SMAD7	-65119
chr18:51717400-51720200	MBD2	32358
chr18:51748200-51751600	MBD2	1258
chr18:55648800-55653200	NEDD4L	-60610
chr19:3053400-3057000	AES	7905
chr19:3184000-3188200	NCLN	502
chr19:7965000-7972600	MAP2K7	24
chr19:15384200-15388200	BRD4	5062
chr19:17189600-17191400	MYO9B	3909
chr19:19570800-19577800	NDUFA13	-52247
chr19:34661600-34664600	LSM14A	-371
chr19:47217600-47221000	PRKD2	1084
chr20:1396000-1400000	FKBP1A	-24194
chr20:10613000-10624400	JAG1	35994
chr20:10643600-10656200	JAG1	4794
chr20:22979200-22984800	SSTR4	-34057
chr20:30296000-30302000	BCL2L1	11701
chr20:30302800-30313800	BCL2L1	2401
chr20:30302800-30313800	BCL2L1	2401
chr20:35855200-35861400	GHRH	31938
chr20:35855200-35861400	GHRH	31938
chr20:35972800-35978800	SRC	1243
chr20:36614200-36621000	TTI1	44263
chr20:36793400-36798400	TGM2	-2126
chr20:37058400-37065000	RALGAPB	-39759
chr20:43035400-43037800	HNF4A	6676
chr20:44948200-44953800	SLC35C2	40813
chr20:45005000-45007200	SLC35C2	-14287
chr20:46449000-46451600	SULF2	-34970
chr20:48751600-48771200	TMEM189-UBE2V1	8774
chr20:48751600-48771200	TMEM189-UBE2V1	8774
chr20:49108000-49115600	PTPN1	-15091
chr20:49181800-49186800	PTPN1	57409
chr20:55750800-55755600	BMP7	88484
chr20:55847800-55853000	BMP7	-8716
chr21:35054600-35059400	ITSN1	42236
chr21:38876400-38885600	DYRK1A	88398
chr21:48025200-48030400	S100B	-2679
chr22:18209200-18214800	BID	44782
chr22:18209200-18214800	BID	44782
chr22:23554200-23558600	BCR	34003
chr22:30054000-30057800	NF2	56353
chr22:30657800-30663400	OSM	2229
chr22:30684600-30688000	ENSG00000248751	9171
chr22:37917400-37924600	CARD10	-5451
chr22:38703000-38717400	CSNK1E	3213
chr22:38741800-38748600	CSNK1E	-31787
chr22:46328400-46333000	WNT7B	42309
chr22:46402400-46404600	WNT7B	-30491
chr22:46405400-46411000	WNT7B	-35191
chr22:47157000-47161200	TBC1D22A	582
chr22:47175200-47179000	TBC1D22A	18582
chrX:10597200-10598800	MID1	-9326

## Sheet: TissueDevelopment
#GO-label-group: Biological Process
peak	Gene	Distance
chr1:2157800-2163200	SKI	366
chr1:2463800-2467800	HES5	-4116
chr1:9949200-9954400	CTNNBIP1	18521
chr1:9949200-9954400	CTNNBIP1	18521
chr1:14842000-14851200	KAZN	-78600
chr1:14980000-14984600	KAZN	57100
chr1:16476600-16486800	EPHA2	882
chr1:22257400-22261000	HSPG2	4590
chr1:23918200-23922200	ID3	-33915
chr1:24608400-24614200	GRHL3	-34615
chr1:24608400-24614200	GRHL3	-34615
chr1:24615200-24624600	GRHL3	-26015
chr1:24626800-24629400	GRHL3	-17815
chr1:24685800-24694600	GRHL3	44285
chr1:25087000-25089800	CLIC4	16552
chr1:25346800-25362200	RUNX3	-62999
chr1:25376000-25383800	RUNX3	-88399
chr1:27173600-27192600	SFN	-6533
chr1:39568400-39574000	MACF1	22166
chr1:42381400-42386000	HIVEP3	469
chr1:59057000-59060200	TACSTD2	-15434
chr1:60194600-60201200	HOOK1	-82633
chr1:68685800-68689800	WLS	10428
chr1:68685800-68689800	WLS	10428
chr1:85552400-85559400	MCOLN3	-41771
chr1:87793600-87804600	LMO4	4949
chr1:92268400-92273400	TGFBR3	80887
chr1:92268400-92273400	TGFBR3	80887
chr1:110436800-110440800	CSF1	-14455
chr1:113003200-113006000	WNT2B	-46800
chr1:145450600-145457600	TXNIP	15631
chr1:151546200-151548600	TUFT1	34619
chr1:152472000-152481200	LCE5A	-6720
chr1:152472000-152481200	LCE5A	-6720
chr1:153223600-153230000	LOR	-5376
chr1:156081200-156088600	LMNA	402
chr1:164578000-164583800	PBX1	52028
chr1:164578000-164583800	PBX1	52028
chr1:183126800-183136800	LAMC2	-23623
chr1:183153600-183160800	LAMC2	1777
chr1:183250600-183254600	LAMC2	97177
chr1:201299200-201305600	TNNT2	44490
chr1:201299200-201305600	TNNT2	44490
chr1:201312000-201317200	TNNT2	32290
chr1:203254600-203260800	BTG2	-16964
chr1:203272200-203277400	BTG2	136
chr1:203272200-203277400	BTG2	136
chr1:203272200-203277400	BTG2	136
chr1:208039800-208044600	CD34	42547
chr1:209820200-209833800	LAMB3	-2321
chr1:209820200-209833800	LAMB3	-2321
chr1:209820200-209833800	LAMB3	-2321
chr1:209972200-210003000	IRF6	-8211
chr1:209972200-210003000	IRF6	-8211
chr1:209972200-210003000	IRF6	-8211
chr1:212738800-212741200	ATF3	-42012
chr2:8818400-8823800	ID2	2125
chr2:20335400-20346400	SDC1	84294
chr2:20374600-20391200	SDC1	42294
chr2:20374600-20391200	SDC1	42294
chr2:20404200-20426200	SDC1	9994
chr2:55179200-55183400	RTN4	96380
chr2:55275200-55279800	RTN4	180
chr2:88907800-88915000	EIF2AK3	15694
chr2:96822200-96825200	DUSP2	-12521
chr2:106019800-106024200	FHL2	-6319
chr2:106042600-106046800	FHL2	-29019
chr2:109535400-109539400	EDAR	68428
chr2:121517200-121523400	GLI2	-29685
chr2:158638600-158642800	ACVR1	90923
chr2:173058800-173065200	DLX2	-94372
chr2:201980200-201985800	CFLAR	2173
chr2:206577800-206585200	NRP2	34276
chr2:206609800-206614200	NRP2	64776
chr2:208367400-208371800	CREB1	-25016
chr2:220322400-220327200	SPEG	25232
chr2:224878200-224883800	SERPINE2	22521
chr3:10624200-10628800	ATP2B2	-79232
chr3:13881000-13886200	WNT7A	38018
chr3:13890200-13897200	WNT7A	27918
chr3:30723600-30727200	TGFBR2	77307
chr3:48629800-48637800	COL7A1	-1100
chr3:69097200-69102600	TMF1	1554
chr3:119819600-119822800	GSK3B	-8687
chr3:119828000-119835200	GSK3B	-19087
chr3:119828000-119835200	GSK3B	-19087
chr3:119862000-119868600	GSK3B	-52787
chr3:126723000-126730400	PLXNA1	19263
chr3:126723000-126730400	PLXNA1	19263
chr3:126753800-126756200	PLXNA1	47563
chr3:183871400-183875200	DVL3	124
chr3:193787200-193790000	HES1	-65334
chr3:197102000-197103800	DLG1	-77453
chr3:197224400-197229800	BDH1	55758
chr3:197240800-197244000	BDH1	40458
chr4:56046400-56052200	KDR	-57544
chr4:160218800-160223400	RAPGEF2	32211
chr5:2685200-2689000	IRX2	64676
chr5:17157000-17159200	BASP1	-59569
chr5:17177400-17182400	BASP1	-37769
chr5:17228600-17230800	BASP1	12031
chr5:71642000-71646600	PTCD2	28106
chr5:71642000-71646600	PTCD2	28106
chr5:72663600-72668400	FOXD1	78352
chr5:74248600-74255200	GCNT4	74824
chr5:74248600-74255200	GCNT4	74824
chr5:74248600-74255200	GCNT4	74824
chr5:74330000-74334200	GCNT4	-5376
chr5:76101400-76107600	F2RL1	-10302
chr5:76101400-76107600	F2RL1	-10302
chr5:133746600-133750000	UBE2B	41430
chr5:133770800-133774600	UBE2B	65830
chr5:134420600-134424600	PITX1	-52612
chr5:134420600-134424600	PITX1	-52612
chr5:135441600-135453000	SMAD5	-21236
chr5:135441600-135453000	SMAD5	-21236
chr5:135441600-135453000	SMAD5	-21236
chr5:135441600-135453000	SMAD5	-21236
chr5:139723800-139730800	HBEGF	-1084
chr5:171847800-171854000	SH3PXD2B	30627
chr5:171877800-171883600	SH3PXD2B	827
chr5:171971800-171976800	SH3PXD2B	-92773
chr5:172216400-172232200	DUSP1	-26102
chr5:172754200-172758800	STC2	6
chr5:179157800-179162400	MAML1	249
chr6:7551600-7555400	DSP	11692
chr6:7551600-7555400	DSP	11692
chr6:7688800-7696800	BMP6	-34230
chr6:10398600-10422000	TFAP2A	5170
chr6:10426400-10435600	TFAP2A	-15530
chr6:12221600-12224200	EDN1	-67696
chr6:12287000-12299600	EDN1	2704
chr6:30784800-30791600	DDR1	-63661
chr6:35354800-35361800	PPARD	47909
chr6:43815400-43820200	VEGFA	79356
chr6:56504600-56510400	DST	294
chr6:56504600-56510400	DST	294
chr6:56527400-56530000	DST	-20906
chr6:56527400-56530000	DST	-20906
chr6:56527400-56530000	DST	-20906
chr6:71105000-71109600	COL9A1	-94514
chr6:106812400-106830200	ATG5	-47634
chr6:121708400-121712600	GJA1	-46338
chr6:139693800-139701600	CITED2	-1943
chr6:159267200-159276200	EZR	-31256
chr7:42236600-42240600	GLI3	38012
chr7:45063600-45069400	CCM2	-125
chr7:51300800-51304800	COBL	81696
chr7:55111200-55112800	EGFR	25206
chr7:55144800-55150800	EGFR	61006
chr7:55161800-55170200	EGFR	79206
chr7:55171200-55182200	EGFR	89906
chr7:73453200-73457600	ELN	13281
chr7:73453200-73457600	ELN	13281
chr7:92375600-92379400	CDK6	85731
chr7:98720400-98727400	SMURF1	17823
chr7:100859000-100863200	PLOD3	-146
chr7:116328800-116334200	MET	19041
chr7:137641400-137645000	CREB3L2	43603
chr8:10565800-10572800	SOX7	18722
chr8:10584600-10589600	SOX7	922
chr8:32366600-32371000	NRG1	-36928
chr8:32366600-32371000	NRG1	-36928
chr8:38358400-38364400	FGFR1	-36037
chr8:41179400-41185200	SFRP1	-15284
chr8:41435000-41438600	AGPAT6	1081
chr8:72244200-72249800	EYA1	27467
chr8:82191200-82196600	FABP5	1302
chr8:97657000-97662800	CPQ	2445
chr8:102460800-102466200	GRHL2	-41160
chr8:102500800-102507600	GRHL2	-460
chr8:103710800-103714800	KLF10	-44670
chr8:125722000-125725600	MTSS1	16870
chr8:128671800-128692200	MYC	-66330
chr8:128671800-128692200	MYC	-66330
chr8:128696400-128701600	MYC	-49330
chr8:128743600-128751800	MYC	-630
chr8:143616600-143621800	ARC	77633
chr8:143616600-143621800	ARC	77633
chr8:143718000-143723000	ARC	-23667
chr8:144813600-144823200	FAM83H	-2429
chr9:12783000-12786000	TYRP1	91065
chr9:12783000-12786000	TYRP1	91065
chr9:33158000-33168200	B4GALT1	4254
chr9:36965800-36973400	PAX5	64503
chr9:36965800-36973400	PAX5	64503
chr9:75730000-75734600	ANXA1	-40270
chr9:75746600-75753400	ANXA1	-22570
chr9:95899000-95902800	NINJ1	-4330
chr9:114720000-114729600	UGCG	65754
chr9:117796200-117801600	TNC	81636
chr9:117796200-117801600	TNC	81636
chr9:124046200-124052600	GSN	-12671
chr9:134587400-134591000	RAPGEF1	-3971
chr9:134602000-134611200	RAPGEF1	-21371
chr9:137228200-137233400	RXRA	12374
chr9:137258400-137269800	RXRA	45674
chr10:5507400-5512800	CALML5	31433
chr10:54093800-54096000	DKK1	20844
chr10:73647800-73650200	PSAP	-37874
chr10:79361800-79365800	KCNMA1	33600
chr10:99308000-99311400	ANKRD2	-22498
chr10:99308000-99311400	ANKRD2	-22498
chr10:105269800-105275400	NEURL	18864
chr10:105841200-105847000	COL17A1	1660
chr10:105841200-105847000	COL17A1	1660
chr10:114756600-114762200	TCF7L2	49391
chr11:12694400-12720800	TEAD1	-58988
chr11:12694400-12720800	TEAD1	-58988
chr11:12694400-12720800	TEAD1	-58988
chr11:12694400-12720800	TEAD1	-58988
chr11:12722000-12726400	TEAD1	-42388
chr11:12741400-12748000	TEAD1	-21888
chr11:12771000-12779200	TEAD1	8512
chr11:12790200-12793400	TEAD1	25212
chr11:12790200-12793400	TEAD1	25212
chr11:15126600-15131200	INSC	-5070
chr11:17715800-17723000	MYOD1	-21715
chr11:34615400-34619600	EHF	-36511
chr11:34655800-34659600	EHF	3689
chr11:34655800-34659600	EHF	3689
chr11:35131800-35138800	CD44	-25428
chr11:35158000-35170800	CD44	3672
chr11:36486600-36491400	TRAF6	42822
chr11:44157800-44163000	EXT2	42653
chr11:44157800-44163000	EXT2	42653
chr11:57541800-57562200	CTNND1	22731
chr11:65624000-65630000	CFL1	-114
chr11:69540000-69546800	FGF19	-23990
chr11:72408200-72412800	PDE2A	-25003
chr11:79127000-79134200	TENM4	21095
chr11:112165600-112171000	C11orf34	-36717
chr11:118779000-118802200	BCL9L	-8987
chr11:118779000-118802200	BCL9L	-8987
chr11:118779000-118802200	BCL9L	-8987
chr11:119550200-119574800	PVRL1	37294
chr11:119550200-119574800	PVRL1	37294
chr11:119550200-119574800	PVRL1	37294
chr11:119550200-119574800	PVRL1	37294
chr11:119575600-119581000	PVRL1	21494
chr11:119584000-119589200	PVRL1	13194
chr11:119584000-119589200	PVRL1	13194
chr11:120055000-120062600	POU2F3	-48549
chr11:120074200-120084600	POU2F3	-27949
chr11:120074200-120084600	POU2F3	-27949
chr11:126001600-126011400	CDON	-73313
chr12:13345200-13357400	EMP1	1650
chr12:28116000-28120400	PTHLH	6703
chr12:28146400-28148800	PTHLH	-22697
chr12:52426000-52428400	NR4A1	10584
chr12:53617400-53619400	RARG	7636
chr12:58158400-58162200	CYP27B1	734
chr12:66157800-66160000	HMGA2	-59011
chr12:69821800-69828000	FRS2	-39229
chr12:110682200-110689000	ATP2A2	-33886
chr12:115104800-115114200	TBX3	11895
chr12:120665200-120678400	PXN	31763
chr12:120665200-120678400	PXN	31763
chr12:125398200-125407000	UBC	-2706
chr12:130834000-130838200	PIWIL1	13668
chr12:131297800-131302600	STX2	23539
chr13:24247600-24250600	TNFRSF19	95601
chr13:53498400-53503200	PCDH8	-78025
chr14:23304200-23312400	MMP14	2534
chr14:24727400-24735400	TGM1	1016
chr14:62112800-62116000	HIF1A	-49940
chr14:75412600-75416400	PGF	7987
chr14:75740400-75747200	FOS	-1677
chr14:99670600-99677200	BCL11B	63665
chr14:99722200-99741600	BCL11B	5665
chr15:32974000-32979400	GREM1	-33475
chr15:32974000-32979400	GREM1	-33475
chr15:41133800-41140600	SPINT1	984
chr15:43543200-43547800	TGM5	13555
chr15:55545600-55550000	RAB27A	14792
chr15:56282800-56287200	NEDD4	-75671
chr15:67357600-67363600	SMAD3	2417
chr15:67372200-67387400	SMAD3	21617
chr15:67390000-67403200	SMAD3	38417
chr15:67421200-67431000	SMAD3	67917
chr15:68557800-68561400	FEM1B	-10541
chr15:74673600-74686600	CYP11A1	-20019
chr15:74673600-74686600	CYP11A1	-20019
chr15:83988600-83997200	BNC1	-39434
chr15:93613200-93618200	RGMA	1392
chr15:93613200-93618200	RGMA	1392
chr16:3868800-3875200	CREBBP	58727
chr16:53815400-53820200	FTO	79925
chr16:74768400-74780600	FA2H	34223
chr17:8530400-8536600	MYH10	579
chr17:39781400-39786600	KRT17	-3171
chr17:39803600-39818400	KRT17	-30171
chr17:39927800-39930400	JUP	13850
chr17:59549400-59555000	TBX4	18393
chr17:59549400-59555000	TBX4	18393
chr17:76309800-76313000	SOCS3	44758
chr17:80820400-80837200	ZNF750	-30346
chr17:80820400-80837200	ZNF750	-30346
chr17:80820400-80837200	ZNF750	-30346
chr17:80820400-80837200	ZNF750	-30346
chr18:10410200-10424600	APCDD1	-37225
chr18:46539400-46545000	SMAD7	-65119
chr18:61137400-61150800	SERPINB5	106
chr19:19539400-19543000	GATAD2A	44558
chr19:42771200-42776600	ERF	-14591
chr19:42860600-42866400	CNFN	30939
chr19:47217600-47221000	PRKD2	1084
chr20:1396000-1400000	FKBP1A	-24194
chr20:10613000-10624400	JAG1	35994
chr20:10643600-10656200	JAG1	4794
chr20:30619600-30624800	HCK	-17864
chr20:35972800-35978800	SRC	1243
chr20:36793400-36798400	TGM2	-2126
chr20:45572400-45577000	EYA2	51437
chr20:46449000-46451600	SULF2	-34970
chr20:55750800-55755600	BMP7	88484
chr20:55847800-55853000	BMP7	-8716
chr21:44596200-44602200	CRYAA	10082
chr21:44751000-44754600	SIK1	94208
chr21:44784000-44796400	SIK1	56808
chr21:44859200-44873600	SIK1	-19392
chr21:44919600-44924400	SIK1	-74992
chr21:44925600-44943400	SIK1	-87492
chr21:44925600-44943400	SIK1	-87492
chr22:30054000-30057800	NF2	56353
chr22:46328400-46333000	WNT7B	42309
chr22:46402400-46404600	WNT7B	-30491
chr22:46405400-46411000	WNT7B	-35191
chr22:46462600-46478800	PPARA	-75799
chr22:46488000-46491000	PPARA	-56999
chr22:46920800-46924200	CELSR1	10567

## Sheet: ActinCytoskeleton
#GO-label-group: Cellular Component
peak	Gene	Distance
chr1:19793200-19796600	CAPZB	17079
chr1:25087000-25089800	CLIC4	16552
chr1:39568400-39574000	MACF1	22166
chr1:43400000-43408400	SLC2A1	20301
chr1:43417200-43427200	SLC2A1	2301
chr1:64127000-64131600	PGM1	40536
chr1:112871000-112874000	CTTNBP2NL	-66303
chr1:151483800-151487400	CGN	1727
chr1:201299200-201305600	TNNT2	44490
chr1:201299200-201305600	TNNT2	44490
chr1:201312000-201317200	TNNT2	32290
chr2:85645000-85649800	CAPG	-9724
chr2:98278400-98281600	ACTR1B	570
chr2:106019800-106024200	FHL2	-6319
chr2:106042600-106046800	FHL2	-29019
chr2:127770800-127774400	BIN1	92331
chr2:127770800-127774400	BIN1	92331
chr2:192164800-192175000	MYO1B	59785
chr2:219080200-219086800	ARPC2	1567
chr2:240387400-240392200	HDAC4	-67157
chr4:7894000-7898200	AFAP1	45553
chr4:169512200-169516000	PALLD	95845
chr5:39191000-39198600	FYB	75959
chr5:150136800-150140800	DCTN4	-203
chr5:171847800-171854000	SH3PXD2B	30627
chr5:171877800-171883600	SH3PXD2B	827
chr5:171971800-171976800	SH3PXD2B	-92773
chr6:27105600-27109600	HIST1H4I	524
chr6:56504600-56510400	DST	294
chr6:56504600-56510400	DST	294
chr6:56527400-56530000	DST	-20906
chr6:56527400-56530000	DST	-20906
chr6:56527400-56530000	DST	-20906
chr6:114084200-114087400	MARCKS	-92741
chr6:159267200-159276200	EZR	-31256
chr7:5631200-5636600	FSCN1	1446
chr7:51300800-51304800	COBL	81696
chr7:134528800-134533200	CALD1	66599
chr8:125722000-125725600	MTSS1	16870
chr8:143616600-143621800	ARC	77633
chr8:143616600-143621800	ARC	77633
chr8:143718000-143723000	ARC	-23667
chr9:117209200-117215200	DFNB31	55050
chr9:119448600-119452200	TRIM32	819
chr9:119453400-119456400	TRIM32	5319
chr9:124046200-124052600	GSN	-12671
chr10:105539200-105557000	SH3PXD2A	67064
chr10:105606200-105616200	SH3PXD2A	3964
chr10:105627800-105634800	SH3PXD2A	-16136
chr10:105627800-105634800	SH3PXD2A	-16136
chr11:65624000-65630000	CFL1	-114
chr12:32592600-32595000	FGD4	-61294
chr12:58218800-58223400	AVIL	-10846
chr12:109082400-109097000	CORO1C	35672
chr12:109115600-109121200	CORO1C	6972
chr12:120234200-120239600	CIT	78195
chr15:52156200-52161600	TMOD3	37073
chr15:52601000-52603600	MYO5C	-14305
chr15:68927400-68935600	CORO2B	59927
chr15:77283400-77290000	PSTPIP1	-726
chr16:67274800-67283200	FHOD1	2561
chr16:67274800-67283200	FHOD1	2561
chr16:68771200-68779800	CDH1	4372
chr17:8530400-8536600	MYH10	579
chr17:10523200-10528200	MYH3	34926
chr17:18011000-18015200	MYO15A	1080
chr17:18137200-18140000	LLGL1	9699
chr17:27470800-27491600	MYO18A	26230
chr17:27470800-27491600	MYO18A	26230
chr17:27470800-27491600	MYO18A	26230
chr17:39927800-39930400	JUP	13850
chr17:71334400-71339600	CDC42EP4	-28686
chr17:75275800-75288400	2009-09-01	4608
chr17:75358200-75364400	2009-09-01	83808
chr17:75358200-75364400	2009-09-01	83808
chr17:79007400-79016600	BAIAP2	3038
chr17:79036800-79041000	BAIAP2	29938
chr17:79036800-79041000	BAIAP2	29938
chr17:79036800-79041000	BAIAP2	29938
chr18:12086400-12092000	ANKRD62	-13505
chr18:77437200-77442000	CTDP1	-201
chr19:4374000-4384600	SH3GL1	21244
chr19:16186200-16191000	TPM4	10252
chr19:17189600-17191400	MYO9B	3909
chr19:39137000-39161800	ACTN4	11090
chr19:39162800-39190600	ACTN4	38390
chr19:39162800-39190600	ACTN4	38390
chr20:30619600-30624800	HCK	-17864
chr20:50142200-50150600	NFATC2	12858
chr22:30054000-30057800	NF2	56353
chr22:31476600-31483200	SMTN	2595

## Sheet: AnchoringJunction
#GO-label-group: Cellular Component
peak	Gene	Distance
chr1:14842000-14851200	KAZN	-78600
chr1:14980000-14984600	KAZN	57100
chr1:16476600-16486800	EPHA2	882
chr1:57042600-57045400	PPAP2B	1241
chr1:161049400-161069200	PVRL4	89
chr1:161049400-161069200	PVRL4	89
chr1:201252000-201292600	PKP1	19720
chr1:201252000-201292600	PKP1	19720
chr2:20335400-20346400	SDC1	84294
chr2:20374600-20391200	SDC1	42294
chr2:20374600-20391200	SDC1	42294
chr2:20404200-20426200	SDC1	9994
chr2:106019800-106024200	FHL2	-6319
chr2:106042600-106046800	FHL2	-29019
chr2:219080200-219086800	ARPC2	1567
chr3:187833600-187838800	LPP	-94521
chr3:197102000-197103800	DLG1	-77453
chr4:923200-928600	GAK	186
chr4:7894000-7898200	AFAP1	45553
chr4:169512200-169516000	PALLD	95845
chr5:142173000-142178800	ARHGAP26	25951
chr5:150948200-150952400	FAT2	-1795
chr6:7551600-7555400	DSP	11692
chr6:7551600-7555400	DSP	11692
chr6:11229600-11234600	NEDD9	815
chr6:32083000-32086600	ATF6B	11217
chr6:121708400-121712600	GJA1	-46338
chr6:128811400-128814800	PTPRK	28628
chr6:138345800-138360600	PERP	75448
chr6:159267200-159276200	EZR	-31256
chr7:47536400-47544800	TNS3	38599
chr7:115877400-115881600	TES	28953
chr8:134331400-134342000	NDRG1	-26871
chr8:134385600-134396400	NDRG1	-81171
chr8:145011000-145016000	PLEC	11544
chr9:33158000-33168200	B4GALT1	4254
chr9:130327600-130333400	FAM129B	867
chr11:57541800-57562200	CTNND1	22731
chr11:119550200-119574800	PVRL1	37294
chr11:119550200-119574800	PVRL1	37294
chr11:119550200-119574800	PVRL1	37294
chr11:119550200-119574800	PVRL1	37294
chr11:119575600-119581000	PVRL1	21494
chr11:119584000-119589200	PVRL1	13194
chr11:119584000-119589200	PVRL1	13194
chr12:120665200-120678400	PXN	31763
chr12:120665200-120678400	PXN	31763
chr14:24727400-24735400	TGM1	1016
chr14:69397600-69416400	ACTN1	38956
chr14:69397600-69416400	ACTN1	38956
chr14:69397600-69416400	ACTN1	38956
chr16:1580400-1585800	TMEM204	-474
chr16:1580400-1585800	TMEM204	-474
chr16:68697000-68709200	CDH3	24361
chr16:68697000-68709200	CDH3	24361
chr16:68771200-68779800	CDH1	4372
chr16:75337800-75342800	BCAR1	-40395
chr17:27914600-27918800	GIT1	-133
chr17:38652200-38659800	TNS4	1849
chr17:38652200-38659800	TNS4	1849
chr17:39927800-39930400	JUP	13850
chr17:80744200-80749400	TBCD	36860
chr18:28620400-28624800	DSC3	107
chr18:29066000-29070400	DSG2	-9806
chr18:29090600-29098000	DSG2	16294
chr18:46539400-46545000	SMAD7	-65119
chr20:30619600-30624800	HCK	-17864
chr20:54996200-55001400	CASS4	11486
chr22:30054000-30057800	NF2	56353
chr22:44594200-44597800	PARVG	27164

## Sheet: CellLeadingEdge
#GO-label-group: Cellular Component
peak	Gene	Distance
chr1:6543200-6559000	PLEKHG5	6056
chr1:6543200-6559000	PLEKHG5	6056
chr1:16476600-16486800	EPHA2	882
chr1:19793200-19796600	CAPZB	17079
chr1:39568400-39574000	MACF1	22166
chr2:131625400-131628000	ARHGEF4	-47524
chr2:131639400-131642800	ARHGEF4	-33124
chr2:219080200-219086800	ARPC2	1567
chr3:69510400-69514000	FRMD4B	-76976
chr4:41120000-41128600	APBB2	92249
chr4:41120000-41128600	APBB2	92249
chr4:41143000-41150000	APBB2	70049
chr4:169512200-169516000	PALLD	95845
chr5:141123600-141130400	ARAP3	-65212
chr5:152929000-152934200	GRIA1	59868
chr6:11229600-11234600	NEDD9	815
chr6:56504600-56510400	DST	294
chr6:56504600-56510400	DST	294
chr6:56527400-56530000	DST	-20906
chr6:56527400-56530000	DST	-20906
chr6:56527400-56530000	DST	-20906
chr6:128811400-128814800	PTPRK	28628
chr6:158243600-158246000	SNX9	504
chr6:159267200-159276200	EZR	-31256
chr7:51300800-51304800	COBL	81696
chr7:92375600-92379400	CDK6	85731
chr8:22245000-22247600	SLC39A14	21538
chr8:101872400-101878400	YWHAZ	89811
chr8:101872400-101878400	YWHAZ	89811
chr8:101893800-101898000	YWHAZ	69311
chr8:101893800-101898000	YWHAZ	69311
chr8:125722000-125725600	MTSS1	16870
chr9:124046200-124052600	GSN	-12671
chr10:124045600-124051400	PLEKHA1	-85712
chr10:124052800-124059600	PLEKHA1	-78012
chr10:124052800-124059600	PLEKHA1	-78012
chr10:124063600-124071400	PLEKHA1	-66712
chr10:124063600-124071400	PLEKHA1	-66712
chr11:6447800-6453600	APBB1	-10400
chr11:17807600-17811600	KCNC1	53241
chr11:46367200-46376200	DGKZ	-11445
chr11:46693600-46700400	ARHGAP1	25149
chr11:57541800-57562200	CTNND1	22731
chr11:64614800-64620600	CDC42BPG	-5659
chr11:64621600-64625400	CDC42BPG	-11459
chr11:65624000-65630000	CFL1	-114
chr11:94518000-94525000	AMOTL1	19963
chr11:94581200-94586000	AMOTL1	82063
chr12:10364200-10368400	GABARAPL1	896
chr12:32592600-32595000	FGD4	-61294
chr12:109082400-109097000	CORO1C	35672
chr12:109115600-109121200	CORO1C	6972
chr12:109225800-109235000	SSH1	20966
chr12:120234200-120239600	CIT	78195
chr12:120665200-120678400	PXN	31763
chr12:120665200-120678400	PXN	31763
chr14:50358600-50363000	ARF6	990
chr14:50413000-50420600	ARF6	56990
chr14:69397600-69416400	ACTN1	38956
chr14:69397600-69416400	ACTN1	38956
chr14:69397600-69416400	ACTN1	38956
chr15:77283400-77290000	PSTPIP1	-726
chr16:1747800-1760200	MAPK8IP3	-2184
chr16:1747800-1760200	MAPK8IP3	-2184
chr16:3069400-3074200	TNFRSF12A	1487
chr16:75337800-75342800	BCAR1	-40395
chr17:8365400-8369400	NDEL1	28221
chr17:8530400-8536600	MYH10	579
chr17:47089600-47094400	IGF2BP1	17226
chr17:73683800-73698200	ITGB4	-26516
chr17:73683800-73698200	ITGB4	-26516
chr17:79007400-79016600	BAIAP2	3038
chr17:79036800-79041000	BAIAP2	29938
chr17:79036800-79041000	BAIAP2	29938
chr17:79036800-79041000	BAIAP2	29938
chr19:17189600-17191400	MYO9B	3909
chr21:35054600-35059400	ITSN1	42236
chr21:48025200-48030400	S100B	-2679
chr22:30054000-30057800	NF2	56353
