# Supplementary material for: Interaction of the NRF2 and p63 transcription factors promotes keratinocyte proliferation in the epidermis
Source: Nucleic Acids Res. 2021 Mar 25;49(7):3748–63. doi: 10.1093/nar/gkab167 (PMC8053124; doi:10.1093/nar/gkab167)
Supplement: gkab167_Supplemental_Files [file gkab167_supplemental_files.zip › Suppl.Table S6.DK.xlsx]

## Sheet: ResponseToStress
#GO-label-group: Biological Process
#identically colored sheets were binned under the left-most label
Peak	Gene	Distance
chr1:8104400-8109200	ERRFI1	-20432
chr1:9949600-9955000	CTNNBIP1	18021
chr1:9949600-9955000	CTNNBIP1	18021
chr1:11795200-11797800	AGTRAP	288
chr1:16262800-16265200	ZBTB17	38621
chr1:23918800-23920600	ID3	-33415
chr1:24610000-24613800	GRHL3	-34015
chr1:24610000-24613800	GRHL3	-34015
chr1:24619000-24622600	GRHL3	-25115
chr1:27778600-27780400	WASF2	37169
chr1:27778600-27780400	WASF2	37169
chr1:39568400-39574000	MACF1	22166
chr1:40516200-40522200	CAP1	13295
chr1:43400400-43410000	SLC2A1	19301
chr1:55007400-55010200	ACOT11	-5101
chr1:78456600-78460800	DNAJB4	-11838
chr1:85785800-85787800	BCL10	-44027
chr1:115344800-115346400	SIKE1	-22294
chr1:145448200-145450200	TXNIP	10731
chr1:145448200-145450200	TXNIP	10731
chr1:150781800-150785600	CTSK	-2901
chr1:151857000-151861400	THEM4	23084
chr1:151857000-151861400	THEM4	23084
chr1:154390400-154396000	IL6R	15531
chr1:155929000-155931800	ARHGEF2	17918
chr1:156072600-156078600	LMNA	-8898
chr1:156082000-156089400	LMNA	1202
chr1:158979400-158982800	IFI16	1418
chr1:165865800-165873200	UCK2	72732
chr1:176209800-176212400	RFWD2	-34471
chr1:181001000-181004400	MR1	-439
chr1:181001000-181004400	MR1	-439
chr1:181011800-181014800	MR1	10161
chr1:201443400-201446400	PHLDA3	-6588
chr1:209976200-209984400	IRF6	-911
chr1:209976200-209984400	IRF6	-911
chr1:212203600-212211000	INTS7	1584
chr1:223894400-223898600	CAPN2	-3534
chr1:223894400-223898600	CAPN2	-3534
chr1:231550000-231553200	EGLN1	9190
chr1:241745600-241747000	KMO	50866
chr2:1656200-1660000	PXDN	90178
chr2:20709800-20710400	RHOB	63265
chr2:46533000-46539200	EPAS1	11559
chr2:46553600-46563600	EPAS1	34059
chr2:47647600-47651600	MSH2	19492
chr2:55424800-55427600	RPS27A	-33338
chr2:64347200-64350400	PELI1	22788
chr2:65542800-65551600	ACTR2	92229
chr2:70735200-70738200	TGFA	44447
chr2:70822800-70825400	TGFA	-42953
chr2:70822800-70825400	TGFA	-42953
chr2:100088000-100106400	REV1	9297
chr2:100120000-100121600	REV1	-14303
chr2:102319800-102322400	MAP4K4	6557
chr2:102319800-102322400	MAP4K4	6557
chr2:102358400-102360600	MAP4K4	44957
chr2:113625000-113628000	IL1B	-32020
chr2:113633600-113636800	IL37	-35348
chr2:173299600-173308800	ITGA6	11683
chr2:175991200-175993200	ATF2	40734
chr2:178125200-178132200	NFE2L2	1159
chr2:191884800-191887600	STAT1	-7224
chr2:192510200-192513400	NABP1	-31458
chr2:192551800-192556400	NABP1	10842
chr2:201980000-201984400	CFLAR	1373
chr2:202010600-202018800	CASP10	-32904
chr2:202010600-202018800	CASP10	-32904
chr2:204520200-204522200	CD28	-50071
chr2:208369000-208371600	CREB1	-24316
chr3:11247600-11252000	HRH1	-44585
chr3:11265600-11274800	HRH1	-24185
chr3:14275000-14277000	XPC	-55717
chr3:46427400-46428600	CCR5	16367
chr3:50372400-50374800	RASSF1	4672
chr3:50673200-50676000	MAPKAPK3	25261
chr3:63937000-63940800	PSMD6	70336
chr3:98704000-98706200	DCBLD2	-84567
chr3:107849400-107852000	CD47	-40839
chr3:119862200-119867600	GSK3B	-52387
chr3:127517400-127523800	MGLL	21101
chr3:136674200-136681400	IL20RB	1093
chr3:136696400-136698800	IL20RB	20893
chr3:142788200-142791000	CHST2	-48573
chr3:150065800-150070800	TSC22D2	-57822
chr3:150186000-150191000	TSC22D2	62378
chr3:171524200-171530600	PLD1	884
chr3:178787000-178790200	ZMAT3	1467
chr3:178787000-178790200	ZMAT3	1467
chr3:190248800-190254800	IL1RAP	19909
chr3:190248800-190254800	IL1RAP	19909
chr3:196290000-196293400	FBXO45	-3859
chr3:196466800-196469600	PAK2	1472
chr3:196466800-196469600	PAK2	1472
chr4:24764600-24766000	SOD3	-31785
chr4:39354400-39359400	RFC1	11095
chr4:79454800-79457200	ANXA3	-16673
chr4:89376200-89378200	HERC5	-1068
chr4:123718600-123723600	FGF2	-26763
chr4:139228400-139233200	SLC7A11	-67297
chr4:159754800-159758000	FNIP2	66110
chr4:169258200-169259000	DDX60	-18642
chr5:14672800-14675800	FAM105B	9443
chr5:16539000-16541600	ZNF622	-74399
chr5:68530400-68539000	CDK7	4000
chr5:76106800-76107600	F2RL1	-7602
chr5:133769600-133776000	UBE2B	65930
chr5:138945200-138948800	UBE2D2	6249
chr5:139364200-139366200	NRG2	57679
chr5:149315000-149321000	PDE6A	6356
chr5:149315000-149321000	PDE6A	6356
chr5:150419400-150425800	GPX3	22476
chr5:150459000-150464200	TNIP1	-603
chr5:154464200-154467200	KIF4B	72440
chr5:154464200-154467200	KIF4B	72440
chr5:172719000-172720400	STC2	36806
chr5:176492800-176495400	FGFR4	-19787
chr6:30784600-30791600	DDR1	-63761
chr6:35358000-35362800	PPARD	50009
chr6:36643200-36651600	CDKN1A	913
chr6:36643200-36651600	CDKN1A	913
chr6:43699400-43703000	VEGFA	-37244
chr6:56522600-56530600	DST	-18806
chr6:56522600-56530600	DST	-18806
chr6:56522600-56530600	DST	-18806
chr6:106826000-106832200	ATG5	-55434
chr6:108883200-108886200	FOXO3	2631
chr6:128811600-128814800	PTPRK	28528
chr6:137535400-137541400	IFNGR1	2186
chr6:138148200-138156200	TNFAIP3	-36381
chr6:138172200-138175800	TNFAIP3	-14581
chr7:2913400-2916000	GNA12	-30742
chr7:6420400-6431600	RAC1	11830
chr7:6442400-6444600	RAC1	29330
chr7:17281000-17283400	AHR	-56046
chr7:30445400-30448400	NOD1	71496
chr7:30445400-30448400	NOD1	71496
chr7:30507200-30509600	NOD1	9996
chr7:36155200-36159800	EEPD1	-35258
chr7:44834200-44838200	PPIA	-79
chr7:45071200-45074800	CCM2	6375
chr7:48122000-48131200	UPP1	-1641
chr7:55175600-55179800	EGFR	90906
chr7:75925600-75937200	HSPB1	-461
chr7:79762400-79767200	GNAI1	696
chr7:79779400-79782200	GNAI1	16696
chr7:80107200-80113200	GNAT3	31136
chr7:98927600-98932800	ARPC1A	6667
chr7:127876000-127877800	LEP	-4437
chr7:129169800-129171800	NRF1	-80755
chr7:137563600-137569400	DGKI	-34891
chr7:155522200-155529400	SHH	79167
chr7:157137400-157140800	DNAJB6	9440
chr7:157137400-157140800	DNAJB6	9440
chr7:157146200-157148800	DNAJB6	17840
chr8:6415400-6417800	ANGPT2	4330
chr8:27530200-27531200	SCARA3	39002
chr8:32366000-32373400	NRG1	-36028
chr8:32366000-32373400	NRG1	-36028
chr8:74761600-74764400	ENSG00000258677	28089
chr8:128745600-128755800	MYC	2370
chr9:27434200-27443000	IFNK	-85712
chr9:27518400-27530200	IFNK	-12
chr9:33157000-33167800	B4GALT1	4954
chr9:75745600-75753600	ANXA1	-22970
chr9:110040800-110047200	RAD23B	-1560
chr9:113002600-113005600	TXN	14820
chr9:117038400-117043600	ORM1	-44336
chr9:117038400-117043600	ORM1	-44336
chr9:119454600-119456800	TRIM32	6119
chr9:124048600-124052800	GSN	-11371
chr10:5488000-5491600	NET1	35286
chr10:6533400-6536400	PRKCQ	87363
chr10:35006200-35011000	PARD3	95649
chr10:35006200-35011000	PARD3	95649
chr10:35275800-35283200	CUL2	83716
chr10:50758000-50762800	ERCC6-PGBD3	-12816
chr10:74030000-74038000	DDIT4	322
chr10:75665000-75670000	PLAU	-3415
chr10:75665000-75670000	PLAU	-3415
chr10:95161400-95168200	MYOF	77151
chr10:95217600-95233000	MYOF	16651
chr10:97006600-97010000	PDLIM1	42481
chr10:104561400-104564400	CYP17A1	34390
chr10:124065800-124069600	PLEKHA1	-66512
chr10:124065800-124069600	PLEKHA1	-66512
chr11:3884000-3887800	STIM1	8968
chr11:33710600-33715000	CD59	45185
chr11:35077800-35080800	CD44	-81428
chr11:43838200-43841800	ALKBH3	-62389
chr11:61585400-61589000	FADS1	-2566
chr11:63452800-63457600	RTN3	6245
chr11:66383200-66390200	RBM14-RBM4	2603
chr11:66401000-66406800	RBM4	-2506
chr11:66401000-66406800	RBM4	-2506
chr11:67350000-67353600	GSTP1	734
chr11:67780400-67782600	ALDH3B1	5452
chr11:74347800-74349200	POLD3	44925
chr11:74347800-74349200	POLD3	44925
chr11:93861200-93865400	PANX1	1206
chr11:102125800-102127800	BIRC3	-61426
chr11:107415200-107417800	ALKBH8	19972
chr11:118991200-118997000	HINFP	1803
chr11:118991200-118997000	HINFP	1803
chr12:10512800-10518200	KLRK1	27117
chr12:49188200-49189200	ADCY6	-10788
chr12:50169600-50171600	TMBIM6	35008
chr12:51118600-51122200	ATF1	-37675
chr12:51156400-51162000	ATF1	1125
chr12:56319200-56328800	DGKA	-756
chr12:56730400-56733600	IL23A	-663
chr12:56730400-56733600	IL23A	-663
chr12:68490600-68492000	IFNG	62227
chr12:68490600-68492000	IFNG	62227
chr12:69013400-69019600	RAP1B	11881
chr12:89762200-89770600	DUSP6	-19352
chr12:94017600-94021000	CRADD	-52193
chr12:96605200-96616600	ELK3	22740
chr12:104679600-104685000	EID3	-15217
chr12:110684000-110687200	ATP2A2	-33886
chr12:110735000-110757000	ATP2A2	26514
chr12:120666800-120677600	PXN	31363
chr12:120679800-120689400	PXN	18963
chr12:125398200-125417200	UBC	-7806
chr13:28204200-28209200	POLR1D	11797
chr13:28216800-28218800	POLR1D	22897
chr13:32905000-32906000	BRCA2	15883
chr13:34418400-34420800	RFC3	27414
chr13:103561600-103565600	ERCC5	66406
chr13:108844000-108847800	LIG4	21230
chr14:23304200-23310200	MMP14	1434
chr14:35682400-35685800	PSMA6	-77463
chr14:67805600-67806800	EIF2S1	-20514
chr14:69403600-69406400	ACTN1	40956
chr14:69408800-69413600	ACTN1	34756
chr14:103045800-103047400	RCOR1	-12398
chr15:55542000-55546000	RAB27A	18592
chr15:63448400-63450600	RPS27L	501
chr15:67397400-67401400	SMAD3	41217
chr16:1751000-1757200	MAPK8IP3	-2084
chr16:2817600-2821400	TCEB2	7778
chr16:4184800-4192800	ADCY9	-22614
chr16:4184800-4192800	ADCY9	-22614
chr16:4184800-4192800	ADCY9	-22614
chr16:4184800-4192800	ADCY9	-22614
chr16:24770400-24775600	TNRC6A	31966
chr16:27324400-27343600	IL4R	8766
chr16:28546200-28552000	NUPR1	1229
chr16:68098400-68099800	NFATC3	-20461
chr16:75289200-75291600	BCAR1	9505
chr16:75337000-75343000	BCAR1	-40095
chr17:4745400-4759400	MINK1	15717
chr17:5332600-5335800	C1QBP	8275
chr17:17739200-17745200	SREBF1	-1899
chr17:38627000-38628800	IGFBP4	28187
chr17:38693600-38695600	CCR7	27124
chr17:38693600-38695600	CCR7	27124
chr17:46142200-46143600	NFE2L1	17179
chr17:48140200-48144400	ITGA3	8496
chr17:54987800-54997000	TRIM25	-1001
chr17:63013800-63017200	GNA13	37457
chr17:63059000-63062000	GNA13	-7543
chr17:73695000-73698600	ITGB4	-20716
chr17:76311400-76312200	SOCS3	44358
chr18:46474200-46484800	SMAD7	-2419
chr18:55716400-55717600	NEDD4L	5390
chr19:4693600-4698000	C19orf10	-25418
chr19:5717000-5720000	LONP1	1801
chr19:7965600-7969800	MAP2K7	-1076
chr19:11553800-11556000	PRKCSH	8631
chr19:15385000-15395600	BRD4	962
chr19:33861400-33868800	CEBPG	864
chr19:38864400-38869200	PSMD8	1624
chr19:39049000-39051200	MAP4K1	58464
chr19:39136800-39152800	ACTN4	6490
chr19:39162800-39187400	ACTN4	36790
chr19:39162800-39187400	ACTN4	36790
chr19:43354600-43357800	PSG1	27671
chr19:43378200-43381600	PSG1	3971
chr19:43768600-43771600	PSG9	3580
chr19:44179000-44180200	PLAUR	-5098
chr19:48168800-48171400	EHD2	-46500
chr20:30275200-30295800	BCL2L1	25201
chr20:30275200-30295800	BCL2L1	25201
chr20:30275200-30295800	BCL2L1	25201
chr20:30297000-30311200	BCL2L1	6601
chr20:30297000-30311200	BCL2L1	6601
chr20:30297000-30311200	BCL2L1	6601
chr20:32991200-32995400	ITCH	42182
chr20:33347800-33353400	TP53INP2	58506
chr20:49108400-49116000	PTPN1	-14691
chr21:30630200-30635200	BACH1	-39037
chr21:45005000-45011000	HSF2BP	71374
chr21:45063400-45066600	HSF2BP	14374
chr21:46345200-46346400	ITGB2	2988
chr21:46430200-46434200	ADARB1	-62293
chr22:30657600-30658800	OSM	4629
chr22:30657600-30658800	OSM	4629
chr22:38699800-38705800	CSNK1E	10613
chr22:39380400-39381400	APOBEC3B	2486
chr22:40616600-40619400	TNRC6B	44071
chr22:41346000-41351000	RBX1	1137
chr22:46922400-46925800	CELSR1	8967
chrX:53448800-53451800	SMC1A	-623

## Sheet: CellDeath
#GO-label-group: Biological Process
Peak	Gene	Distance
chr1:10120800-10131400	UBE4B	32446
chr1:10141000-10144000	UBE4B	48846
chr1:24705800-24711200	STPG1	33087
chr1:27451600-27453800	SLC9A1	28701
chr1:38489600-38492400	UTP11L	12586
chr1:38489600-38492400	UTP11L	12586
chr1:85785800-85787800	BCL10	-44027
chr1:87102000-87104000	SH3GLB1	-67578
chr1:151857000-151861400	THEM4	23084
chr1:151857000-151861400	THEM4	23084
chr1:154390400-154396000	IL6R	15531
chr1:155929000-155931800	ARHGEF2	17918
chr1:156072600-156078600	LMNA	-8898
chr1:156082000-156089400	LMNA	1202
chr1:158979400-158982800	IFI16	1418
chr1:201274600-201281400	PKP1	25420
chr1:201443400-201446400	PHLDA3	-6588
chr1:213045400-213049000	FLVCR1	15603
chr2:20709800-20710400	RHOB	63265
chr2:31612600-31616600	XDH	22981
chr2:32581400-32583600	BIRC6	404
chr2:47647600-47651600	MSH2	19492
chr2:55238000-55240800	RTN4	38280
chr2:55275400-55279800	RTN4	80
chr2:55424800-55427600	RPS27A	-33338
chr2:68191000-68193000	C1D	98115
chr2:74665400-74670400	RTKN	1126
chr2:113625000-113628000	IL1B	-32020
chr2:175991200-175993200	ATF2	40734
chr2:191884800-191887600	STAT1	-7224
chr2:201980000-201984400	CFLAR	1373
chr2:202010600-202018800	CASP10	-32904
chr2:202010600-202018800	CASP10	-32904
chr2:204520200-204522200	CD28	-50071
chr3:58160400-58163400	DNASE1L3	38498
chr3:63937000-63940800	PSMD6	70336
chr3:100420800-100421800	TFG	-6969
chr3:119862200-119867600	GSK3B	-52387
chr3:121570000-121571600	EAF2	16738
chr3:150442400-150444400	SIAH2	37764
chr3:155568400-155573800	SLC33A1	1067
chr3:172232800-172236200	TNFSF10	6797
chr3:178787000-178790200	ZMAT3	1467
chr3:178787000-178790200	ZMAT3	1467
chr3:196466800-196469600	PAK2	1472
chr3:196466800-196469600	PAK2	1472
chr4:108814000-108819000	CYP2U1	-36025
chr4:123718600-123723600	FGF2	-26763
chr4:159754800-159758000	FNIP2	66110
chr4:186091400-186094400	SLC25A4	28505
chr5:14179200-14183800	TRIO	37689
chr5:14179200-14183800	TRIO	37689
chr5:16539000-16541600	ZNF622	-74399
chr5:145658200-145664600	POU4F3	-57187
chr5:168780800-168783600	SLIT3	-54067
chr6:7549600-7555200	DSP	10592
chr6:7549600-7555200	DSP	10592
chr6:18340400-18345400	RNF144B	-44681
chr6:30714800-30725200	IER3	-7669
chr6:30714800-30725200	IER3	-7669
chr6:35358000-35362800	PPARD	50009
chr6:36643200-36651600	CDKN1A	913
chr6:36643200-36651600	CDKN1A	913
chr6:43699400-43703000	VEGFA	-37244
chr6:50753200-50754800	TFAP2B	-32436
chr6:106826000-106832200	ATG5	-55434
chr6:108883200-108886200	FOXO3	2631
chr6:111887600-111890800	TRAF3IP2	38249
chr6:111907800-111918400	TRAF3IP2	14349
chr6:138148200-138156200	TNFAIP3	-36381
chr6:138172200-138175800	TNFAIP3	-14581
chr6:138355600-138358800	PERP	71448
chr6:138421000-138430400	PERP	2948
chr7:6420400-6431600	RAC1	11830
chr7:6442400-6444600	RAC1	29330
chr7:17281000-17283400	AHR	-56046
chr7:30445400-30448400	NOD1	71496
chr7:30445400-30448400	NOD1	71496
chr7:30507200-30509600	NOD1	9996
chr7:30589200-30591600	GARS	-43897
chr7:30650000-30654400	GARS	17903
chr7:75925600-75937200	HSPB1	-461
chr7:155522200-155529400	SHH	79167
chr7:157137400-157140800	DNAJB6	9440
chr7:157137400-157140800	DNAJB6	9440
chr7:157146200-157148800	DNAJB6	17840
chr8:128745600-128755800	MYC	2370
chr8:145011000-145018000	PLEC	10544
chr9:36584200-36590200	MELK	14341
chr9:79772600-79774800	VPS13A	-18661
chr9:124048600-124052800	GSN	-11371
chr10:5488000-5491600	NET1	35286
chr10:6533400-6536400	PRKCQ	87363
chr10:35275800-35283200	CUL2	83716
chr10:50758000-50762800	ERCC6-PGBD3	-12816
chr10:71100000-71101800	HK1	52400
chr10:71106200-71112200	HK1	60700
chr10:74030000-74038000	DDIT4	322
chr10:102043200-102047800	BLOC1S2	969
chr11:35077800-35080800	CD44	-81428
chr11:62494600-62502600	ENSG00000234857	-3744
chr11:63452800-63457600	RTN3	6245
chr11:66535000-66536600	SPTBN2	-39370
chr11:102125800-102127800	BIRC3	-61426
chr12:12149800-12152800	BCL2L14	-72573
chr12:32589600-32594200	FGD4	-63194
chr12:50169600-50171600	TMBIM6	35008
chr12:68490600-68492000	IFNG	62227
chr12:68490600-68492000	IFNG	62227
chr12:76345600-76349000	PHLDA1	80412
chr12:80097400-80101400	PAWR	-14523
chr12:94017600-94021000	CRADD	-52193
chr12:102249200-102253400	DRAM1	-19829
chr12:123735600-123737800	C12orf65	19237
chr12:125398200-125417200	UBC	-7806
chr13:32905000-32906000	BRCA2	15883
chr13:53027000-53030400	CKAP2	-902
chr13:108844000-108847800	LIG4	21230
chr14:35682400-35685800	PSMA6	-77463
chr14:50358400-50361400	ARF6	90
chr14:51066800-51068600	ATL1	40957
chr14:51066800-51068600	ATL1	40957
chr14:102446000-102449000	DYNC1H1	16635
chr14:104265800-104271800	PPP1R13B	45127
chr15:32974600-32981200	GREM1	-32275
chr15:32974600-32981200	GREM1	-32275
chr15:41030400-41034400	RMDN3	15649
chr15:50941200-50949000	TRPM7	33912
chr15:63448400-63450600	RPS27L	501
chr15:67397400-67401400	SMAD3	41217
chr15:68559400-68566600	FEM1B	-7141
chr15:72512400-72526000	PKM	4484
chr15:72528600-72532800	PKM	-7016
chr16:3069800-3075600	THOC6	-1332
chr16:3069800-3075600	THOC6	-1332
chr16:11651000-11658000	LITAF	26919
chr16:28546200-28552000	NUPR1	1229
chr16:48491200-48497200	SIAH1	-94388
chr16:68771000-68781400	CDH1	5072
chr17:5332600-5335800	C1QBP	8275
chr17:30510600-30513200	RHOT1	42415
chr17:33389200-33391600	RFFL	25938
chr17:38653400-38658600	TNS4	1849
chr17:43120800-43132200	NMT1	-2478
chr17:45688000-45690800	KPNB1	-37804
chr17:57768600-57770600	PTRH2	9186
chr18:29091400-29094200	DSG2	14794
chr19:7965600-7969800	MAP2K7	-1076
chr19:30152600-30156800	PLEKHF1	-1263
chr19:38864400-38869200	PSMD8	1624
chr19:40807600-40809200	AKT2	-17098
chr19:40807600-40809200	AKT2	-17098
chr19:47217400-47220400	PRKD2	1484
chr19:49480200-49484000	FTL	13542
chr20:30275200-30295800	BCL2L1	25201
chr20:30275200-30295800	BCL2L1	25201
chr20:30275200-30295800	BCL2L1	25201
chr20:30297000-30311200	BCL2L1	6601
chr20:30297000-30311200	BCL2L1	6601
chr20:30297000-30311200	BCL2L1	6601
chr20:32991200-32995400	ITCH	42182
chr20:62552400-62555800	DNAJC5	27565
chr21:35053200-35059600	ITSN1	41636
chr21:46345200-46346400	ITGB2	2988
chr22:18354400-18355800	BID	-98318
chr22:30657600-30658800	OSM	4629
chr22:30657600-30658800	OSM	4629
chr22:45998400-46002200	ATXN10	-67379
chr22:50998000-50999200	SYCE3	2734

## Sheet: Death
#GO-label-group: Biological Process
Peak	Gene	Distance
chr1:10120800-10131400	UBE4B	32446
chr1:10141000-10144000	UBE4B	48846
chr1:24705800-24711200	STPG1	33087
chr1:27451600-27453800	SLC9A1	28701
chr1:38489600-38492400	UTP11L	12586
chr1:38489600-38492400	UTP11L	12586
chr1:85785800-85787800	BCL10	-44027
chr1:87102000-87104000	SH3GLB1	-67578
chr1:151857000-151861400	THEM4	23084
chr1:151857000-151861400	THEM4	23084
chr1:154390400-154396000	IL6R	15531
chr1:155929000-155931800	ARHGEF2	17918
chr1:156072600-156078600	LMNA	-8898
chr1:156082000-156089400	LMNA	1202
chr1:158979400-158982800	IFI16	1418
chr1:201274600-201281400	PKP1	25420
chr1:201443400-201446400	PHLDA3	-6588
chr1:213045400-213049000	FLVCR1	15603
chr2:20709800-20710400	RHOB	63265
chr2:31612600-31616600	XDH	22981
chr2:32581400-32583600	BIRC6	404
chr2:47647600-47651600	MSH2	19492
chr2:55238000-55240800	RTN4	38280
chr2:55275400-55279800	RTN4	80
chr2:55424800-55427600	RPS27A	-33338
chr2:68191000-68193000	C1D	98115
chr2:74665400-74670400	RTKN	1126
chr2:113625000-113628000	IL1B	-32020
chr2:175991200-175993200	ATF2	40734
chr2:191884800-191887600	STAT1	-7224
chr2:201980000-201984400	CFLAR	1373
chr2:202010600-202018800	CASP10	-32904
chr2:202010600-202018800	CASP10	-32904
chr2:204520200-204522200	CD28	-50071
chr3:58160400-58163400	DNASE1L3	38498
chr3:63937000-63940800	PSMD6	70336
chr3:100420800-100421800	TFG	-6969
chr3:119862200-119867600	GSK3B	-52387
chr3:121570000-121571600	EAF2	16738
chr3:150442400-150444400	SIAH2	37764
chr3:155568400-155573800	SLC33A1	1067
chr3:172232800-172236200	TNFSF10	6797
chr3:178787000-178790200	ZMAT3	1467
chr3:178787000-178790200	ZMAT3	1467
chr3:196466800-196469600	PAK2	1472
chr3:196466800-196469600	PAK2	1472
chr4:108814000-108819000	CYP2U1	-36025
chr4:123718600-123723600	FGF2	-26763
chr4:159754800-159758000	FNIP2	66110
chr4:186091400-186094400	SLC25A4	28505
chr5:14179200-14183800	TRIO	37689
chr5:14179200-14183800	TRIO	37689
chr5:16539000-16541600	ZNF622	-74399
chr5:145658200-145664600	POU4F3	-57187
chr5:168780800-168783600	SLIT3	-54067
chr6:7549600-7555200	DSP	10592
chr6:7549600-7555200	DSP	10592
chr6:18340400-18345400	RNF144B	-44681
chr6:30714800-30725200	IER3	-7669
chr6:30714800-30725200	IER3	-7669
chr6:35358000-35362800	PPARD	50009
chr6:36643200-36651600	CDKN1A	913
chr6:36643200-36651600	CDKN1A	913
chr6:43699400-43703000	VEGFA	-37244
chr6:50753200-50754800	TFAP2B	-32436
chr6:106826000-106832200	ATG5	-55434
chr6:108883200-108886200	FOXO3	2631
chr6:111887600-111890800	TRAF3IP2	38249
chr6:111907800-111918400	TRAF3IP2	14349
chr6:138148200-138156200	TNFAIP3	-36381
chr6:138172200-138175800	TNFAIP3	-14581
chr6:138355600-138358800	PERP	71448
chr6:138421000-138430400	PERP	2948
chr7:6420400-6431600	RAC1	11830
chr7:6442400-6444600	RAC1	29330
chr7:17281000-17283400	AHR	-56046
chr7:30445400-30448400	NOD1	71496
chr7:30445400-30448400	NOD1	71496
chr7:30507200-30509600	NOD1	9996
chr7:30589200-30591600	GARS	-43897
chr7:30650000-30654400	GARS	17903
chr7:75925600-75937200	HSPB1	-461
chr7:155522200-155529400	SHH	79167
chr7:157137400-157140800	DNAJB6	9440
chr7:157137400-157140800	DNAJB6	9440
chr7:157146200-157148800	DNAJB6	17840
chr8:128745600-128755800	MYC	2370
chr8:145011000-145018000	PLEC	10544
chr9:36584200-36590200	MELK	14341
chr9:79772600-79774800	VPS13A	-18661
chr9:124048600-124052800	GSN	-11371
chr10:5488000-5491600	NET1	35286
chr10:6533400-6536400	PRKCQ	87363
chr10:35275800-35283200	CUL2	83716
chr10:50758000-50762800	ERCC6-PGBD3	-12816
chr10:71100000-71101800	HK1	52400
chr10:71106200-71112200	HK1	60700
chr10:74030000-74038000	DDIT4	322
chr10:102043200-102047800	BLOC1S2	969
chr11:35077800-35080800	CD44	-81428
chr11:62494600-62502600	ENSG00000234857	-3744
chr11:63452800-63457600	RTN3	6245
chr11:66535000-66536600	SPTBN2	-39370
chr11:102125800-102127800	BIRC3	-61426
chr12:12149800-12152800	BCL2L14	-72573
chr12:32589600-32594200	FGD4	-63194
chr12:50169600-50171600	TMBIM6	35008
chr12:68490600-68492000	IFNG	62227
chr12:68490600-68492000	IFNG	62227
chr12:76345600-76349000	PHLDA1	80412
chr12:80097400-80101400	PAWR	-14523
chr12:94017600-94021000	CRADD	-52193
chr12:102249200-102253400	DRAM1	-19829
chr12:123735600-123737800	C12orf65	19237
chr12:125398200-125417200	UBC	-7806
chr13:32905000-32906000	BRCA2	15883
chr13:53027000-53030400	CKAP2	-902
chr13:108844000-108847800	LIG4	21230
chr14:35682400-35685800	PSMA6	-77463
chr14:50358400-50361400	ARF6	90
chr14:51066800-51068600	ATL1	40957
chr14:51066800-51068600	ATL1	40957
chr14:102446000-102449000	DYNC1H1	16635
chr14:104265800-104271800	PPP1R13B	45127
chr15:32974600-32981200	GREM1	-32275
chr15:32974600-32981200	GREM1	-32275
chr15:41030400-41034400	RMDN3	15649
chr15:50941200-50949000	TRPM7	33912
chr15:63448400-63450600	RPS27L	501
chr15:67397400-67401400	SMAD3	41217
chr15:68559400-68566600	FEM1B	-7141
chr15:72512400-72526000	PKM	4484
chr15:72528600-72532800	PKM	-7016
chr16:3069800-3075600	THOC6	-1332
chr16:3069800-3075600	THOC6	-1332
chr16:11651000-11658000	LITAF	26919
chr16:28546200-28552000	NUPR1	1229
chr16:48491200-48497200	SIAH1	-94388
chr16:68771000-68781400	CDH1	5072
chr17:5332600-5335800	C1QBP	8275
chr17:30510600-30513200	RHOT1	42415
chr17:33389200-33391600	RFFL	25938
chr17:38653400-38658600	TNS4	1849
chr17:43120800-43132200	NMT1	-2478
chr17:45688000-45690800	KPNB1	-37804
chr17:57768600-57770600	PTRH2	9186
chr18:29091400-29094200	DSG2	14794
chr19:7965600-7969800	MAP2K7	-1076
chr19:30152600-30156800	PLEKHF1	-1263
chr19:38864400-38869200	PSMD8	1624
chr19:40807600-40809200	AKT2	-17098
chr19:40807600-40809200	AKT2	-17098
chr19:47217400-47220400	PRKD2	1484
chr19:49480200-49484000	FTL	13542
chr20:30275200-30295800	BCL2L1	25201
chr20:30275200-30295800	BCL2L1	25201
chr20:30275200-30295800	BCL2L1	25201
chr20:30297000-30311200	BCL2L1	6601
chr20:30297000-30311200	BCL2L1	6601
chr20:30297000-30311200	BCL2L1	6601
chr20:32991200-32995400	ITCH	42182
chr20:62552400-62555800	DNAJC5	27565
chr21:35053200-35059600	ITSN1	41636
chr21:46345200-46346400	ITGB2	2988
chr22:18354400-18355800	BID	-98318
chr22:30657600-30658800	OSM	4629
chr22:30657600-30658800	OSM	4629
chr22:45998400-46002200	ATXN10	-67379
chr22:50998000-50999200	SYCE3	2734

## Sheet: IntracellularSignalTransduction
#GO-label-group: Biological Process
Peak	Gene	Distance
chr1:16625400-16629200	RSG1	-63643
chr1:27778600-27780400	WASF2	37169
chr1:27778600-27780400	WASF2	37169
chr1:28740200-28747200	PHACTR4	-20982
chr1:28740200-28747200	PHACTR4	-20982
chr1:28897000-28902600	RAB42	-18912
chr1:55007400-55010200	ACOT11	-5101
chr1:85785800-85787800	BCL10	-44027
chr1:94239200-94241400	BCAR3	72406
chr1:151857000-151861400	THEM4	23084
chr1:151857000-151861400	THEM4	23084
chr1:155929000-155931800	ARHGEF2	17918
chr1:158979400-158982800	IFI16	1418
chr1:176209800-176212400	RFWD2	-34471
chr1:201443400-201446400	PHLDA3	-6588
chr1:203718000-203727200	LAX1	-11704
chr1:220686800-220690800	MARK1	-13099
chr2:9555400-9558000	ITGB1BP1	6658
chr2:20709800-20710400	RHOB	63265
chr2:25193400-25196600	DNAJC27	-37
chr2:26230400-26235000	RAB10	-24279
chr2:47647600-47651600	MSH2	19492
chr2:55424800-55427600	RPS27A	-33338
chr2:70735200-70738200	TGFA	44447
chr2:70822800-70825400	TGFA	-42953
chr2:70822800-70825400	TGFA	-42953
chr2:74665400-74670400	RTKN	1126
chr2:102319800-102322400	MAP4K4	6557
chr2:102319800-102322400	MAP4K4	6557
chr2:102358400-102360600	MAP4K4	44957
chr2:113625000-113628000	IL1B	-32020
chr2:175991200-175993200	ATF2	40734
chr2:191884800-191887600	STAT1	-7224
chr2:204520200-204522200	CD28	-50071
chr2:208369000-208371600	CREB1	-24316
chr2:209129600-209134800	PIKFYVE	1209
chr2:209129600-209134800	PIKFYVE	1209
chr3:11247600-11252000	HRH1	-44585
chr3:11265600-11274800	HRH1	-24185
chr3:46427400-46428600	CCR5	16367
chr3:50372400-50374800	RASSF1	4672
chr3:50673200-50676000	MAPKAPK3	25261
chr3:63937000-63940800	PSMD6	70336
chr3:119862200-119867600	GSK3B	-52387
chr3:150442400-150444400	SIAH2	37764
chr3:171524200-171530600	PLD1	884
chr4:41120000-41121400	APBB2	95849
chr4:41143600-41150600	APBB2	69449
chr4:123718600-123723600	FGF2	-26763
chr4:159754800-159758000	FNIP2	66110
chr5:14179200-14183800	TRIO	37689
chr5:14179200-14183800	TRIO	37689
chr5:14672800-14675800	FAM105B	9443
chr5:16539000-16541600	ZNF622	-74399
chr5:39194600-39197400	FYB	74759
chr5:57699600-57704400	PLK2	54087
chr5:64910000-64911600	TRIM23	9673
chr5:139364200-139366200	NRG2	57679
chr5:151118400-151130400	G3BP1	-27071
chr5:176492800-176495400	FGFR4	-19787
chr6:36643200-36651600	CDKN1A	913
chr6:36643200-36651600	CDKN1A	913
chr6:79519200-79521800	IRAK1BP1	-56689
chr6:108883200-108886200	FOXO3	2631
chr6:111887600-111890800	TRAF3IP2	38249
chr6:111907800-111918400	TRAF3IP2	14349
chr6:129943800-129946000	ARHGAP18	86470
chr6:138148200-138156200	TNFAIP3	-36381
chr6:138172200-138175800	TNFAIP3	-14581
chr6:158796400-158800000	TULP4	64508
chr6:159430000-159431600	TAGAP	35384
chr7:2913400-2916000	GNA12	-30742
chr7:6420400-6431600	RAC1	11830
chr7:6442400-6444600	RAC1	29330
chr7:30445400-30448400	NOD1	71496
chr7:30445400-30448400	NOD1	71496
chr7:30507200-30509600	NOD1	9996
chr7:39726600-39729800	RALA	65118
chr7:45071200-45074800	CCM2	6375
chr7:55175600-55179800	EGFR	90906
chr7:75925600-75937200	HSPB1	-461
chr7:127876000-127877800	LEP	-4437
chr7:137563600-137569400	DGKI	-34891
chr7:155522200-155529400	SHH	79167
chr8:25039000-25048400	DOCK5	1320
chr8:32366000-32373400	NRG1	-36028
chr8:32366000-32373400	NRG1	-36028
chr8:61367600-61369600	RAB2A	-60816
chr8:62615000-62617600	ASPH	10818
chr8:128745600-128755800	MYC	2370
chr8:144535800-144538200	MAFA	-24424
chr9:111772200-111776400	CTNNAL1	1509
chr9:111823000-111829800	CTNNAL1	-50591
chr9:124048600-124052800	GSN	-11371
chr9:134529800-134535800	RAPGEF1	52429
chr10:5488000-5491600	NET1	35286
chr10:6533400-6536400	PRKCQ	87363
chr10:35275800-35283200	CUL2	83716
chr10:50758000-50762800	ERCC6-PGBD3	-12816
chr10:74030000-74038000	DDIT4	322
chr10:79707800-79711000	DLG5	-23116
chr10:101802600-101804800	DNMBP	-34024
chr10:119196200-119198800	PDZD8	-62522
chr10:124065800-124069600	PLEKHA1	-66512
chr10:124065800-124069600	PLEKHA1	-66512
chr11:12712400-12719600	TEAD1	-50588
chr11:12712400-12719600	TEAD1	-50588
chr11:12712400-12719600	TEAD1	-50588
chr11:12712400-12719600	TEAD1	-50588
chr11:12744400-12749000	TEAD1	-19888
chr11:12791000-12793600	TEAD1	25712
chr11:12791000-12793600	TEAD1	25712
chr11:14367600-14369400	RRAS2	12230
chr11:36381400-36385800	PRR5L	-13955
chr11:36417400-36420400	PRR5L	21345
chr11:63606000-63610000	MARK2	1600
chr11:66401000-66406800	RBM4	-2506
chr11:66401000-66406800	RBM4	-2506
chr11:66821600-66827000	RHOD	11
chr11:66828400-66833200	RHOD	6511
chr11:87911600-87918000	RAB38	-6165
chr11:94585000-94586000	AMOTL1	83963
chr11:102125800-102127800	BIRC3	-61426
chr11:129085000-129087200	ARHGAP32	-24007
chr12:18876600-18879200	PLCZ1	13091
chr12:32589600-32594200	FGD4	-63194
chr12:49188200-49189200	ADCY6	-10788
chr12:50169600-50171600	TMBIM6	35008
chr12:51118600-51122200	ATF1	-37675
chr12:51156400-51162000	ATF1	1125
chr12:56319200-56328800	DGKA	-756
chr12:56365200-56368600	RAB5B	-895
chr12:64297000-64300600	SRGAP1	60727
chr12:69013400-69019600	RAP1B	11881
chr12:89762200-89770600	DUSP6	-19352
chr12:94017600-94021000	CRADD	-52193
chr12:125398200-125417200	UBC	-7806
chr13:21604400-21609200	LATS2	28886
chr13:32905000-32906000	BRCA2	15883
chr14:32810800-32815000	AKAP6	14421
chr14:32810800-32815000	AKAP6	14421
chr14:32838600-32844800	AKAP6	43221
chr14:32838600-32844800	AKAP6	43221
chr14:35682400-35685800	PSMA6	-77463
chr14:50358400-50361400	ARF6	90
chr14:54919400-54921000	CNIH	-12051
chr14:63644200-63648000	RHOJ	-25026
chr14:104265800-104271800	PPP1R13B	45127
chr15:55542000-55546000	RAB27A	18592
chr15:63448400-63450600	RPS27L	501
chr16:1751000-1757200	MAPK8IP3	-2084
chr16:4184800-4192800	ADCY9	-22614
chr16:4184800-4192800	ADCY9	-22614
chr16:4184800-4192800	ADCY9	-22614
chr16:4184800-4192800	ADCY9	-22614
chr16:24770400-24775600	TNRC6A	31966
chr16:28546200-28552000	NUPR1	1229
chr17:4745400-4759400	MINK1	15717
chr17:5332600-5335800	C1QBP	8275
chr17:30510600-30513200	RHOT1	42415
chr17:43120800-43132200	NMT1	-2478
chr17:43201600-43207400	PLCD3	5391
chr17:63013800-63017200	GNA13	37457
chr17:63059000-63062000	GNA13	-7543
chr17:76311400-76312200	SOCS3	44358
chr18:46474200-46484800	SMAD7	-2419
chr19:7965600-7969800	MAP2K7	-1076
chr19:11553800-11556000	PRKCSH	8631
chr19:38864400-38869200	PSMD8	1624
chr19:39049000-39051200	MAP4K1	58464
chr19:47217400-47220400	PRKD2	1484
chr20:30275200-30295800	BCL2L1	25201
chr20:30275200-30295800	BCL2L1	25201
chr20:30275200-30295800	BCL2L1	25201
chr20:30297000-30311200	BCL2L1	6601
chr20:30297000-30311200	BCL2L1	6601
chr20:30297000-30311200	BCL2L1	6601
chr20:32991200-32995400	ITCH	42182
chr20:49108400-49116000	PTPN1	-14691
chr20:56887000-56890000	RAB22A	3748
chr21:35053200-35059600	ITSN1	41636
chr22:18354400-18355800	BID	-98318
chr22:30657600-30658800	OSM	4629
chr22:30657600-30658800	OSM	4629
chr22:40616600-40619400	TNRC6B	44071
chr22:46922400-46925800	CELSR1	8967
chrX:53448800-53451800	SMC1A	-623
chrX:102706200-102709400	RAB40A	50003

## Sheet: Cytosol
#GO-label-group: Cellular Component
Peak	Gene	Distance
chr1:8959200-8963800	ENO1	-22751
chr1:9949600-9955000	CTNNBIP1	18021
chr1:9949600-9955000	CTNNBIP1	18021
chr1:16089000-16094800	FBLIM1	906
chr1:16089000-16094800	FBLIM1	906
chr1:16110400-16117400	FBLIM1	22906
chr1:17764600-17772800	RCC2	-2480
chr1:23987600-23988600	RPL11	-30169
chr1:27778600-27780400	WASF2	37169
chr1:27778600-27780400	WASF2	37169
chr1:31776800-31781000	ZCCHC17	9045
chr1:31776800-31781000	ZCCHC17	9045
chr1:42997200-42999600	PPCS	76170
chr1:42997200-42999600	PPCS	76170
chr1:85785800-85787800	BCL10	-44027
chr1:115344800-115346400	SIKE1	-22294
chr1:145448200-145450200	TXNIP	10731
chr1:145448200-145450200	TXNIP	10731
chr1:146637800-146645600	PRKAB2	2423
chr1:151857000-151861400	THEM4	23084
chr1:151857000-151861400	THEM4	23084
chr1:154954800-154957600	FLAD1	351
chr1:155929000-155931800	ARHGEF2	17918
chr1:156072600-156078600	LMNA	-8898
chr1:156082000-156089400	LMNA	1202
chr1:158979400-158982800	IFI16	1418
chr1:162552200-162556000	UAP1	22777
chr1:165865800-165873200	UCK2	72732
chr1:176209800-176212400	RFWD2	-34471
chr1:182348800-182351200	GLUL	11341
chr1:183428800-183431400	SMG7	-11538
chr1:192830200-192832200	RGS2	53029
chr1:209976200-209984400	IRF6	-911
chr1:209976200-209984400	IRF6	-911
chr1:225839200-225845600	ENAH	-1556
chr1:231550000-231553200	EGLN1	9190
chr1:241745600-241747000	KMO	50866
chr2:9555400-9558000	ITGB1BP1	6658
chr2:20709800-20710400	RHOB	63265
chr2:31612600-31616600	XDH	22981
chr2:46533000-46539200	EPAS1	11559
chr2:46553600-46563600	EPAS1	34059
chr2:54751000-54752800	SPTBN1	68478
chr2:55424800-55427600	RPS27A	-33338
chr2:64018200-64021000	UGP2	-49244
chr2:64347200-64350400	PELI1	22788
chr2:65542800-65551600	ACTR2	92229
chr2:97000600-97002600	NCAPH	75
chr2:100001400-100003600	EIF5B	48684
chr2:113625000-113628000	IL1B	-32020
chr2:113633600-113636800	IL37	-35348
chr2:178125200-178132200	NFE2L2	1159
chr2:179070800-179072200	OSBPL6	12292
chr2:191884800-191887600	STAT1	-7224
chr2:201980000-201984400	CFLAR	1373
chr2:202010600-202018800	CASP10	-32904
chr2:202010600-202018800	CASP10	-32904
chr2:204520200-204522200	CD28	-50071
chr2:209129600-209134800	PIKFYVE	1209
chr2:209129600-209134800	PIKFYVE	1209
chr2:216053000-216056800	ABCA12	-51749
chr2:231584400-231586400	CAB39	7840
chr3:45033600-45038200	EXOSC7	18178
chr3:50673200-50676000	MAPKAPK3	25261
chr3:57760000-57765200	SLMAP	20643
chr3:57901400-57905200	FLNB	-90827
chr3:57968000-57970600	FLNB	-24827
chr3:58039200-58047800	FLNB	49373
chr3:63937000-63940800	PSMD6	70336
chr3:111662600-111666200	ABHD10	-33482
chr3:119862200-119867600	GSK3B	-52387
chr3:150442400-150444400	SIAH2	37764
chr3:155635800-155641000	GMPS	50075
chr3:185441600-185456800	IGF2BP2	93644
chr3:196466800-196469600	PAK2	1472
chr3:196466800-196469600	PAK2	1472
chr3:197102600-197103800	DLG1	-77753
chr4:24764600-24766000	SOD3	-31785
chr4:39947000-39949200	PDS5A	31476
chr4:57325800-57330000	SRP72	-5181
chr4:89376200-89378200	HERC5	-1068
chr4:99847600-99854400	EIF4E	-716
chr4:123718600-123723600	FGF2	-26763
chr4:175344000-175345400	HPGD	99349
chr4:185615000-185621200	MLF1IP	37187
chr5:14179200-14183800	TRIO	37689
chr5:14179200-14183800	TRIO	37689
chr5:39194600-39197400	FYB	74759
chr5:43309200-43311400	HMGCS1	3295
chr5:72860400-72862200	ANKRA2	211
chr5:112353800-112357600	DCP2	43267
chr5:125926400-125939200	ALDH7A1	-1690
chr5:137547200-137550200	CDC23	332
chr5:138945200-138948800	UBE2D2	6249
chr5:139629800-139632800	PFDN1	51406
chr5:139634000-139642200	PFDN1	44606
chr5:145564200-145566600	LARS	-3177
chr5:151118400-151130400	G3BP1	-27071
chr5:154464200-154467200	KIF4B	72440
chr5:154464200-154467200	KIF4B	72440
chr5:172324200-172334200	RPL26L1	-56696
chr6:13708400-13713200	RANBP9	996
chr6:36643200-36651600	CDKN1A	913
chr6:36643200-36651600	CDKN1A	913
chr6:56522600-56530600	DST	-18806
chr6:56522600-56530600	DST	-18806
chr6:56522600-56530600	DST	-18806
chr6:108883200-108886200	FOXO3	2631
chr6:129943800-129946000	ARHGAP18	86470
chr6:138148200-138156200	TNFAIP3	-36381
chr6:138172200-138175800	TNFAIP3	-14581
chr6:158427800-158429600	SYNJ2	25781
chr6:159268000-159276000	EZR	-31556
chr6:159314400-159320200	EZR	-76856
chr6:159430000-159431600	TAGAP	35384
chr7:6329600-6331800	CYTH3	-18425
chr7:6420400-6431600	RAC1	11830
chr7:6442400-6444600	RAC1	29330
chr7:17281000-17283400	AHR	-56046
chr7:26997400-26999600	SKAP2	-94138
chr7:30445400-30448400	NOD1	71496
chr7:30445400-30448400	NOD1	71496
chr7:30507200-30509600	NOD1	9996
chr7:30589200-30591600	GARS	-43897
chr7:30650000-30654400	GARS	17903
chr7:44834200-44838200	PPIA	-79
chr7:48122000-48131200	UPP1	-1641
chr7:65516000-65520000	ASL	-22785
chr7:75925600-75937200	HSPB1	-461
chr7:77201800-77205800	PTPN12	37208
chr7:77201800-77205800	PTPN12	37208
chr7:87882200-87884800	SRI	-34106
chr7:97997200-98005000	BAIAP2L1	29280
chr7:98927600-98932800	ARPC1A	6667
chr8:30566200-30571000	GSR	16843
chr8:30579400-30582200	GSR	4643
chr8:54719800-54721600	ATP6V1H	35122
chr8:103780600-103784600	AZIN1	94365
chr8:145011000-145018000	PLEC	10544
chr9:36336400-36337800	GNE	-60047
chr9:84291400-84294200	TLE1	11420
chr9:95054200-95059400	IARS	-818
chr9:95415800-95419400	IPPK	14947
chr9:111772200-111776400	CTNNAL1	1509
chr9:111823000-111829800	CTNNAL1	-50591
chr9:113002600-113005600	TXN	14820
chr9:117348000-117358600	ATP6V1G1	3274
chr9:119454600-119456800	TRIM32	6119
chr9:123378800-123384000	CDK5RAP2	-38964
chr9:123378800-123384000	CDK5RAP2	-38964
chr9:124048600-124052800	GSN	-11371
chr9:130322600-130332200	FAM129B	3967
chr9:130345200-130347200	FAM129B	-14833
chr9:131131000-131136800	URM1	302
chr9:134064000-134067000	NUP214	64552
chr9:134529800-134535800	RAPGEF1	52429
chr10:932600-934800	LARP4B	-1998
chr10:5488000-5491600	NET1	35286
chr10:6533400-6536400	PRKCQ	87363
chr10:35006200-35011000	PARD3	95649
chr10:35006200-35011000	PARD3	95649
chr10:35275800-35283200	CUL2	83716
chr10:71100000-71101800	HK1	52400
chr10:71106200-71112200	HK1	60700
chr10:74030000-74038000	DDIT4	322
chr10:102043200-102047800	BLOC1S2	969
chr10:104874400-104875400	NT5C2	78156
chr11:937400-940200	AP2A2	12919
chr11:941400-946000	AP2A2	17819
chr11:46847000-46849200	CKAP5	19680
chr11:57059800-57064400	TNKS1BP1	27571
chr11:61733400-61742400	FTH1	-2768
chr11:61733400-61742400	FTH1	-2768
chr11:66535000-66536600	SPTBN2	-39370
chr11:66734400-66739600	PC	-11153
chr11:66734400-66739600	PC	-11153
chr11:66734400-66739600	PC	-11153
chr11:66821600-66827000	RHOD	11
chr11:66828400-66833200	RHOD	6511
chr11:67350000-67353600	GSTP1	734
chr11:67780400-67782600	ALDH3B1	5452
chr11:94585000-94586000	AMOTL1	83963
chr11:102125800-102127800	BIRC3	-61426
chr11:107415200-107417800	ALKBH8	19972
chr11:129085000-129087200	ARHGAP32	-24007
chr12:12149800-12152800	BCL2L14	-72573
chr12:14666600-14669600	PLBD1	53183
chr12:18876600-18879200	PLCZ1	13091
chr12:22777400-22781200	ETNK1	1291
chr12:32589600-32594200	FGD4	-63194
chr12:56319200-56328800	DGKA	-756
chr12:64297000-64300600	SRGAP1	60727
chr12:69013400-69019600	RAP1B	11881
chr12:89762200-89770600	DUSP6	-19352
chr12:93304600-93309000	EEA1	16307
chr12:93304600-93309000	EEA1	16307
chr12:93362400-93368400	EEA1	-42293
chr12:93362400-93368400	EEA1	-42293
chr12:120663000-120665800	RPLP0	-25498
chr12:121769800-121772000	ANAPC5	19365
chr12:124003200-124005200	RILPL1	14065
chr12:124029600-124031800	RILPL1	-12435
chr12:125398200-125417200	UBC	-7806
chr13:21604400-21609200	LATS2	28886
chr13:28204200-28209200	POLR1D	11797
chr13:28216800-28218800	POLR1D	22897
chr13:50363200-50368000	KPNA3	1457
chr13:100751400-100754600	PCCA	11663
chr14:35682400-35685800	PSMA6	-77463
chr14:50047200-50048600	RPS29	5194
chr14:63644200-63648000	RHOJ	-25026
chr14:67805600-67806800	EIF2S1	-20514
chr14:67825200-67830000	ATP6V1D	-634
chr14:69250400-69269400	ZFP36L1	57
chr14:69403600-69406400	ACTN1	40956
chr14:69408800-69413600	ACTN1	34756
chr14:100490200-100492200	EVL	-40415
chr14:102446000-102449000	DYNC1H1	16635
chr15:63448400-63450600	RPS27L	501
chr15:67397400-67401400	SMAD3	41217
chr15:67514400-67521400	AAGAB	29174
chr15:67532000-67535200	AAGAB	13474
chr15:69754800-69756200	RPLP1	10377
chr15:72512400-72526000	PKM	4484
chr15:72528600-72532800	PKM	-7016
chr15:90377800-90381000	ANPEP	-21306
chr16:2817600-2821400	TCEB2	7778
chr16:15735200-15748000	NDE1	4476
chr16:23650400-23655000	DCTN5	-13
chr16:24770400-24775600	TNRC6A	31966
chr16:48491200-48497200	SIAH1	-94388
chr16:67878600-67896800	CENPT	-6339
chr16:68098400-68099800	NFATC3	-20461
chr16:75289200-75291600	BCAR1	9505
chr16:75337000-75343000	BCAR1	-40095
chr17:2465000-2470400	PAFAH1B1	-29340
chr17:2465000-2470400	PAFAH1B1	-29340
chr17:2465000-2470400	PAFAH1B1	-29340
chr17:5332600-5335800	C1QBP	8275
chr17:10521600-10527800	MYH3	35926
chr17:17739200-17745200	SREBF1	-1899
chr17:30510600-30513200	RHOT1	42415
chr17:39928600-39932000	JUP	12650
chr17:39928600-39932000	JUP	12650
chr17:43120800-43132200	NMT1	-2478
chr17:43201600-43207400	PLCD3	5391
chr17:45688000-45690800	KPNB1	-37804
chr17:54987800-54997000	TRIM25	-1001
chr17:57768600-57770600	PTRH2	9186
chr17:62631000-62634600	SMURF2	25386
chr17:73119000-73124000	NT5C	6390
chr17:73244800-73248600	MRPS7	-11055
chr17:76311400-76312200	SOCS3	44358
chr18:11953400-11956400	IMPA2	-26527
chr18:19216600-19220200	SNRPD1	26172
chr18:46474200-46484800	SMAD7	-2419
chr18:55716400-55717600	NEDD4L	5390
chr19:7965600-7969800	MAP2K7	-1076
chr19:11262800-11266200	SPC24	1984
chr19:11278000-11280400	SPC24	-12716
chr19:19078200-19083800	HOMER3	-30556
chr19:38864400-38869200	PSMD8	1624
chr19:40807600-40809200	AKT2	-17098
chr19:40807600-40809200	AKT2	-17098
chr19:41218800-41233000	ITPKC	2892
chr19:49480200-49484000	FTL	13542
chr20:1396000-1400000	FKBP1A	-24194
chr20:3200200-3203200	ITPA	11694
chr20:5512000-5513600	GPCPD1	78872
chr20:10409000-10416200	MKKS	-30
chr20:30275200-30295800	BCL2L1	25201
chr20:30275200-30295800	BCL2L1	25201
chr20:30275200-30295800	BCL2L1	25201
chr20:30297000-30311200	BCL2L1	6601
chr20:30297000-30311200	BCL2L1	6601
chr20:30297000-30311200	BCL2L1	6601
chr20:32698800-32701400	EIF2S2	38
chr20:32991200-32995400	ITCH	42182
chr20:33347800-33353400	TP53INP2	58506
chr20:49108400-49116000	PTPN1	-14691
chr21:30630200-30635200	BACH1	-39037
chr21:35053200-35059600	ITSN1	41636
chr21:45005000-45011000	HSF2BP	71374
chr21:45063400-45066600	HSF2BP	14374
chr22:18109200-18114200	ATP6V1E1	-116
chr22:18354400-18355800	BID	-98318
chr22:38699800-38705800	CSNK1E	10613
chr22:40616600-40619400	TNRC6B	44071
chr22:41346000-41351000	RBX1	1137
chr22:41994400-41996200	PMM1	-9406
chr22:45998400-46002200	ATXN10	-67379
chrX:53448800-53451800	SMC1A	-623
chrX:149856800-149859200	MTMR1	-3883

## Sheet: Cytoskeleton
#GO-label-group: Cellular Component
Peak	Gene	Distance
chr1:16089000-16094800	FBLIM1	906
chr1:16089000-16094800	FBLIM1	906
chr1:16110400-16117400	FBLIM1	22906
chr1:16625400-16629200	RSG1	-63643
chr1:17764600-17772800	RCC2	-2480
chr1:27778600-27780400	WASF2	37169
chr1:27778600-27780400	WASF2	37169
chr1:36495200-36497400	TEKT2	-53376
chr1:36633600-36637600	MAP7D1	13797
chr1:36633600-36637600	MAP7D1	13797
chr1:39568400-39574000	MACF1	22166
chr1:40516200-40522200	CAP1	13295
chr1:43400400-43410000	SLC2A1	19301
chr1:60195400-60198000	HOOK1	-83833
chr1:85785800-85787800	BCL10	-44027
chr1:95366800-95369400	CNN3	24734
chr1:145088600-145093000	PDE4DIP	-95778
chr1:155929000-155931800	ARHGEF2	17918
chr1:156072600-156078600	LMNA	-8898
chr1:156082000-156089400	LMNA	1202
chr1:176209800-176212400	RFWD2	-34471
chr1:183428800-183431400	SMG7	-11538
chr1:185318800-185320400	IVNS1ABP	-33139
chr1:201274600-201281400	PKP1	25420
chr1:214643400-214655200	PTPN14	75266
chr1:220686800-220690800	MARK1	-13099
chr1:225839200-225845600	ENAH	-1556
chr2:34600-40200	FAM110C	8985
chr2:34600-40200	FAM110C	8985
chr2:9555400-9558000	ITGB1BP1	6658
chr2:32581400-32583600	BIRC6	404
chr2:54751000-54752800	SPTBN1	68478
chr2:65177400-65178600	SLC1A4	-38535
chr2:65542800-65551600	ACTR2	92229
chr2:97000600-97002600	NCAPH	75
chr2:106018200-106022800	FHL2	-4819
chr2:110359400-110366000	2010-09-01	9083
chr2:159394200-159395400	PKP4	81176
chr2:166768200-166769800	TTC21B	41353
chr2:178125200-178132200	NFE2L2	1159
chr2:192065800-192070200	MYO1B	-42115
chr2:219593400-219601800	TTLL4	22002
chr3:47426200-47429400	PTPN23	5290
chr3:48109200-48115000	MAP4	18662
chr3:50372400-50374800	RASSF1	4672
chr3:57760000-57765200	SLMAP	20643
chr3:57901400-57905200	FLNB	-90827
chr3:57968000-57970600	FLNB	-24827
chr3:58039200-58047800	FLNB	49373
chr3:69509800-69512400	FRMD4B	-75876
chr3:119862200-119867600	GSK3B	-52387
chr3:138043400-138046000	NME9	4028
chr3:176855000-176855800	TBL1XR1	58866
chr3:176893800-176900200	TBL1XR1	17266
chr3:185441600-185456800	IGF2BP2	93644
chr3:196290000-196293400	FBXO45	-3859
chr3:197102600-197103800	DLG1	-77753
chr4:48331800-48336400	SLAIN2	-9239
chr4:139228400-139233200	SLC7A11	-67297
chr4:169508200-169514600	PALLD	93145
chr4:185615000-185621200	MLF1IP	37187
chr5:39194600-39197400	FYB	74759
chr5:57699600-57704400	PLK2	54087
chr5:72860400-72862200	ANKRA2	211
chr5:125702600-125706400	GRAMD3	8676
chr5:152929800-152932800	GRIA1	59568
chr5:154464200-154467200	KIF4B	72440
chr5:154464200-154467200	KIF4B	72440
chr6:7549600-7555200	DSP	10592
chr6:7549600-7555200	DSP	10592
chr6:10399000-10421000	TFAP2A	5470
chr6:10429200-10437800	TFAP2A	-18030
chr6:13708400-13713200	RANBP9	996
chr6:30647800-30657000	PPP1R18	3272
chr6:56522600-56530600	DST	-18806
chr6:56522600-56530600	DST	-18806
chr6:56522600-56530600	DST	-18806
chr6:64232200-64234200	PTP4A1	-48717
chr6:110417200-110421200	WASF1	82007
chr6:138148200-138156200	TNFAIP3	-36381
chr6:138172200-138175800	TNFAIP3	-14581
chr6:159268000-159276000	EZR	-31556
chr6:159314400-159320200	EZR	-76856
chr7:45029400-45031200	MYO1G	-11603
chr7:55841600-55845600	2014-09-01	86882
chr7:75925600-75937200	HSPB1	-461
chr7:77201800-77205800	PTPN12	37208
chr7:77201800-77205800	PTPN12	37208
chr7:79762400-79767200	GNAI1	696
chr7:79779400-79782200	GNAI1	16696
chr7:97997200-98005000	BAIAP2L1	29280
chr7:98927600-98932800	ARPC1A	6667
chr8:18952800-18954600	PSD3	-82504
chr8:21998000-21999800	REEP4	564
chr8:145011000-145018000	PLEC	10544
chr9:75745600-75753600	ANXA1	-22970
chr9:91012000-91016000	SPIN1	10666
chr9:91012000-91016000	SPIN1	10666
chr9:91020200-91024200	SPIN1	18866
chr9:111772200-111776400	CTNNAL1	1509
chr9:111823000-111829800	CTNNAL1	-50591
chr9:119454600-119456800	TRIM32	6119
chr9:123378800-123384000	CDK5RAP2	-38964
chr9:123378800-123384000	CDK5RAP2	-38964
chr9:124048600-124052800	GSN	-11371
chr9:124115200-124121400	STOM	14183
chr9:124155400-124156600	STOM	-23517
chr10:25107800-25115600	ARHGAP21	-99103
chr10:25107800-25115600	ARHGAP21	-99103
chr10:35006200-35011000	PARD3	95649
chr10:35006200-35011000	PARD3	95649
chr10:62185600-62189400	ANK3	-38012
chr10:97006600-97010000	PDLIM1	42481
chr10:99472000-99476400	MARVELD1	719
chr10:101802600-101804800	DNMBP	-34024
chr10:102043200-102047800	BLOC1S2	969
chr10:105628600-105634400	SH3PXD2A	-16336
chr10:105628600-105634400	SH3PXD2A	-16336
chr10:116438400-116439400	ABLIM1	-20843
chr11:3884000-3887800	STIM1	8968
chr11:12106000-12113600	MICAL2	-22338
chr11:46847000-46849200	CKAP5	19680
chr11:57059800-57064400	TNKS1BP1	27571
chr11:65184400-65198000	FRMD8	37130
chr11:65184400-65198000	FRMD8	37130
chr11:65184400-65198000	FRMD8	37130
chr11:66535000-66536600	SPTBN2	-39370
chr11:75364000-75368200	MAP6	14065
chr11:107415200-107417800	ALKBH8	19972
chr11:129085000-129087200	ARHGAP32	-24007
chr12:6660400-6661600	IFFO1	4239
chr12:32589600-32594200	FGD4	-63194
chr12:52537600-52552600	KRT80	40684
chr12:80097400-80101400	PAWR	-14523
chr12:95572600-95577600	FGD6	36140
chr12:109113600-109121000	CORO1C	8072
chr12:109225800-109234400	SSH1	21266
chr12:116962800-116966800	MAP1LC3B2	-32386
chr12:120666800-120677600	PXN	31363
chr12:120679800-120689400	PXN	18963
chr12:124003200-124005200	RILPL1	14065
chr12:124029600-124031800	RILPL1	-12435
chr13:21604400-21609200	LATS2	28886
chr13:32905000-32906000	BRCA2	15883
chr13:45693800-45699800	GTF2F2	2150
chr13:45693800-45699800	GTF2F2	2150
chr13:45934600-45945000	TPT1	-24295
chr13:53027000-53030400	CKAP2	-902
chr14:52107600-52111200	FRMD6	-9265
chr14:67825200-67830000	ATP6V1D	-634
chr14:69403600-69406400	ACTN1	40956
chr14:69408800-69413600	ACTN1	34756
chr14:81395800-81398200	CEP128	11129
chr14:100490200-100492200	EVL	-40415
chr14:102446000-102449000	DYNC1H1	16635
chr15:33388800-33392400	FMN1	-30515
chr15:41030400-41034400	RMDN3	15649
chr15:52156200-52159600	TMOD3	36073
chr15:59583600-59591400	MYO1E	77599
chr15:64701400-64707400	TRIP4	24397
chr15:68930800-68934600	CORO2B	61127
chr16:15735200-15748000	NDE1	4476
chr16:23650400-23655000	DCTN5	-13
chr16:68771000-68781400	CDH1	5072
chr17:2465000-2470400	PAFAH1B1	-29340
chr17:2465000-2470400	PAFAH1B1	-29340
chr17:2465000-2470400	PAFAH1B1	-29340
chr17:4745400-4759400	MINK1	15717
chr17:7653000-7655600	DNAH2	33628
chr17:10521600-10527800	MYH3	35926
chr17:16934600-16936800	MPRIP	-10374
chr17:27481800-27486000	MYO18A	23530
chr17:38653400-38658600	TNS4	1849
chr17:39575800-39577400	KRT37	4175
chr17:39928600-39932000	JUP	12650
chr17:39928600-39932000	JUP	12650
chr17:43120800-43132200	NMT1	-2478
chr17:53043000-53047000	STXBP4	-1126
chr17:55926600-55929200	MRPS23	-483
chr17:75280600-75288400	2009-09-01	7008
chr17:80744600-80746200	TBCD	35460
chr18:77438200-77440600	CTDP1	-401
chr19:19078200-19083800	HOMER3	-30556
chr19:39136800-39152800	ACTN4	6490
chr19:39162800-39187400	ACTN4	36790
chr19:39162800-39187400	ACTN4	36790
chr20:10409000-10416200	MKKS	-30
chr20:30275200-30295800	BCL2L1	25201
chr20:30275200-30295800	BCL2L1	25201
chr20:30275200-30295800	BCL2L1	25201
chr20:30297000-30311200	BCL2L1	6601
chr20:30297000-30311200	BCL2L1	6601
chr20:30297000-30311200	BCL2L1	6601
chr20:33904600-33909600	EIF6	-34312
chr20:37560600-37564800	FAM83D	7745
chr20:56887000-56890000	RAB22A	3748
chr22:26153000-26156400	MYO18B	16580
chr22:31447800-31451800	SMTN	-27505
chr22:38289800-38305800	MICALL1	-4504
chr22:38289800-38305800	MICALL1	-4504
chrX:118627000-118629400	SLC25A5	25837

## Sheet: Anchoring Junction
#GO-label-group: Cellular Component
Peak	Gene	Distance
chr1:16089000-16094800	FBLIM1	906
chr1:16089000-16094800	FBLIM1	906
chr1:16110400-16117400	FBLIM1	22906
chr1:115344800-115346400	SIKE1	-22294
chr1:176209800-176212400	RFWD2	-34471
chr1:201274600-201281400	PKP1	25420
chr1:225839200-225845600	ENAH	-1556
chr2:106018200-106022800	FHL2	-4819
chr2:159394200-159395400	PKP4	81176
chr3:57901400-57905200	FLNB	-90827
chr3:57968000-57970600	FLNB	-24827
chr3:58039200-58047800	FLNB	49373
chr3:197102600-197103800	DLG1	-77753
chr4:924600-927400	GAK	86
chr4:169508200-169514600	PALLD	93145
chr5:150888000-150891000	FAT2	59005
chr5:150947000-150950600	FAT2	-295
chr6:7549600-7555200	DSP	10592
chr6:7549600-7555200	DSP	10592
chr6:128811600-128814800	PTPRK	28528
chr6:138355600-138358800	PERP	71448
chr6:138421000-138430400	PERP	2948
chr6:159268000-159276000	EZR	-31556
chr6:159314400-159320200	EZR	-76856
chr8:145011000-145018000	PLEC	10544
chr9:33157000-33167800	B4GALT1	4954
chr9:130322600-130332200	FAM129B	3967
chr9:130345200-130347200	FAM129B	-14833
chr10:35006200-35011000	PARD3	95649
chr10:35006200-35011000	PARD3	95649
chr10:79707800-79711000	DLG5	-23116
chr12:120666800-120677600	PXN	31363
chr12:120679800-120689400	PXN	18963
chr13:108844000-108847800	LIG4	21230
chr14:69403600-69406400	ACTN1	40956
chr14:69408800-69413600	ACTN1	34756
chr14:100490200-100492200	EVL	-40415
chr15:33388800-33392400	FMN1	-30515
chr15:59583600-59591400	MYO1E	77599
chr16:68689400-68708600	CDH3	20261
chr16:68689400-68708600	CDH3	20261
chr16:68771000-68781400	CDH1	5072
chr16:75289200-75291600	BCAR1	9505
chr16:75337000-75343000	BCAR1	-40095
chr17:38653400-38658600	TNS4	1849
chr17:39928600-39932000	JUP	12650
chr17:39928600-39932000	JUP	12650
chr17:80744600-80746200	TBCD	35460
chr18:28617000-28623200	DSC3	2607
chr18:29091400-29094200	DSG2	14794
chr18:46474200-46484800	SMAD7	-2419
