# Supplementary material for: Interaction of the NRF2 and p63 transcription factors promotes keratinocyte proliferation in the epidermis
Source: Nucleic Acids Res. 2021 Mar 25;49(7):3748–63. doi: 10.1093/nar/gkab167 (PMC8053124; doi:10.1093/nar/gkab167)
Supplement: gkab167_Supplemental_Files [file gkab167_supplemental_files.zip › Suppl.Table S7.KP_unique.xlsx]

## Sheet: OrganMorphogenesis
Peak	Gene	Distance
chr1:2157800-2163200	SKI	366
chr1:16476600-16486800	EPHA2	882
chr1:24626800-24629400	GRHL3	-17815
chr1:24685800-24694600	GRHL3	44285
chr1:25346800-25362200	RUNX3	-62999
chr1:25376000-25383800	RUNX3	-88399
chr1:92268400-92273400	TGFBR3	80887
chr1:92268400-92273400	TGFBR3	80887
chr1:110436800-110440800	CSF1	-14455
chr1:113003200-113006000	WNT2B	-46800
chr1:151546200-151548600	TUFT1	34619
chr1:164578000-164583800	PBX1	52028
chr1:164578000-164583800	PBX1	52028
chr1:201299200-201305600	TNNT2	44490
chr1:201299200-201305600	TNNT2	44490
chr1:201312000-201317200	TNNT2	32290
chr1:228073000-228077600	WNT9A	60299
chr2:8818400-8823800	ID2	2125
chr2:20335400-20346400	SDC1	84294
chr2:20374600-20391200	SDC1	42294
chr2:20374600-20391200	SDC1	42294
chr2:20404200-20426200	SDC1	9994
chr2:55179200-55183400	RTN4	96380
chr2:66659000-66676000	MEIS1	4968
chr2:72341000-72347000	CYP26B1	31167
chr2:72341000-72347000	CYP26B1	31167
chr2:106042600-106046800	FHL2	-29019
chr2:109535400-109539400	EDAR	68428
chr2:111808400-111813800	BCL2L11	-67406
chr2:111878000-111883000	BCL2L11	1994
chr2:121517200-121523400	GLI2	-29685
chr2:158638600-158642800	ACVR1	90923
chr2:173266400-173275000	ITGA6	-21817
chr2:191582000-191591200	NAB1	72641
chr3:10624200-10628800	ATP2B2	-79232
chr3:13881000-13886200	WNT7A	38018
chr3:13890200-13897200	WNT7A	27918
chr3:30723600-30727200	TGFBR2	77307
chr3:119819600-119822800	GSK3B	-8687
chr3:119828000-119835200	GSK3B	-19087
chr3:119828000-119835200	GSK3B	-19087
chr3:134515600-134522400	EPHB1	4896
chr3:183871400-183875200	DVL3	124
chr3:193787200-193790000	HES1	-65334
chr4:5771600-5776600	EVC	61176
chr4:5771600-5776600	EVC	61176
chr5:2685200-2689000	IRX2	64676
chr5:52322200-52328800	ITGA2	40344
chr5:52322200-52328800	ITGA2	40344
chr5:52322200-52328800	ITGA2	40344
chr5:71642000-71646600	PTCD2	28106
chr5:71642000-71646600	PTCD2	28106
chr5:74248600-74255200	GCNT4	74824
chr5:74330000-74334200	GCNT4	-5376
chr5:149149200-149161800	PPARGC1B	45626
chr5:149185400-149188000	PPARGC1B	76826
chr5:149191000-149198600	PPARGC1B	84926
chr5:149917600-149922600	NDST1	32426
chr5:149917600-149922600	NDST1	32426
chr6:7688800-7696800	BMP6	-34230
chr6:12221600-12224200	EDN1	-67696
chr6:12287000-12299600	EDN1	2704
chr6:43815400-43820200	VEGFA	79356
chr6:71105000-71109600	COL9A1	-94514
chr6:106545200-106551800	PRDM1	14305
chr6:106545200-106551800	PRDM1	14305
chr6:121708400-121712600	GJA1	-46338
chr6:139693800-139701600	CITED2	-1943
chr7:27170200-27174200	HOXA4	-1782
chr7:30947000-30951200	AQP1	-2370
chr7:42236600-42240600	GLI3	38012
chr7:73453200-73457600	ELN	13281
chr7:73453200-73457600	ELN	13281
chr7:139405600-139410800	HIPK2	69317
chr7:139405600-139410800	HIPK2	69317
chr7:139429000-139443600	HIPK2	41217
chr7:150957600-150961600	SMARCD3	-13541
chr8:38358400-38364400	FGFR1	-36037
chr8:41179400-41185200	SFRP1	-15284
chr8:72244200-72249800	EYA1	27467
chr9:36965800-36973400	PAX5	64503
chr9:36965800-36973400	PAX5	64503
chr9:84211600-84217000	TLE1	89920
chr9:117796200-117801600	TNC	81636
chr9:117796200-117801600	TNC	81636
chr9:137228200-137233400	RXRA	12374
chr9:137258400-137269800	RXRA	45674
chr10:71592600-71598000	COL13A1	33612
chr10:71621600-71630200	COL13A1	64212
chr10:80727600-80738000	ZMIZ1	-95992
chr10:80808000-80816400	ZMIZ1	-16592
chr10:80844400-80851000	ZMIZ1	18908
chr10:80869800-80882000	ZMIZ1	47108
chr10:80907800-80914200	ZMIZ1	82208
chr10:80907800-80914200	ZMIZ1	82208
chr10:98904200-98910600	SLIT1	38277
chr10:114756600-114762200	TCF7L2	49391
chr10:124045600-124051400	PLEKHA1	-85712
chr10:124052800-124059600	PLEKHA1	-78012
chr10:124052800-124059600	PLEKHA1	-78012
chr11:12722000-12726400	TEAD1	-42388
chr11:12771000-12779200	TEAD1	8512
chr11:35131800-35138800	CD44	-25428
chr11:35158000-35170800	CD44	3672
chr11:36486600-36491400	TRAF6	42822
chr11:119550200-119574800	PVRL1	37294
chr11:119550200-119574800	PVRL1	37294
chr11:119550200-119574800	PVRL1	37294
chr11:119550200-119574800	PVRL1	37294
chr11:119575600-119581000	PVRL1	21494
chr11:119584000-119589200	PVRL1	13194
chr11:119584000-119589200	PVRL1	13194
chr11:126001600-126011400	CDON	-73313
chr12:28116000-28120400	PTHLH	6703
chr12:28146400-28148800	PTHLH	-22697
chr12:69821800-69828000	FRS2	-39229
chr12:115104800-115114200	TBX3	11895
chr12:131297800-131302600	STX2	23539
chr13:107123000-107128400	EFNB2	61762
chr14:24727400-24735400	TGM1	1016
chr14:29139000-29143400	FOXG1	-93850
chr14:62112800-62116000	HIF1A	-49940
chr14:99670600-99677200	BCL11B	63665
chr14:99722200-99741600	BCL11B	5665
chr15:31418600-31424400	TRPM1	31976
chr15:56282800-56287200	NEDD4	-75671
chr15:59455200-59459800	ENSG00000268327	17601
chr15:59455200-59459800	ENSG00000268327	17601
chr15:66462600-66466400	MEGF11	81585
chr15:66462600-66466400	MEGF11	81585
chr15:66507400-66511200	MEGF11	36785
chr15:67357600-67363600	SMAD3	2417
chr15:67372200-67387400	SMAD3	21617
chr15:67421200-67431000	SMAD3	67917
chr15:70431400-70435000	TLE3	-42685
chr15:70471000-70474600	TLE3	-82285
chr15:70486000-70493600	TLE3	-99285
chr16:1747800-1760200	MAPK8IP3	-2184
chr16:3868800-3875200	CREBBP	58727
chr16:50643400-50648200	NKD1	63559
chr16:55028800-55034000	IRX5	66626
chr16:74660000-74663000	GLG1	-20488
chr17:18011000-18015200	MYO15A	1080
chr17:40670400-40673600	NAGLU	-16190
chr17:59549400-59555000	TBX4	18393
chr18:46539400-46545000	SMAD7	-65119
chr18:72956600-72961200	TSHZ1	36190
chr19:3053400-3057000	AES	7905
chr20:10643600-10656200	JAG1	4794
chr20:39389600-39396600	MAFB	-75220
chr20:55750800-55755600	BMP7	88484
chr20:55847800-55853000	BMP7	-8716
chr21:44596200-44602200	CRYAA	10082
chr22:23554200-23558600	BCR	34003
chr22:30054000-30057800	NF2	56353
chr22:46328400-46333000	WNT7B	42309
chr22:46405400-46411000	WNT7B	-35191
chr22:46462600-46478800	PPARA	-75799
chr22:46488000-46491000	PPARA	-56999

## Sheet: RegulationOfCellProliferation
Peak	Gene	Distance
chr1:2157800-2163200	SKI	366
chr1:25346800-25362200	RUNX3	-62999
chr1:25376000-25383800	RUNX3	-88399
chr1:27173600-27192600	SFN	-6533
chr1:27334200-27340600	TRNP1	17202
chr1:29574000-29578200	PTPRU	13072
chr1:31845000-31847600	FABP3	-377
chr1:41954200-41968200	EDN2	-10858
chr1:54783800-54796000	SSBP3	82192
chr1:59057000-59060200	TACSTD2	-15434
chr1:92268400-92273400	TGFBR3	80887
chr1:92268400-92273400	TGFBR3	80887
chr1:110436800-110440800	CSF1	-14455
chr1:145450600-145457600	TXNIP	15631
chr1:164578000-164583800	PBX1	52028
chr1:164578000-164583800	PBX1	52028
chr1:203254600-203260800	BTG2	-16964
chr1:203272200-203277400	BTG2	136
chr1:203272200-203277400	BTG2	136
chr1:203272200-203277400	BTG2	136
chr1:207061200-207070800	IL24	-4788
chr1:209972200-210003000	IRF6	-8211
chr1:212738800-212741200	ATF3	-42012
chr1:228073000-228077600	WNT9A	60299
chr2:8818400-8823800	ID2	2125
chr2:28598200-28602600	FOSL2	-15325
chr2:31622200-31628200	XDH	12381
chr2:31634800-31639800	XDH	281
chr2:64393000-64397800	PELI1	-23812
chr2:64437400-64443200	PELI1	-68712
chr2:96928600-96933800	TMEM127	532
chr2:101740000-101745800	TBC1D8	24815
chr2:106360600-106366600	NCK2	2246
chr2:121517200-121523400	GLI2	-29685
chr2:206577800-206585200	NRP2	34276
chr2:220322400-220327200	SPEG	25232
chr2:224878200-224883800	SERPINE2	22521
chr2:227654600-227661000	IRS1	6675
chr2:230206800-230210600	PID1	-72719
chr2:235855600-235867400	SH3BP4	-25829
chr2:235889200-235899000	SH3BP4	6771
chr2:235889200-235899000	SH3BP4	6771
chr2:235889200-235899000	SH3BP4	6771
chr2:240387400-240392200	HDAC4	-67157
chr3:13881000-13886200	WNT7A	38018
chr3:13890200-13897200	WNT7A	27918
chr3:30723600-30727200	TGFBR2	77307
chr3:42550600-42555000	VIPR1	8685
chr3:48468800-48483400	PLXNB1	-5228
chr3:48468800-48483400	PLXNB1	-5228
chr3:50394200-50399400	TMEM115	241
chr3:52433600-52437200	BAP1	8966
chr3:193787200-193790000	HES1	-65334
chr4:15904600-15917600	FGFBP1	29263
chr4:56046400-56052200	KDR	-57544
chr4:57962200-57966400	IGFBP7	12251
chr4:57974400-57979000	IGFBP7	-149
chr4:57974400-57979000	IGFBP7	-149
chr4:160218800-160223400	RAPGEF2	32211
chr5:131428200-131433200	CSF2	21217
chr5:131798400-131803400	IRF1	25590
chr5:135217800-135221400	IL9	11916
chr5:139723800-139730800	HBEGF	-1084
chr5:151015400-151019800	SPARC	49126
chr5:177035000-177039600	B4GALT7	10199
chr6:297400-301200	DUSP22	7203
chr6:7688800-7696800	BMP6	-34230
chr6:12221600-12224200	EDN1	-67696
chr6:12287000-12299600	EDN1	2704
chr6:43815400-43820200	VEGFA	79356
chr6:106545200-106551800	PRDM1	14305
chr6:106545200-106551800	PRDM1	14305
chr6:116381000-116384200	FRK	-679
chr6:121708400-121712600	GJA1	-46338
chr6:123092000-123095200	FABP7	-7020
chr7:30947000-30951200	AQP1	-2370
chr7:42236600-42240600	GLI3	38012
chr7:47536400-47544800	TNS3	38599
chr7:55111200-55112800	EGFR	25206
chr7:55144800-55150800	EGFR	61006
chr7:55161800-55170200	EGFR	79206
chr7:75543400-75545800	POR	203
chr7:92375600-92379400	CDK6	85731
chr7:115877400-115881600	TES	28953
chr7:139405600-139410800	HIPK2	69317
chr7:139405600-139410800	HIPK2	69317
chr7:139429000-139443600	HIPK2	41217
chr7:143111800-143116400	EPHA1	-8115
chr7:150957600-150961600	SMARCD3	-13541
chr8:10565800-10572800	SOX7	18722
chr8:10584600-10589600	SOX7	922
chr8:26627000-26633800	ADRA1A	92522
chr8:27152600-27157800	TRIM35	13636
chr8:38358400-38364400	FGFR1	-36037
chr8:41179400-41185200	SFRP1	-15284
chr8:62604400-62608200	ASPH	20818
chr8:62621000-62628000	ASPH	2618
chr8:72244200-72249800	EYA1	27467
chr8:103710800-103714800	KLF10	-44670
chr8:125722000-125725600	MTSS1	16870
chr8:128671800-128692200	MYC	-66330
chr8:128671800-128692200	MYC	-66330
chr8:128696400-128701600	MYC	-49330
chr8:143894200-143900800	GML	-18717
chr8:143894200-143900800	GML	-18717
chr9:27495000-27500400	IFNK	-26612
chr9:75730000-75734600	ANXA1	-40270
chr9:117796200-117801600	TNC	81636
chr9:117796200-117801600	TNC	81636
chr9:119448600-119452200	TRIM32	819
chr9:132510800-132516600	PTGES	1626
chr9:139514800-139519400	EGFL7	-36208
chr10:1029600-1036000	GTPBP4	-1538
chr10:75909800-75913800	ADK	813
chr10:80727600-80738000	ZMIZ1	-95992
chr10:80808000-80816400	ZMIZ1	-16592
chr10:80844400-80851000	ZMIZ1	18908
chr10:80869800-80882000	ZMIZ1	47108
chr10:80907800-80914200	ZMIZ1	82208
chr10:80907800-80914200	ZMIZ1	82208
chr10:105269800-105275400	NEURL	18864
chr10:114756600-114762200	TCF7L2	49391
chr10:126806600-126817200	CTBP2	-95441
chr10:126806600-126817200	CTBP2	-95441
chr11:2326400-2330400	TSPAN32	5157
chr11:2326400-2330400	TSPAN32	5157
chr11:12722000-12726400	TEAD1	-42388
chr11:12771000-12779200	TEAD1	8512
chr11:33716400-33724200	CD59	37685
chr11:33716400-33724200	CD59	37685
chr11:36486600-36491400	TRAF6	42822
chr11:44934600-44943200	TP53I11	32811
chr11:64948200-64952200	CAPN1	267
chr11:65665200-65671600	FOSL1	-403
chr11:69540000-69546800	FGF19	-23990
chr11:71063200-71066600	DHCR7	94581
chr11:107904200-107906600	CUL5	25941
chr11:117694000-117704800	FXYD2	-3941
chr11:117694000-117704800	FXYD2	-3941
chr11:126001600-126011400	CDON	-73313
chr12:6320400-6345000	CD9	23819
chr12:6320400-6345000	CD9	23819
chr12:6320400-6345000	CD9	23819
chr12:6320400-6345000	CD9	23819
chr12:6320400-6345000	CD9	23819
chr12:28116000-28120400	PTHLH	6703
chr12:28146400-28148800	PTHLH	-22697
chr12:52426000-52428400	NR4A1	10584
chr12:58158400-58162200	CYP27B1	734
chr12:66157800-66160000	HMGA2	-59011
chr12:69821800-69828000	FRS2	-39229
chr12:115104800-115114200	TBX3	11895
chr13:42125800-42129400	RGCC	95905
chr13:99935400-99942000	GPR183	20959
chr13:99935400-99942000	GPR183	20959
chr13:100031400-100036400	GPR183	-74241
chr13:107123000-107128400	EFNB2	61762
chr13:110411400-110417400	IRS2	24515
chr13:114549400-114554400	GAS6	15140
chr14:29139000-29143400	FOXG1	-93850
chr14:62112800-62116000	HIF1A	-49940
chr14:65464200-65467600	FNTB	12462
chr14:65464200-65467600	FNTB	12462
chr14:75412600-75416400	PGF	7987
chr14:99670600-99677200	BCL11B	63665
chr14:99722200-99741600	BCL11B	5665
chr14:100887800-100894600	WARS	-48058
chr14:102196800-102200000	PPP2R5C	-29735
chr15:31555400-31563000	KLF13	-59858
chr15:31631000-31639000	KLF13	15942
chr15:31631000-31639000	KLF13	15942
chr15:31651600-31660200	KLF13	36842
chr15:31651600-31660200	KLF13	36842
chr15:67357600-67363600	SMAD3	2417
chr15:67372200-67387400	SMAD3	21617
chr15:67421200-67431000	SMAD3	67917
chr15:73999200-74004000	CD276	25046
chr15:74018800-74023600	CD276	44646
chr15:75076800-75083000	CSK	5502
chr15:80633000-80637200	ARNT2	-61593
chr15:80633000-80637200	ARNT2	-61593
chr15:83988600-83997200	BNC1	-39434
chr16:31212400-31214600	PYCARD	813
chr16:50478400-50482600	BRD7	-77810
chr16:53815400-53820200	FTO	79925
chr16:57651800-57657200	GPR56	-7919
chr16:74768400-74780600	FA2H	34223
chr16:75409000-75417400	CFDP1	54183
chr16:82667000-82672800	CDH13	9330
chr16:82667000-82672800	CDH13	9330
chr16:82667000-82672800	CDH13	9330
chr17:7587400-7593600	TP53	356
chr17:48978600-48983600	TOB1	-37394
chr17:49026800-49029800	TOB1	-84594
chr18:29958600-29964400	GAREM	88895
chr18:51717400-51720200	MBD2	32358
chr18:51748200-51751600	MBD2	1258
chr20:10643600-10656200	JAG1	4794
chr20:22979200-22984800	SSTR4	-34057
chr20:30619600-30624800	HCK	-17864
chr20:35855200-35861400	GHRH	31938
chr20:35855200-35861400	GHRH	31938
chr20:36793400-36798400	TGM2	-2126
chr20:43035400-43037800	HNF4A	6676
chr20:50142200-50150600	NFATC2	12858
chr20:55750800-55755600	BMP7	88484
chr20:55847800-55853000	BMP7	-8716
chr20:62494800-62498000	TPD52L2	-247
chr21:48025200-48030400	S100B	-2679
chr22:18209200-18214800	BID	44782
chr22:18209200-18214800	BID	44782
chr22:30054000-30057800	NF2	56353
chr22:46328400-46333000	WNT7B	42309
chr22:46405400-46411000	WNT7B	-35191

## Sheet: ResponseToAbioticStimulus
Peak	Gene	Distance
chr1:43417200-43427200	SLC2A1	2301
chr1:53758800-53763400	LRP8	32586
chr1:53769600-53774400	LRP8	21686
chr1:68148800-68155000	GADD45A	1156
chr1:68148800-68155000	GADD45A	1156
chr1:92268400-92273400	TGFBR3	80887
chr1:92268400-92273400	TGFBR3	80887
chr1:94568400-94573800	ABCA4	15588
chr1:116914800-116918800	ATP1A1	311
chr1:116959600-116962400	ATP1A1	44511
chr1:145450600-145457600	TXNIP	15631
chr1:203254600-203260800	BTG2	-16964
chr1:203272200-203277400	BTG2	136
chr1:203272200-203277400	BTG2	136
chr1:203272200-203277400	BTG2	136
chr1:244531800-244536600	ADSS	81236
chr2:20335400-20346400	SDC1	84294
chr2:20374600-20391200	SDC1	42294
chr2:20374600-20391200	SDC1	42294
chr2:20404200-20426200	SDC1	9994
chr2:20623600-20626000	RHOB	-22035
chr2:28111200-28114800	BRE	-596
chr2:28801400-28818800	PLB1	91162
chr2:121517200-121523400	GLI2	-29685
chr2:173986400-173990200	ENSG00000091436	47613
chr2:173999200-174003800	ENSG00000091436	60813
chr2:224878200-224883800	SERPINE2	22521
chr2:241313200-241317400	GPC1	-59788
chr2:241370200-241378400	GPC1	-788
chr3:5035000-5038600	BHLHE40	15999
chr3:5039800-5044800	BHLHE40	21499
chr3:5054400-5068800	BHLHE40	40799
chr3:10624200-10628800	ATP2B2	-79232
chr3:11193800-11200200	HRH1	-97385
chr3:11227600-11230000	HRH1	-65585
chr3:14306200-14310200	XPC	-87917
chr3:30723600-30727200	TGFBR2	77307
chr3:52338800-52344200	DNAH1	-8835
chr3:53194400-53197800	PRKCD	964
chr3:53194400-53197800	PRKCD	964
chr3:134515600-134522400	EPHB1	4896
chr3:139249000-139256600	RBP1	5871
chr4:23922400-23926800	PPARGC1A	-32900
chr4:24764200-24767800	SOD3	-31085
chr4:56474800-56479000	NMU	25565
chr4:140162400-140166400	MGARP	37092
chr5:36606200-36609400	SLC1A3	1343
chr5:56115000-56120400	MAP3K1	6299
chr5:56115000-56120400	MAP3K1	6299
chr5:131318200-131322800	ACSL6	26855
chr5:131318200-131322800	ACSL6	26855
chr5:131798400-131803400	IRF1	25590
chr5:133746600-133750000	UBE2B	41430
chr5:148242400-148250200	ADRB2	40144
chr5:148288200-148297000	ADRB2	86444
chr5:151015400-151019800	SPARC	49126
chr5:172216400-172232200	DUSP1	-26102
chr5:172754200-172758800	STC2	6
chr6:12221600-12224200	EDN1	-67696
chr6:12287000-12299600	EDN1	2704
chr6:16683200-16691200	ATXN1	74487
chr6:16736000-16741000	ATXN1	23187
chr6:16736000-16741000	ATXN1	23187
chr6:43815400-43820200	VEGFA	79356
chr6:47754800-47760200	OPN5	7725
chr6:90658400-90663000	GJA10	56512
chr6:121708400-121712600	GJA1	-46338
chr6:139693800-139701600	CITED2	-1943
chr7:30947000-30951200	AQP1	-2370
chr7:47922400-47927400	PKD1L1	63188
chr7:55111200-55112800	EGFR	25206
chr7:55144800-55150800	EGFR	61006
chr7:55161800-55170200	EGFR	79206
chr7:128043000-128046000	IMPDH1	5806
chr7:139405600-139410800	HIPK2	69317
chr7:139405600-139410800	HIPK2	69317
chr7:139429000-139443600	HIPK2	41217
chr8:22921000-22927200	TNFRSF10B	2592
chr8:27493200-27497600	SCARA3	3702
chr8:27506400-27513000	SCARA3	18002
chr8:27526400-27531400	SCARA3	37202
chr8:27791600-27797800	SCARA5	55544
chr8:41179400-41185200	SFRP1	-15284
chr8:48263400-48271200	SPIDR	94133
chr8:57232200-57234400	SDR16C5	-59
chr8:72244200-72249800	EYA1	27467
chr8:128671800-128692200	MYC	-66330
chr8:128671800-128692200	MYC	-66330
chr8:128696400-128701600	MYC	-49330
chr8:134331400-134342000	NDRG1	-26871
chr8:134385600-134396400	NDRG1	-81171
chr9:75730000-75734600	ANXA1	-40270
chr9:100465600-100468400	XPA	-7361
chr9:113774400-113778600	LPAR1	23823
chr9:119448600-119452200	TRIM32	819
chr10:79361800-79365800	KCNMA1	33600
chr10:88725800-88734600	ADIRF	2251
chr10:88725800-88734600	ADIRF	2251
chr10:90734000-90735800	FAS	-15514
chr10:95235200-95243600	MYOF	2551
chr10:118974600-118978600	KCNK18	19600
chr11:6447800-6453600	APBB1	-10400
chr11:17715800-17723000	MYOD1	-21715
chr11:65665200-65671600	FOSL1	-403
chr11:72408200-72412800	PDE2A	-25003
chr11:107904200-107906600	CUL5	25941
chr12:6320400-6345000	CD9	23819
chr12:6320400-6345000	CD9	23819
chr12:6320400-6345000	CD9	23819
chr12:6320400-6345000	CD9	23819
chr12:6320400-6345000	CD9	23819
chr12:94135200-94138400	CRADD	65307
chr13:42125800-42129400	RGCC	95905
chr14:62112800-62116000	HIF1A	-49940
chr14:65464200-65467600	FNTB	12462
chr14:65464200-65467600	FNTB	12462
chr14:75412600-75416400	PGF	7987
chr14:75740400-75747200	FOS	-1677
chr14:94845200-94847400	SERPINA1	10729
chr14:94866800-94870800	SERPINA1	-11771
chr14:96630400-96636000	BDKRB2	-37935
chr14:96732600-96738600	BDKRB1	13439
chr14:102664800-102670400	HSP90AA1	-61577
chr15:31418600-31424400	TRPM1	31976
chr15:56282800-56287200	NEDD4	-75671
chr15:67357600-67363600	SMAD3	2417
chr15:67372200-67387400	SMAD3	21617
chr15:67421200-67431000	SMAD3	67917
chr15:74673600-74686600	CYP11A1	-20019
chr15:74673600-74686600	CYP11A1	-20019
chr15:80633000-80637200	ARNT2	-61593
chr15:80633000-80637200	ARNT2	-61593
chr15:89164000-89168400	AEN	1673
chr16:3868800-3875200	CREBBP	58727
chr16:48555200-48562400	N4BP1	85320
chr16:67482800-67489400	HSD11B2	21080
chr17:3459000-3464200	TRPV3	-501
chr17:7587400-7593600	TP53	356
chr17:7919200-7926400	GUCY2D	16888
chr17:31608600-31612800	ASIC2	9306
chr17:63216600-63224600	RGS9	87008
chr18:55648800-55653200	NEDD4L	-60610
chr19:44078600-44081600	XRCC1	58
chr20:867200-872200	ANGPT4	27260
chr20:55750800-55755600	BMP7	88484
chr20:55847800-55853000	BMP7	-8716
chr21:44596200-44602200	CRYAA	10082
chr21:48025200-48030400	S100B	-2679
chr22:36860000-36864400	TXN2	15877
chr22:46462600-46478800	PPARA	-75799
chr22:46488000-46491000	PPARA	-56999

## Sheet: ResponseToWounding
Peak	Gene	Distance
chr1:19793200-19796600	CAPZB	17079
chr1:20433000-20438200	PLA2G2D	10450
chr1:24626800-24629400	GRHL3	-17815
chr1:24685800-24694600	GRHL3	44285
chr1:53758800-53763400	LRP8	32586
chr1:53769600-53774400	LRP8	21686
chr1:110436800-110440800	CSF1	-14455
chr1:117038000-117041800	CD58	73761
chr1:150038800-150042200	VPS45	1131
chr1:159168600-159172600	DARC	-4601
chr1:203657600-203669800	ATP2B4	68011
chr1:206858400-206864200	MAPKAPK2	2918
chr1:207061200-207070800	IL24	-4788
chr1:208039800-208044600	CD34	42547
chr1:236079600-236088000	LYST	-53580
chr1:236103600-236110600	LYST	-76880
chr1:236103600-236110600	LYST	-76880
chr2:20335400-20346400	SDC1	84294
chr2:20374600-20391200	SDC1	42294
chr2:20374600-20391200	SDC1	42294
chr2:20404200-20426200	SDC1	9994
chr2:20623600-20626000	RHOB	-22035
chr2:113647200-113651800	IL37	-21048
chr2:113647200-113651800	IL37	-21048
chr2:113831000-113838000	IL1F10	4605
chr2:113840000-113845800	IL1F10	13005
chr2:128172600-128177400	PROC	-1003
chr2:158638600-158642800	ACVR1	90923
chr2:161075200-161087400	ITGB6	-24488
chr2:161075200-161087400	ITGB6	-24488
chr2:173266400-173275000	ITGA6	-21817
chr2:224878200-224883800	SERPINE2	22521
chr2:240387400-240392200	HDAC4	-67157
chr3:10624200-10628800	ATP2B2	-79232
chr3:11193800-11200200	HRH1	-97385
chr3:11227600-11230000	HRH1	-65585
chr3:13881000-13886200	WNT7A	38018
chr3:13890200-13897200	WNT7A	27918
chr3:30723600-30727200	TGFBR2	77307
chr3:50364200-50368600	TUSC2	-726
chr3:52516400-52521000	STAB1	-10654
chr3:53194400-53197800	PRKCD	964
chr3:53194400-53197800	PRKCD	964
chr3:57578800-57586600	ARF4	435
chr3:127534400-127544800	MGLL	2101
chr3:138576600-138584400	PIK3CB	-26906
chr3:139432800-139437600	NMNAT3	-38341
chr3:139477400-139482600	NMNAT3	-83141
chr3:190312200-190315400	IL1RAP	81909
chr5:36606200-36609400	SLC1A3	1343
chr5:52322200-52328800	ITGA2	40344
chr5:52322200-52328800	ITGA2	40344
chr5:52322200-52328800	ITGA2	40344
chr5:56115000-56120400	MAP3K1	6299
chr5:56115000-56120400	MAP3K1	6299
chr5:76101400-76107600	F2RL1	-10302
chr5:131798400-131803400	IRF1	25590
chr5:135217800-135221400	IL9	11916
chr5:139723800-139730800	HBEGF	-1084
chr5:149917600-149922600	NDST1	32426
chr5:149917600-149922600	NDST1	32426
chr5:151015400-151019800	SPARC	49126
chr6:7688800-7696800	BMP6	-34230
chr6:36198400-36203800	BRPF3	36579
chr6:41251400-41255200	TREM1	1157
chr6:43815400-43820200	VEGFA	79356
chr6:56504600-56510400	DST	294
chr6:56504600-56510400	DST	294
chr6:121708400-121712600	GJA1	-46338
chr7:2902400-2904200	GNA12	-19342
chr8:21765400-21772400	DOK2	2471
chr8:82191200-82196600	FABP5	1302
chr8:97657000-97662800	CPQ	2445
chr8:101872400-101878400	YWHAZ	89811
chr8:101872400-101878400	YWHAZ	89811
chr8:101893800-101898000	YWHAZ	69311
chr8:101893800-101898000	YWHAZ	69311
chr9:75730000-75734600	ANXA1	-40270
chr9:80595400-80599200	GNAQ	49074
chr9:95899000-95902800	NINJ1	-4330
chr9:117796200-117801600	TNC	81636
chr9:117796200-117801600	TNC	81636
chr9:132510800-132516600	PTGES	1626
chr10:73647800-73650200	PSAP	-37874
chr10:79361800-79365800	KCNMA1	33600
chr10:90999600-91003200	LIPA	10415
chr10:90999600-91003200	LIPA	10415
chr10:95235200-95243600	MYOF	2551
chr11:2326400-2330400	TSPAN32	5157
chr11:2326400-2330400	TSPAN32	5157
chr11:10595200-10599600	LYVE1	-7162
chr11:10620800-10630000	LYVE1	-35162
chr11:17715800-17723000	MYOD1	-21715
chr11:33716400-33724200	CD59	37685
chr11:33716400-33724200	CD59	37685
chr11:35131800-35138800	CD44	-25428
chr11:35158000-35170800	CD44	3672
chr11:45591600-45599600	CHST1	91572
chr11:46367200-46376200	DGKZ	-11445
chr11:64124200-64128800	RPS6KA4	-143
chr11:64630400-64638600	EHD1	11691
chr11:64630400-64638600	EHD1	11691
chr11:65624000-65630000	CFL1	-114
chr11:72408200-72412800	PDE2A	-25003
chr11:112165600-112171000	C11orf34	-36717
chr11:120055000-120062600	POU2F3	-48549
chr11:120074200-120084600	POU2F3	-27949
chr11:120074200-120084600	POU2F3	-27949
chr12:6320400-6345000	CD9	23819
chr12:6320400-6345000	CD9	23819
chr12:6320400-6345000	CD9	23819
chr12:6320400-6345000	CD9	23819
chr12:6320400-6345000	CD9	23819
chr12:45608000-45618000	ANO6	3132
chr12:56318800-56333800	DGKA	1544
chr12:64845000-64847600	TBK1	640
chr13:96009200-96013000	ABCC4	-57417
chr13:114549400-114554400	GAS6	15140
chr14:62112800-62116000	HIF1A	-49940
chr14:65464200-65467600	FNTB	12462
chr14:65464200-65467600	FNTB	12462
chr14:65535800-65542200	MAX	30188
chr14:65535800-65542200	MAX	30188
chr14:69397600-69416400	ACTN1	38956
chr14:75740400-75747200	FOS	-1677
chr14:93484400-93489000	ITPK1	95448
chr14:93555200-93560800	ITPK1	24148
chr14:94845200-94847400	SERPINA1	10729
chr14:94866800-94870800	SERPINA1	-11771
chr14:96630400-96636000	BDKRB2	-37935
chr14:96732600-96738600	BDKRB1	13439
chr14:104089800-104097000	KLC1	-2178
chr15:55545600-55550000	RAB27A	14792
chr15:67357600-67363600	SMAD3	2417
chr15:67372200-67387400	SMAD3	21617
chr15:67421200-67431000	SMAD3	67917
chr15:75076800-75083000	CSK	5502
chr15:83988600-83997200	BNC1	-39434
chr15:89641600-89646200	ABHD2	12519
chr16:31212400-31214600	PYCARD	813
chr17:1889600-1893000	RTN4RL1	36878
chr17:1899200-1902000	RTN4RL1	27578
chr17:1918600-1924400	RTN4RL1	6678
chr17:7587400-7593600	TP53	356
chr17:8530400-8536600	MYH10	579
chr17:21186400-21195000	MAP2K3	2716
chr17:73683800-73698200	ITGB4	-26516
chr18:810600-813200	YES1	647
chr19:3093800-3100600	GNA11	2792
chr19:3150400-3156000	GNA15	17009
chr20:867200-872200	ANGPT4	27260
chr20:1804800-1816400	SIRPA	-65342
chr20:30619600-30624800	HCK	-17864
chr20:35972800-35978800	SRC	1243
chr20:43035400-43037800	HNF4A	6676
chr20:49181800-49186800	PTPN1	57409
chr22:36860000-36864400	TXN2	15877
chr22:46462600-46478800	PPARA	-75799
chr22:46488000-46491000	PPARA	-56999

## Sheet: TissueDevelopment
Peak	Gene	Distance
chr1:2157800-2163200	SKI	366
chr1:14842000-14851200	KAZN	-78600
chr1:14980000-14984600	KAZN	57100
chr1:16476600-16486800	EPHA2	882
chr1:24626800-24629400	GRHL3	-17815
chr1:24685800-24694600	GRHL3	44285
chr1:25087000-25089800	CLIC4	16552
chr1:25346800-25362200	RUNX3	-62999
chr1:25376000-25383800	RUNX3	-88399
chr1:27173600-27192600	SFN	-6533
chr1:42381400-42386000	HIVEP3	469
chr1:59057000-59060200	TACSTD2	-15434
chr1:68685800-68689800	WLS	10428
chr1:68685800-68689800	WLS	10428
chr1:87793600-87804600	LMO4	4949
chr1:92268400-92273400	TGFBR3	80887
chr1:92268400-92273400	TGFBR3	80887
chr1:110436800-110440800	CSF1	-14455
chr1:113003200-113006000	WNT2B	-46800
chr1:145450600-145457600	TXNIP	15631
chr1:151546200-151548600	TUFT1	34619
chr1:152472000-152481200	LCE5A	-6720
chr1:152472000-152481200	LCE5A	-6720
chr1:153223600-153230000	LOR	-5376
chr1:164578000-164583800	PBX1	52028
chr1:164578000-164583800	PBX1	52028
chr1:183250600-183254600	LAMC2	97177
chr1:201299200-201305600	TNNT2	44490
chr1:201299200-201305600	TNNT2	44490
chr1:201312000-201317200	TNNT2	32290
chr1:203254600-203260800	BTG2	-16964
chr1:203272200-203277400	BTG2	136
chr1:203272200-203277400	BTG2	136
chr1:203272200-203277400	BTG2	136
chr1:208039800-208044600	CD34	42547
chr1:209820200-209833800	LAMB3	-2321
chr1:209820200-209833800	LAMB3	-2321
chr1:209820200-209833800	LAMB3	-2321
chr1:209972200-210003000	IRF6	-8211
chr1:212738800-212741200	ATF3	-42012
chr2:8818400-8823800	ID2	2125
chr2:20335400-20346400	SDC1	84294
chr2:20374600-20391200	SDC1	42294
chr2:20374600-20391200	SDC1	42294
chr2:20404200-20426200	SDC1	9994
chr2:55179200-55183400	RTN4	96380
chr2:88907800-88915000	EIF2AK3	15694
chr2:96822200-96825200	DUSP2	-12521
chr2:106042600-106046800	FHL2	-29019
chr2:109535400-109539400	EDAR	68428
chr2:121517200-121523400	GLI2	-29685
chr2:158638600-158642800	ACVR1	90923
chr2:206577800-206585200	NRP2	34276
chr2:220322400-220327200	SPEG	25232
chr2:224878200-224883800	SERPINE2	22521
chr3:10624200-10628800	ATP2B2	-79232
chr3:13881000-13886200	WNT7A	38018
chr3:13890200-13897200	WNT7A	27918
chr3:30723600-30727200	TGFBR2	77307
chr3:48629800-48637800	COL7A1	-1100
chr3:69097200-69102600	TMF1	1554
chr3:119819600-119822800	GSK3B	-8687
chr3:119828000-119835200	GSK3B	-19087
chr3:119828000-119835200	GSK3B	-19087
chr3:126723000-126730400	PLXNA1	19263
chr3:126723000-126730400	PLXNA1	19263
chr3:126753800-126756200	PLXNA1	47563
chr3:183871400-183875200	DVL3	124
chr3:193787200-193790000	HES1	-65334
chr3:197224400-197229800	BDH1	55758
chr3:197240800-197244000	BDH1	40458
chr4:56046400-56052200	KDR	-57544
chr4:160218800-160223400	RAPGEF2	32211
chr5:2685200-2689000	IRX2	64676
chr5:17157000-17159200	BASP1	-59569
chr5:17177400-17182400	BASP1	-37769
chr5:17228600-17230800	BASP1	12031
chr5:71642000-71646600	PTCD2	28106
chr5:71642000-71646600	PTCD2	28106
chr5:74248600-74255200	GCNT4	74824
chr5:74330000-74334200	GCNT4	-5376
chr5:76101400-76107600	F2RL1	-10302
chr5:133746600-133750000	UBE2B	41430
chr5:134420600-134424600	PITX1	-52612
chr5:134420600-134424600	PITX1	-52612
chr5:135441600-135453000	SMAD5	-21236
chr5:135441600-135453000	SMAD5	-21236
chr5:135441600-135453000	SMAD5	-21236
chr5:135441600-135453000	SMAD5	-21236
chr5:139723800-139730800	HBEGF	-1084
chr5:171847800-171854000	SH3PXD2B	30627
chr5:171877800-171883600	SH3PXD2B	827
chr5:171971800-171976800	SH3PXD2B	-92773
chr5:172216400-172232200	DUSP1	-26102
chr5:172754200-172758800	STC2	6
chr5:179157800-179162400	MAML1	249
chr6:7688800-7696800	BMP6	-34230
chr6:12221600-12224200	EDN1	-67696
chr6:12287000-12299600	EDN1	2704
chr6:43815400-43820200	VEGFA	79356
chr6:56504600-56510400	DST	294
chr6:56504600-56510400	DST	294
chr6:71105000-71109600	COL9A1	-94514
chr6:106812400-106830200	ATG5	-47634
chr6:121708400-121712600	GJA1	-46338
chr6:139693800-139701600	CITED2	-1943
chr7:42236600-42240600	GLI3	38012
chr7:45063600-45069400	CCM2	-125
chr7:51300800-51304800	COBL	81696
chr7:55111200-55112800	EGFR	25206
chr7:55144800-55150800	EGFR	61006
chr7:55161800-55170200	EGFR	79206
chr7:73453200-73457600	ELN	13281
chr7:73453200-73457600	ELN	13281
chr7:92375600-92379400	CDK6	85731
chr7:98720400-98727400	SMURF1	17823
chr7:137641400-137645000	CREB3L2	43603
chr8:10565800-10572800	SOX7	18722
chr8:10584600-10589600	SOX7	922
chr8:38358400-38364400	FGFR1	-36037
chr8:41179400-41185200	SFRP1	-15284
chr8:72244200-72249800	EYA1	27467
chr8:82191200-82196600	FABP5	1302
chr8:97657000-97662800	CPQ	2445
chr8:102460800-102466200	GRHL2	-41160
chr8:102500800-102507600	GRHL2	-460
chr8:103710800-103714800	KLF10	-44670
chr8:125722000-125725600	MTSS1	16870
chr8:128671800-128692200	MYC	-66330
chr8:128671800-128692200	MYC	-66330
chr8:128696400-128701600	MYC	-49330
chr8:143616600-143621800	ARC	77633
chr8:143616600-143621800	ARC	77633
chr8:143718000-143723000	ARC	-23667
chr9:36965800-36973400	PAX5	64503
chr9:36965800-36973400	PAX5	64503
chr9:75730000-75734600	ANXA1	-40270
chr9:95899000-95902800	NINJ1	-4330
chr9:117796200-117801600	TNC	81636
chr9:117796200-117801600	TNC	81636
chr9:134587400-134591000	RAPGEF1	-3971
chr9:134602000-134611200	RAPGEF1	-21371
chr9:137228200-137233400	RXRA	12374
chr9:137258400-137269800	RXRA	45674
chr10:5507400-5512800	CALML5	31433
chr10:54093800-54096000	DKK1	20844
chr10:73647800-73650200	PSAP	-37874
chr10:79361800-79365800	KCNMA1	33600
chr10:99308000-99311400	ANKRD2	-22498
chr10:99308000-99311400	ANKRD2	-22498
chr10:105269800-105275400	NEURL	18864
chr10:114756600-114762200	TCF7L2	49391
chr11:12722000-12726400	TEAD1	-42388
chr11:12771000-12779200	TEAD1	8512
chr11:15126600-15131200	INSC	-5070
chr11:17715800-17723000	MYOD1	-21715
chr11:34615400-34619600	EHF	-36511
chr11:34655800-34659600	EHF	3689
chr11:34655800-34659600	EHF	3689
chr11:35131800-35138800	CD44	-25428
chr11:35158000-35170800	CD44	3672
chr11:36486600-36491400	TRAF6	42822
chr11:44157800-44163000	EXT2	42653
chr11:44157800-44163000	EXT2	42653
chr11:57541800-57562200	CTNND1	22731
chr11:65624000-65630000	CFL1	-114
chr11:69540000-69546800	FGF19	-23990
chr11:72408200-72412800	PDE2A	-25003
chr11:79127000-79134200	TENM4	21095
chr11:112165600-112171000	C11orf34	-36717
chr11:118779000-118802200	BCL9L	-8987
chr11:119550200-119574800	PVRL1	37294
chr11:119550200-119574800	PVRL1	37294
chr11:119550200-119574800	PVRL1	37294
chr11:119550200-119574800	PVRL1	37294
chr11:119575600-119581000	PVRL1	21494
chr11:119584000-119589200	PVRL1	13194
chr11:119584000-119589200	PVRL1	13194
chr11:120055000-120062600	POU2F3	-48549
chr11:120074200-120084600	POU2F3	-27949
chr11:120074200-120084600	POU2F3	-27949
chr11:126001600-126011400	CDON	-73313
chr12:13345200-13357400	EMP1	1650
chr12:28116000-28120400	PTHLH	6703
chr12:28146400-28148800	PTHLH	-22697
chr12:52426000-52428400	NR4A1	10584
chr12:58158400-58162200	CYP27B1	734
chr12:66157800-66160000	HMGA2	-59011
chr12:69821800-69828000	FRS2	-39229
chr12:115104800-115114200	TBX3	11895
chr12:131297800-131302600	STX2	23539
chr13:24247600-24250600	TNFRSF19	95601
chr14:24727400-24735400	TGM1	1016
chr14:62112800-62116000	HIF1A	-49940
chr14:75412600-75416400	PGF	7987
chr14:75740400-75747200	FOS	-1677
chr14:99670600-99677200	BCL11B	63665
chr14:99722200-99741600	BCL11B	5665
chr15:41133800-41140600	SPINT1	984
chr15:43543200-43547800	TGM5	13555
chr15:55545600-55550000	RAB27A	14792
chr15:56282800-56287200	NEDD4	-75671
chr15:67357600-67363600	SMAD3	2417
chr15:67372200-67387400	SMAD3	21617
chr15:67421200-67431000	SMAD3	67917
chr15:74673600-74686600	CYP11A1	-20019
chr15:74673600-74686600	CYP11A1	-20019
chr15:83988600-83997200	BNC1	-39434
chr15:93613200-93618200	RGMA	1392
chr15:93613200-93618200	RGMA	1392
chr16:3868800-3875200	CREBBP	58727
chr16:53815400-53820200	FTO	79925
chr16:74768400-74780600	FA2H	34223
chr17:8530400-8536600	MYH10	579
chr17:39781400-39786600	KRT17	-3171
chr17:39803600-39818400	KRT17	-30171
chr17:59549400-59555000	TBX4	18393
chr17:80820400-80837200	ZNF750	-30346
chr17:80820400-80837200	ZNF750	-30346
chr17:80820400-80837200	ZNF750	-30346
chr17:80820400-80837200	ZNF750	-30346
chr18:46539400-46545000	SMAD7	-65119
chr19:19539400-19543000	GATAD2A	44558
chr19:42860600-42866400	CNFN	30939
chr20:10643600-10656200	JAG1	4794
chr20:30619600-30624800	HCK	-17864
chr20:35972800-35978800	SRC	1243
chr20:36793400-36798400	TGM2	-2126
chr20:45572400-45577000	EYA2	51437
chr20:55750800-55755600	BMP7	88484
chr20:55847800-55853000	BMP7	-8716
chr21:44596200-44602200	CRYAA	10082
chr21:44751000-44754600	SIK1	94208
chr21:44784000-44796400	SIK1	56808
chr21:44859200-44873600	SIK1	-19392
chr21:44919600-44924400	SIK1	-74992
chr21:44925600-44943400	SIK1	-87492
chr21:44925600-44943400	SIK1	-87492
chr22:30054000-30057800	NF2	56353
chr22:46328400-46333000	WNT7B	42309
chr22:46405400-46411000	WNT7B	-35191
chr22:46462600-46478800	PPARA	-75799
chr22:46488000-46491000	PPARA	-56999
