# Supplementary material for: Interaction of the NRF2 and p63 transcription factors promotes keratinocyte proliferation in the epidermis
Source: Nucleic Acids Res. 2021 Mar 25;49(7):3748–63. doi: 10.1093/nar/gkab167 (PMC8053124; doi:10.1093/nar/gkab167)
Supplement: gkab167_Supplemental_Files [file gkab167_supplemental_files.zip › Suppl.Table S8.DK_unique.xlsx]

## Sheet: SmallMoleculeMetabolicProcess
#identically colored sheets were binned under the left-most label
Peak	Gene	Distance
chr1:8959200-8963800	ENO1	-22751
chr1:22256600-22265400	HSPG2	2790
chr1:27451600-27453800	SLC9A1	28701
chr1:31871600-31875400	SERINC2	-8912
chr1:41197400-41202800	NFYC	42712
chr1:42997200-42999600	PPCS	76170
chr1:42997200-42999600	PPCS	76170
chr1:43837200-43840200	ELOVL1	-5011
chr1:63086200-63089600	ANGPTL3	24742
chr1:146637800-146645600	PRKAB2	2423
chr1:151857000-151861400	THEM4	23084
chr1:151857000-151861400	THEM4	23084
chr1:154954800-154957600	FLAD1	351
chr1:162552200-162556000	UAP1	22777
chr1:165865800-165873200	UCK2	72732
chr1:182348800-182351200	GLUL	11341
chr1:201952200-201957600	RNPEP	3148
chr1:231550000-231553200	EGLN1	9190
chr1:241745600-241747000	KMO	50866
chr2:26230400-26235000	RAB10	-24279
chr2:38625400-38627200	ATL2	-21896
chr2:42539600-42543400	COX7A2L	54650
chr2:47647600-47651600	MSH2	19492
chr2:64018200-64021000	UGP2	-49244
chr2:100001400-100003600	EIF5B	48684
chr2:209129600-209134800	PIKFYVE	1209
chr2:209129600-209134800	PIKFYVE	1209
chr2:216053000-216056800	ABCA12	-51749
chr2:223620600-223623800	MOGAT1	85695
chr2:223699000-223705200	ACSL3	-23552
chr3:63937000-63940800	PSMD6	70336
chr3:111662600-111666200	ABHD10	-33482
chr3:123316400-123322200	PTPLB	-15268
chr3:138043400-138046000	NME9	4028
chr3:142788200-142791000	CHST2	-48573
chr3:155635800-155641000	GMPS	50075
chr3:176855000-176855800	TBL1XR1	58866
chr3:176893800-176900200	TBL1XR1	17266
chr4:75071800-75075200	MTHFD2L	49671
chr4:83703600-83708800	SCD5	13810
chr4:85539400-85544600	CDS1	37868
chr4:114978000-114979800	ARSJ	-78043
chr4:123718600-123723600	FGF2	-26763
chr4:175344000-175345400	HPGD	99349
chr4:186091400-186094400	SLC25A4	28505
chr5:64910000-64911600	TRIM23	9673
chr5:125926400-125939200	ALDH7A1	-1690
chr5:145564200-145566600	LARS	-3177
chr5:149315000-149321000	PDE6A	6356
chr5:168072800-168079600	PANK3	-69595
chr6:42370400-42375800	TRERF1	46683
chr6:44276000-44277400	AARS2	4363
chr6:44276000-44277400	AARS2	4363
chr6:80588200-80590000	ELOVL4	68197
chr6:116690800-116698000	DSE	2879
chr6:151242600-151246200	MTHFD1L	57715
chr6:158427800-158429600	SYNJ2	25781
chr7:2913400-2916000	GNA12	-30742
chr7:6420400-6431600	RAC1	11830
chr7:6442400-6444600	RAC1	29330
chr7:30650000-30654400	GARS	17903
chr7:39726600-39729800	RALA	65118
chr7:44496200-44501200	NPC1L1	82214
chr7:65516000-65520000	ASL	-22785
chr7:86944800-86947600	CROT	-28797
chr7:127876000-127877800	LEP	-4437
chr7:129169800-129171800	NRF1	-80755
chr7:150722000-150727800	ABCB8	-610
chr8:30566200-30571000	GSR	16843
chr8:30579400-30582200	GSR	4643
chr8:54719800-54721600	ATP6V1H	35122
chr8:61367600-61369600	RAB2A	-60816
chr8:94924000-94925800	PDP1	-4275
chr8:100903400-100906600	COX6C	1290
chr9:36336400-36337800	GNE	-60047
chr9:113002600-113005600	TXN	14820
chr9:114593000-114596800	UGCG	-64146
chr9:134064000-134067000	NUP214	64552
chr10:71106200-71112200	HK1	60700
chr10:73733800-73738000	CHST3	11777
chr10:104561400-104564400	CYP17A1	34390
chr10:104874400-104875400	NT5C2	78156
chr11:14367600-14369400	RRAS2	12230
chr11:35077800-35080800	CD44	-81428
chr11:61585400-61589000	FADS1	-2566
chr11:66734400-66739600	PC	-11153
chr11:66734400-66739600	PC	-11153
chr11:66734400-66739600	PC	-11153
chr11:66828400-66833200	RHOD	6511
chr11:71159200-71162000	DHCR7	-1119
chr12:14425200-14428000	ATF7IP	-92016
chr12:14666600-14669600	PLBD1	53183
chr12:18876600-18879200	PLCZ1	13091
chr12:28183400-28189200	PTHLH	-61397
chr12:49188200-49189200	ADCY6	-10788
chr12:69013400-69019600	RAP1B	11881
chr12:125012000-125015000	NCOR2	-33702
chr13:34418400-34420800	RFC3	27414
chr13:42547800-42549800	VWA8	-13580
chr13:100751400-100754600	PCCA	11663
chr14:35682400-35685800	PSMA6	-77463
chr14:51066800-51068600	ATL1	40957
chr14:51066800-51068600	ATL1	40957
chr14:74471800-74474400	ENTPD5	12935
chr14:102446000-102449000	DYNC1H1	16635
chr15:45922800-45942400	SQRDL	5662
chr15:55542000-55546000	RAB27A	18592
chr15:72512400-72526000	PKM	4484
chr15:72528600-72532800	PKM	-7016
chr16:4184800-4192800	ADCY9	-22614
chr16:4184800-4192800	ADCY9	-22614
chr16:4184800-4192800	ADCY9	-22614
chr16:4184800-4192800	ADCY9	-22614
chr16:16058000-16063400	ABCC1	17266
chr16:66929200-66933000	PDP2	16836
chr17:2465000-2470400	PAFAH1B1	-29340
chr17:2465000-2470400	PAFAH1B1	-29340
chr17:2465000-2470400	PAFAH1B1	-29340
chr17:7653000-7655600	DNAH2	33628
chr17:30510600-30513200	RHOT1	42415
chr17:43201600-43207400	PLCD3	5391
chr17:45688000-45690800	KPNB1	-37804
chr17:47178000-47180000	B4GALNT2	-31329
chr17:63013800-63017200	GNA13	37457
chr17:63059000-63062000	GNA13	-7543
chr17:67170200-67174800	ABCA6	-34485
chr17:73119000-73124000	NT5C	6390
chr18:9055000-9056400	NDUFV2	-46928
chr18:11953400-11956400	IMPA2	-26527
chr18:47255200-47259600	ACAA2	82930
chr18:47255200-47259600	ACAA2	82930
chr18:55393200-55397200	ATP8B1	75127
chr19:10748000-10752600	SLC44A2	14366
chr19:38864400-38869200	PSMD8	1624
chr19:40836400-40837600	PLD3	-17592
chr19:41218800-41233000	ITPKC	2892
chr19:44017800-44036800	ETHE1	4096
chr19:44017800-44036800	ETHE1	4096
chr19:48168800-48171400	EHD2	-46500
chr20:3200200-3203200	ITPA	11694
chr20:5512000-5513600	GPCPD1	78872
chr20:56887000-56890000	RAB22A	3748
chr22:32085600-32088200	PISD	-62693
chr22:41994400-41996200	PMM1	-9406
chrX:118627000-118629400	SLC25A5	25837
chrX:149856800-149859200	MTMR1	-3883

## Sheet: OrganophosphateMetabolProcess
Peak	Gene	Distance
chr1:31871600-31875400	SERINC2	-8912
chr1:42997200-42999600	PPCS	76170
chr1:42997200-42999600	PPCS	76170
chr1:63086200-63089600	ANGPTL3	24742
chr1:154954800-154957600	FLAD1	351
chr1:162552200-162556000	UAP1	22777
chr1:165865800-165873200	UCK2	72732
chr1:241745600-241747000	KMO	50866
chr2:26230400-26235000	RAB10	-24279
chr2:38625400-38627200	ATL2	-21896
chr2:47647600-47651600	MSH2	19492
chr2:64018200-64021000	UGP2	-49244
chr2:100001400-100003600	EIF5B	48684
chr2:209129600-209134800	PIKFYVE	1209
chr2:209129600-209134800	PIKFYVE	1209
chr2:216053000-216056800	ABCA12	-51749
chr3:63937000-63940800	PSMD6	70336
chr3:138043400-138046000	NME9	4028
chr3:155635800-155641000	GMPS	50075
chr4:75071800-75075200	MTHFD2L	49671
chr4:85539400-85544600	CDS1	37868
chr4:123718600-123723600	FGF2	-26763
chr5:64910000-64911600	TRIM23	9673
chr5:149315000-149321000	PDE6A	6356
chr5:168072800-168079600	PANK3	-69595
chr6:158427800-158429600	SYNJ2	25781
chr7:2913400-2916000	GNA12	-30742
chr7:6420400-6431600	RAC1	11830
chr7:6442400-6444600	RAC1	29330
chr7:30650000-30654400	GARS	17903
chr7:39726600-39729800	RALA	65118
chr7:150722000-150727800	ABCB8	-610
chr8:54719800-54721600	ATP6V1H	35122
chr8:61367600-61369600	RAB2A	-60816
chr9:36336400-36337800	GNE	-60047
chr10:71106200-71112200	HK1	60700
chr10:104874400-104875400	NT5C2	78156
chr11:14367600-14369400	RRAS2	12230
chr11:61585400-61589000	FADS1	-2566
chr11:66828400-66833200	RHOD	6511
chr12:14425200-14428000	ATF7IP	-92016
chr12:14666600-14669600	PLBD1	53183
chr12:18876600-18879200	PLCZ1	13091
chr12:28183400-28189200	PTHLH	-61397
chr12:49188200-49189200	ADCY6	-10788
chr12:69013400-69019600	RAP1B	11881
chr13:34418400-34420800	RFC3	27414
chr13:42547800-42549800	VWA8	-13580
chr14:51066800-51068600	ATL1	40957
chr14:51066800-51068600	ATL1	40957
chr14:74471800-74474400	ENTPD5	12935
chr14:102446000-102449000	DYNC1H1	16635
chr15:55542000-55546000	RAB27A	18592
chr16:4184800-4192800	ADCY9	-22614
chr16:4184800-4192800	ADCY9	-22614
chr16:4184800-4192800	ADCY9	-22614
chr16:4184800-4192800	ADCY9	-22614
chr16:16058000-16063400	ABCC1	17266
chr17:2465000-2470400	PAFAH1B1	-29340
chr17:2465000-2470400	PAFAH1B1	-29340
chr17:2465000-2470400	PAFAH1B1	-29340
chr17:7653000-7655600	DNAH2	33628
chr17:30510600-30513200	RHOT1	42415
chr17:43201600-43207400	PLCD3	5391
chr17:47178000-47180000	B4GALNT2	-31329
chr17:63013800-63017200	GNA13	37457
chr17:63059000-63062000	GNA13	-7543
chr17:67170200-67174800	ABCA6	-34485
chr17:73119000-73124000	NT5C	6390
chr18:11953400-11956400	IMPA2	-26527
chr18:47113200-47116200	LIPG	26299
chr18:55393200-55397200	ATP8B1	75127
chr19:10748000-10752600	SLC44A2	14366
chr19:40836400-40837600	PLD3	-17592
chr19:41218800-41233000	ITPKC	2892
chr19:48168800-48171400	EHD2	-46500
chr20:3200200-3203200	ITPA	11694
chr20:5512000-5513600	GPCPD1	78872
chr20:56887000-56890000	RAB22A	3748
chr22:32085600-32088200	PISD	-62693
chr22:41994400-41996200	PMM1	-9406
chrX:22139000-22143800	PHEX	90841
chrX:22139000-22143800	PHEX	90841
chrX:149856800-149859200	MTMR1	-3883

## Sheet: CellularLocalization
Peak	Gene	Distance
chr1:10538800-10540600	PEX14	4756
chr1:23987600-23988600	RPL11	-30169
chr1:27451600-27453800	SLC9A1	28701
chr1:32013800-32016200	TINAGL1	-27136
chr1:40516200-40522200	CAP1	13295
chr1:70793000-70794400	ANKRD13C	26705
chr1:145448200-145450200	TXNIP	10731
chr1:145448200-145450200	TXNIP	10731
chr1:146637800-146645600	PRKAB2	2423
chr1:151857000-151861400	THEM4	23084
chr1:151857000-151861400	THEM4	23084
chr1:155929000-155931800	ARHGEF2	17918
chr1:156072600-156078600	LMNA	-8898
chr1:183428800-183431400	SMG7	-11538
chr1:203718000-203727200	LAX1	-11704
chr1:213045400-213049000	FLVCR1	15603
chr1:220509200-220512000	RAB3GAP2	-64804
chr1:225839200-225845600	ENAH	-1556
chr2:9555400-9558000	ITGB1BP1	6658
chr2:26230400-26235000	RAB10	-24279
chr2:27909200-27912000	SUPT7L	-23924
chr2:45197000-45197800	SIX3	28498
chr2:54751000-54752800	SPTBN1	68478
chr2:55424800-55427600	RPS27A	-33338
chr2:65542800-65551600	ACTR2	92229
chr2:73048000-73058000	EXOC6B	170
chr2:166768200-166769800	TTC21B	41353
chr2:175991200-175993200	ATF2	40734
chr2:209129600-209134800	PIKFYVE	1209
chr2:209129600-209134800	PIKFYVE	1209
chr2:228330800-228332000	AGFG1	-5468
chr2:228330800-228332000	AGFG1	-5468
chr3:46427400-46428600	CCR5	16367
chr3:48109200-48115000	MAP4	18662
chr3:57901400-57905200	FLNB	-90827
chr3:57968000-57970600	FLNB	-24827
chr3:58039200-58047800	FLNB	49373
chr4:7066800-7070600	GRPEL1	1224
chr4:57325800-57330000	SRP72	-5181
chr4:79454800-79457200	ANXA3	-16673
chr4:99847600-99854400	EIF4E	-716
chr4:123718600-123723600	FGF2	-26763
chr5:61742400-61745200	IPO11	29089
chr5:79761200-79763600	ZFYVE16	58568
chr5:137547200-137550200	CDC23	332
chr6:30565800-30567600	PPP1R10	18321
chr6:43699400-43703000	VEGFA	-37244
chr6:111887600-111890800	TRAF3IP2	38249
chr6:159314400-159320200	EZR	-76856
chr7:6329600-6331800	CYTH3	-18425
chr7:6420400-6431600	RAC1	11830
chr7:6442400-6444600	RAC1	29330
chr7:39726600-39729800	RALA	65118
chr7:127876000-127877800	LEP	-4437
chr7:155522200-155529400	SHH	79167
chr7:157137400-157140800	DNAJB6	9440
chr7:157137400-157140800	DNAJB6	9440
chr7:157146200-157148800	DNAJB6	17840
chr8:61367600-61369600	RAB2A	-60816
chr8:144535800-144538200	MAFA	-24424
chr9:79772600-79774800	VPS13A	-18661
chr9:123378800-123384000	CDK5RAP2	-38964
chr9:123378800-123384000	CDK5RAP2	-38964
chr9:134064000-134067000	NUP214	64552
chr10:35006200-35011000	PARD3	95649
chr10:35006200-35011000	PARD3	95649
chr10:62185600-62189400	ANK3	-38012
chr10:94086600-94090600	2005-03-01	37680
chr11:937400-940200	AP2A2	12919
chr11:941400-946000	AP2A2	17819
chr11:85747400-85750200	PICALM	31171
chr12:68490600-68492000	IFNG	62227
chr12:68490600-68492000	IFNG	62227
chr12:93304600-93309000	EEA1	16307
chr12:93304600-93309000	EEA1	16307
chr12:93362400-93368400	EEA1	-42293
chr12:93362400-93368400	EEA1	-42293
chr12:110735000-110757000	ATP2A2	26514
chr12:124003200-124005200	RILPL1	14065
chr12:124029600-124031800	RILPL1	-12435
chr13:21604400-21609200	LATS2	28886
chr14:50047200-50048600	RPS29	5194
chr14:52107600-52111200	FRMD6	-9265
chr15:31442600-31443400	TRPM1	10476
chr15:51241200-51248600	AP4E1	44030
chr15:55542000-55546000	RAB27A	18592
chr15:69754800-69756200	RPLP1	10377
chr15:83406000-83415000	AP3B2	-31834
chr16:3069800-3075600	THOC6	-1332
chr16:28202800-28203800	XPO6	19890
chr17:198800-201600	RPH3AL	2398
chr17:2465000-2470400	PAFAH1B1	-29340
chr17:2465000-2470400	PAFAH1B1	-29340
chr17:2465000-2470400	PAFAH1B1	-29340
chr17:30510600-30513200	RHOT1	42415
chr17:38693600-38695600	CCR7	27124
chr17:38693600-38695600	CCR7	27124
chr17:39928600-39932000	JUP	12650
chr17:45688000-45690800	KPNB1	-37804
chr18:46474200-46484800	SMAD7	-2419
chr19:19078200-19083800	HOMER3	-30556
chr19:40807600-40809200	AKT2	-17098
chr19:40807600-40809200	AKT2	-17098
chr19:42633000-42636000	POU2F2	2079
chr19:42633000-42636000	POU2F2	2079
chr19:48168800-48171400	EHD2	-46500
chr19:49480200-49484000	FTL	13542
chr19:57872800-57875800	TRAPPC2P1	-579
chr20:10409000-10416200	MKKS	-30
chr20:30275200-30295800	BCL2L1	25201
chr20:30275200-30295800	BCL2L1	25201
chr20:30275200-30295800	BCL2L1	25201
chr20:35837000-35842000	RPN2	32051
chr20:62552400-62555800	DNAJC5	27565
chr22:18354400-18355800	BID	-98318
chr22:33361400-33362800	SYN3	92258
chr22:38699800-38705800	CSNK1E	10613

## Sheet: MacromoleculeLocalization
Peak	Gene	Distance
chr1:10538800-10540600	PEX14	4756
chr1:22256600-22265400	HSPG2	2790
chr1:23987600-23988600	RPL11	-30169
chr1:52156000-52159000	OSBPL9	74736
chr1:63086200-63089600	ANGPTL3	24742
chr1:70793000-70794400	ANKRD13C	26705
chr1:99205000-99205800	SNX7	78121
chr1:145448200-145450200	TXNIP	10731
chr1:145448200-145450200	TXNIP	10731
chr1:146637800-146645600	PRKAB2	2423
chr1:155929000-155931800	ARHGEF2	17918
chr1:156072600-156078600	LMNA	-8898
chr1:168198400-168200800	SFT2D2	4354
chr1:183428800-183431400	SMG7	-11538
chr1:203718000-203727200	LAX1	-11704
chr1:220509200-220512000	RAB3GAP2	-64804
chr2:9555400-9558000	ITGB1BP1	6658
chr2:26230400-26235000	RAB10	-24279
chr2:27909200-27912000	SUPT7L	-23924
chr2:45197000-45197800	SIX3	28498
chr2:54751000-54752800	SPTBN1	68478
chr2:55424800-55427600	RPS27A	-33338
chr2:65542800-65551600	ACTR2	92229
chr2:73048000-73058000	EXOC6B	170
chr2:179070800-179072200	OSBPL6	12292
chr2:209129600-209134800	PIKFYVE	1209
chr2:209129600-209134800	PIKFYVE	1209
chr2:216053000-216056800	ABCA12	-51749
chr2:223699000-223705200	ACSL3	-23552
chr2:228330800-228332000	AGFG1	-5468
chr2:228330800-228332000	AGFG1	-5468
chr3:47426200-47429400	PTPN23	5290
chr3:48109200-48115000	MAP4	18662
chr3:57901400-57905200	FLNB	-90827
chr3:57968000-57970600	FLNB	-24827
chr3:58039200-58047800	FLNB	49373
chr3:178787000-178790200	ZMAT3	1467
chr3:178787000-178790200	ZMAT3	1467
chr3:185312600-185315800	SENP2	10238
chr4:7066800-7070600	GRPEL1	1224
chr4:57325800-57330000	SRP72	-5181
chr4:99847600-99854400	EIF4E	-716
chr4:123718600-123723600	FGF2	-26763
chr5:61742400-61745200	IPO11	29089
chr5:79761200-79763600	ZFYVE16	58568
chr6:30565800-30567600	PPP1R10	18321
chr6:86284600-86287800	SNX14	17413
chr6:111887600-111890800	TRAF3IP2	38249
chr6:159314400-159320200	EZR	-76856
chr7:44496200-44501200	NPC1L1	82214
chr7:86944800-86947600	CROT	-28797
chr7:155522200-155529400	SHH	79167
chr7:157137400-157140800	DNAJB6	9440
chr7:157137400-157140800	DNAJB6	9440
chr7:157146200-157148800	DNAJB6	17840
chr8:54719800-54721600	ATP6V1H	35122
chr8:61367600-61369600	RAB2A	-60816
chr8:96154800-96157800	PLEKHF2	10268
chr9:14709200-14712800	CER1	11715
chr9:14709200-14712800	CER1	11715
chr9:79772600-79774800	VPS13A	-18661
chr9:123378800-123384000	CDK5RAP2	-38964
chr9:123378800-123384000	CDK5RAP2	-38964
chr9:134064000-134067000	NUP214	64552
chr10:35006200-35011000	PARD3	95649
chr10:35006200-35011000	PARD3	95649
chr10:62185600-62189400	ANK3	-38012
chr10:94086600-94090600	2005-03-01	37680
chr11:937400-940200	AP2A2	12919
chr11:941400-946000	AP2A2	17819
chr11:46847000-46849200	CKAP5	19680
chr11:62494600-62502600	ENSG00000234857	-3744
chr11:118991200-118997000	HINFP	1803
chr11:118991200-118997000	HINFP	1803
chr12:68490600-68492000	IFNG	62227
chr12:68490600-68492000	IFNG	62227
chr12:124003200-124005200	RILPL1	14065
chr12:124029600-124031800	RILPL1	-12435
chr13:21604400-21609200	LATS2	28886
chr14:50047200-50048600	RPS29	5194
chr14:52107600-52111200	FRMD6	-9265
chr15:51241200-51248600	AP4E1	44030
chr15:55542000-55546000	RAB27A	18592
chr15:67532000-67535200	AAGAB	13474
chr15:69754800-69756200	RPLP1	10377
chr15:83406000-83415000	AP3B2	-31834
chr16:3069800-3075600	THOC6	-1332
chr16:28202800-28203800	XPO6	19890
chr16:70401000-70403200	DDX19A	21368
chr17:198800-201600	RPH3AL	2398
chr17:624200-627200	VPS53	-7604
chr17:2465000-2470400	PAFAH1B1	-29340
chr17:2465000-2470400	PAFAH1B1	-29340
chr17:2465000-2470400	PAFAH1B1	-29340
chr17:38693600-38695600	CCR7	27124
chr17:38693600-38695600	CCR7	27124
chr17:39928600-39932000	JUP	12650
chr17:45688000-45690800	KPNB1	-37804
chr18:46474200-46484800	SMAD7	-2419
chr18:47113200-47116200	LIPG	26299
chr18:55393200-55397200	ATP8B1	75127
chr19:19078200-19083800	HOMER3	-30556
chr19:40807600-40809200	AKT2	-17098
chr19:40807600-40809200	AKT2	-17098
chr19:42633000-42636000	POU2F2	2079
chr19:42633000-42636000	POU2F2	2079
chr19:48168800-48171400	EHD2	-46500
chr20:35837000-35842000	RPN2	32051
chr20:56887000-56890000	RAB22A	3748
chr22:18354400-18355800	BID	-98318
chr22:38699800-38705800	CSNK1E	10613
chrX:102706200-102709400	RAB40A	50003

## Sheet: CatabolicProcess
Peak	Gene	Distance
chr1:8959200-8963800	ENO1	-22751
chr1:10120800-10131400	UBE4B	32446
chr1:10141000-10144000	UBE4B	48846
chr1:22256600-22265400	HSPG2	2790
chr1:23987600-23988600	RPL11	-30169
chr1:27451600-27453800	SLC9A1	28701
chr1:63086200-63089600	ANGPTL3	24742
chr1:150781800-150785600	CTSK	-2901
chr1:158979400-158982800	IFI16	1418
chr1:182348800-182351200	GLUL	11341
chr1:183428800-183431400	SMG7	-11538
chr1:228674000-228680200	RNF187	2338
chr1:241745600-241747000	KMO	50866
chr2:26230400-26235000	RAB10	-24279
chr2:38625400-38627200	ATL2	-21896
chr2:47647600-47651600	MSH2	19492
chr2:55424800-55427600	RPS27A	-33338
chr2:100001400-100003600	EIF5B	48684
chr2:216053000-216056800	ABCA12	-51749
chr2:234398800-234402200	USP40	73736
chr2:234398800-234402200	USP40	73736
chr3:47426200-47429400	PTPN23	5290
chr3:58160400-58163400	DNASE1L3	38498
chr3:63937000-63940800	PSMD6	70336
chr3:101300400-101303400	PCNP	8961
chr3:111662600-111666200	ABHD10	-33482
chr3:176855000-176855800	TBL1XR1	58866
chr3:176893800-176900200	TBL1XR1	17266
chr3:196290000-196293400	FBXO45	-3859
chr4:89376200-89378200	HERC5	-1068
chr4:99847600-99854400	EIF4E	-716
chr4:123718600-123723600	FGF2	-26763
chr5:64910000-64911600	TRIM23	9673
chr5:68530400-68539000	CDK7	4000
chr5:112353800-112357600	DCP2	43267
chr5:125926400-125939200	ALDH7A1	-1690
chr5:137547200-137550200	CDC23	332
chr5:138945200-138948800	UBE2D2	6249
chr5:150419400-150425800	GPX3	22476
chr6:41812800-41815200	USP49	49099
chr6:42370400-42375800	TRERF1	46683
chr6:42535400-42537400	UBR2	4600
chr6:75904400-75908600	COL12A1	9267
chr6:106826000-106832200	ATG5	-55434
chr7:2913400-2916000	GNA12	-30742
chr7:6420400-6431600	RAC1	11830
chr7:6442400-6444600	RAC1	29330
chr7:39726600-39729800	RALA	65118
chr7:65516000-65520000	ASL	-22785
chr7:86944800-86947600	CROT	-28797
chr7:127876000-127877800	LEP	-4437
chr7:129503600-129506200	UBE2H	87889
chr7:150722000-150727800	ABCB8	-610
chr8:54719800-54721600	ATP6V1H	35122
chr8:61367600-61369600	RAB2A	-60816
chr8:74761600-74764400	ENSG00000258677	28089
chr9:101781400-101782800	COL15A1	76179
chr9:110040800-110047200	RAD23B	-1560
chr10:35275800-35283200	CUL2	83716
chr10:71106200-71112200	HK1	60700
chr10:104874400-104875400	NT5C2	78156
chr11:14367600-14369400	RRAS2	12230
chr11:35077800-35080800	CD44	-81428
chr11:62494600-62502600	ENSG00000234857	-3744
chr11:66828400-66833200	RHOD	6511
chr12:14425200-14428000	ATF7IP	-92016
chr12:14666600-14669600	PLBD1	53183
chr12:18876600-18879200	PLCZ1	13091
chr12:69013400-69019600	RAP1B	11881
chr12:102249200-102253400	DRAM1	-19829
chr12:121769800-121772000	ANAPC5	19365
chr13:34418400-34420800	RFC3	27414
chr13:42547800-42549800	VWA8	-13580
chr13:100751400-100754600	PCCA	11663
chr14:35682400-35685800	PSMA6	-77463
chr14:50047200-50048600	RPS29	5194
chr14:51066800-51068600	ATL1	40957
chr14:51066800-51068600	ATL1	40957
chr14:69250400-69269400	ZFP36L1	57
chr14:74471800-74474400	ENTPD5	12935
chr14:102446000-102449000	DYNC1H1	16635
chr15:45922800-45942400	SQRDL	5662
chr15:55542000-55546000	RAB27A	18592
chr15:69754800-69756200	RPLP1	10377
chr15:72512400-72526000	PKM	4484
chr15:72528600-72532800	PKM	-7016
chr16:16058000-16063400	ABCC1	17266
chr16:48491200-48497200	SIAH1	-94388
chr16:50131600-50140400	PAPD5	-50829
chr17:2465000-2470400	PAFAH1B1	-29340
chr17:2465000-2470400	PAFAH1B1	-29340
chr17:2465000-2470400	PAFAH1B1	-29340
chr17:7653000-7655600	DNAH2	33628
chr17:20941400-20947400	USP22	1952
chr17:30510600-30513200	RHOT1	42415
chr17:43201600-43207400	PLCD3	5391
chr17:45688000-45690800	KPNB1	-37804
chr17:62631000-62634600	SMURF2	25386
chr17:63013800-63017200	GNA13	37457
chr17:63059000-63062000	GNA13	-7543
chr17:67170200-67174800	ABCA6	-34485
chr17:73119000-73124000	NT5C	6390
chr18:11953400-11956400	IMPA2	-26527
chr18:47113200-47116200	LIPG	26299
chr18:55393200-55397200	ATP8B1	75127
chr18:55716400-55717600	NEDD4L	5390
chr19:38864400-38869200	PSMD8	1624
chr19:40836400-40837600	PLD3	-17592
chr19:44017800-44036800	ETHE1	4096
chr19:44017800-44036800	ETHE1	4096
chr19:48168800-48171400	EHD2	-46500
chr20:3200200-3203200	ITPA	11694
chr20:32991200-32995400	ITCH	42182
chr20:33347800-33353400	TP53INP2	58506
chr20:56887000-56890000	RAB22A	3748
chr22:31561800-31579400	RNF185	14421
chr22:41346000-41351000	RBX1	1137

## Sheet: OrganicSubstanceCatabolProcess
Peak	Gene	Distance
chr1:8959200-8963800	ENO1	-22751
chr1:10120800-10131400	UBE4B	32446
chr1:10141000-10144000	UBE4B	48846
chr1:22256600-22265400	HSPG2	2790
chr1:23987600-23988600	RPL11	-30169
chr1:27451600-27453800	SLC9A1	28701
chr1:63086200-63089600	ANGPTL3	24742
chr1:182348800-182351200	GLUL	11341
chr1:183428800-183431400	SMG7	-11538
chr1:228674000-228680200	RNF187	2338
chr1:241745600-241747000	KMO	50866
chr2:26230400-26235000	RAB10	-24279
chr2:38625400-38627200	ATL2	-21896
chr2:47647600-47651600	MSH2	19492
chr2:55424800-55427600	RPS27A	-33338
chr2:100001400-100003600	EIF5B	48684
chr2:216053000-216056800	ABCA12	-51749
chr2:234398800-234402200	USP40	73736
chr2:234398800-234402200	USP40	73736
chr3:47426200-47429400	PTPN23	5290
chr3:58160400-58163400	DNASE1L3	38498
chr3:63937000-63940800	PSMD6	70336
chr3:101300400-101303400	PCNP	8961
chr3:111662600-111666200	ABHD10	-33482
chr3:176855000-176855800	TBL1XR1	58866
chr3:176893800-176900200	TBL1XR1	17266
chr3:196290000-196293400	FBXO45	-3859
chr4:89376200-89378200	HERC5	-1068
chr4:99847600-99854400	EIF4E	-716
chr4:123718600-123723600	FGF2	-26763
chr5:64910000-64911600	TRIM23	9673
chr5:68530400-68539000	CDK7	4000
chr5:112353800-112357600	DCP2	43267
chr5:125926400-125939200	ALDH7A1	-1690
chr5:137547200-137550200	CDC23	332
chr5:138945200-138948800	UBE2D2	6249
chr6:41812800-41815200	USP49	49099
chr6:42370400-42375800	TRERF1	46683
chr6:42535400-42537400	UBR2	4600
chr7:2913400-2916000	GNA12	-30742
chr7:6420400-6431600	RAC1	11830
chr7:6442400-6444600	RAC1	29330
chr7:39726600-39729800	RALA	65118
chr7:65516000-65520000	ASL	-22785
chr7:86944800-86947600	CROT	-28797
chr7:127876000-127877800	LEP	-4437
chr7:129503600-129506200	UBE2H	87889
chr7:150722000-150727800	ABCB8	-610
chr8:54719800-54721600	ATP6V1H	35122
chr8:61367600-61369600	RAB2A	-60816
chr8:74761600-74764400	ENSG00000258677	28089
chr9:110040800-110047200	RAD23B	-1560
chr10:35275800-35283200	CUL2	83716
chr10:71106200-71112200	HK1	60700
chr10:104874400-104875400	NT5C2	78156
chr11:14367600-14369400	RRAS2	12230
chr11:35077800-35080800	CD44	-81428
chr11:62494600-62502600	ENSG00000234857	-3744
chr11:66828400-66833200	RHOD	6511
chr12:14425200-14428000	ATF7IP	-92016
chr12:14666600-14669600	PLBD1	53183
chr12:18876600-18879200	PLCZ1	13091
chr12:69013400-69019600	RAP1B	11881
chr12:121769800-121772000	ANAPC5	19365
chr13:34418400-34420800	RFC3	27414
chr13:42547800-42549800	VWA8	-13580
chr13:100751400-100754600	PCCA	11663
chr14:35682400-35685800	PSMA6	-77463
chr14:50047200-50048600	RPS29	5194
chr14:51066800-51068600	ATL1	40957
chr14:51066800-51068600	ATL1	40957
chr14:69250400-69269400	ZFP36L1	57
chr14:74471800-74474400	ENTPD5	12935
chr14:102446000-102449000	DYNC1H1	16635
chr15:45922800-45942400	SQRDL	5662
chr15:55542000-55546000	RAB27A	18592
chr15:69754800-69756200	RPLP1	10377
chr15:72512400-72526000	PKM	4484
chr15:72528600-72532800	PKM	-7016
chr16:16058000-16063400	ABCC1	17266
chr16:48491200-48497200	SIAH1	-94388
chr16:50131600-50140400	PAPD5	-50829
chr17:2465000-2470400	PAFAH1B1	-29340
chr17:2465000-2470400	PAFAH1B1	-29340
chr17:2465000-2470400	PAFAH1B1	-29340
chr17:7653000-7655600	DNAH2	33628
chr17:20941400-20947400	USP22	1952
chr17:30510600-30513200	RHOT1	42415
chr17:43201600-43207400	PLCD3	5391
chr17:45688000-45690800	KPNB1	-37804
chr17:62631000-62634600	SMURF2	25386
chr17:63013800-63017200	GNA13	37457
chr17:63059000-63062000	GNA13	-7543
chr17:67170200-67174800	ABCA6	-34485
chr17:73119000-73124000	NT5C	6390
chr18:11953400-11956400	IMPA2	-26527
chr18:47113200-47116200	LIPG	26299
chr18:55393200-55397200	ATP8B1	75127
chr18:55716400-55717600	NEDD4L	5390
chr19:38864400-38869200	PSMD8	1624
chr19:40836400-40837600	PLD3	-17592
chr19:44017800-44036800	ETHE1	4096
chr19:44017800-44036800	ETHE1	4096
chr19:48168800-48171400	EHD2	-46500
chr20:3200200-3203200	ITPA	11694
chr20:32991200-32995400	ITCH	42182
chr20:56887000-56890000	RAB22A	3748
chr22:41346000-41351000	RBX1	1137

## Sheet: CellDeath
Peak	Gene	Distance
chr1:10120800-10131400	UBE4B	32446
chr1:10141000-10144000	UBE4B	48846
chr1:27451600-27453800	SLC9A1	28701
chr1:85785800-85787800	BCL10	-44027
chr1:151857000-151861400	THEM4	23084
chr1:151857000-151861400	THEM4	23084
chr1:155929000-155931800	ARHGEF2	17918
chr1:156072600-156078600	LMNA	-8898
chr1:158979400-158982800	IFI16	1418
chr1:213045400-213049000	FLVCR1	15603
chr2:47647600-47651600	MSH2	19492
chr2:55238000-55240800	RTN4	38280
chr2:55424800-55427600	RPS27A	-33338
chr2:68191000-68193000	C1D	98115
chr2:175991200-175993200	ATF2	40734
chr2:191884800-191887600	STAT1	-7224
chr2:204520200-204522200	CD28	-50071
chr3:58160400-58163400	DNASE1L3	38498
chr3:63937000-63940800	PSMD6	70336
chr3:100420800-100421800	TFG	-6969
chr3:121570000-121571600	EAF2	16738
chr3:178787000-178790200	ZMAT3	1467
chr3:178787000-178790200	ZMAT3	1467
chr4:123718600-123723600	FGF2	-26763
chr4:186091400-186094400	SLC25A4	28505
chr5:145658200-145664600	POU4F3	-57187
chr5:168780800-168783600	SLIT3	-54067
chr6:43699400-43703000	VEGFA	-37244
chr6:50753200-50754800	TFAP2B	-32436
chr6:106826000-106832200	ATG5	-55434
chr6:108883200-108886200	FOXO3	2631
chr6:111887600-111890800	TRAF3IP2	38249
chr6:138421000-138430400	PERP	2948
chr7:6420400-6431600	RAC1	11830
chr7:6442400-6444600	RAC1	29330
chr7:17281000-17283400	AHR	-56046
chr7:30650000-30654400	GARS	17903
chr7:75925600-75937200	HSPB1	-461
chr7:155522200-155529400	SHH	79167
chr7:157137400-157140800	DNAJB6	9440
chr7:157137400-157140800	DNAJB6	9440
chr7:157146200-157148800	DNAJB6	17840
chr9:36584200-36590200	MELK	14341
chr9:79772600-79774800	VPS13A	-18661
chr10:35275800-35283200	CUL2	83716
chr10:50758000-50762800	ERCC6-PGBD3	-12816
chr10:71106200-71112200	HK1	60700
chr10:74030000-74038000	DDIT4	322
chr11:35077800-35080800	CD44	-81428
chr11:62494600-62502600	ENSG00000234857	-3744
chr11:63452800-63457600	RTN3	6245
chr11:66535000-66536600	SPTBN2	-39370
chr12:12149800-12152800	BCL2L14	-72573
chr12:50169600-50171600	TMBIM6	35008
chr12:68490600-68492000	IFNG	62227
chr12:68490600-68492000	IFNG	62227
chr12:76345600-76349000	PHLDA1	80412
chr12:80097400-80101400	PAWR	-14523
chr12:102249200-102253400	DRAM1	-19829
chr13:32905000-32906000	BRCA2	15883
chr13:108844000-108847800	LIG4	21230
chr14:35682400-35685800	PSMA6	-77463
chr14:51066800-51068600	ATL1	40957
chr14:51066800-51068600	ATL1	40957
chr14:102446000-102449000	DYNC1H1	16635
chr15:41030400-41034400	RMDN3	15649
chr15:50941200-50949000	TRPM7	33912
chr15:63448400-63450600	RPS27L	501
chr15:72512400-72526000	PKM	4484
chr15:72528600-72532800	PKM	-7016
chr16:3069800-3075600	THOC6	-1332
chr16:11651000-11658000	LITAF	26919
chr16:28546200-28552000	NUPR1	1229
chr16:48491200-48497200	SIAH1	-94388
chr17:5332600-5335800	C1QBP	8275
chr17:30510600-30513200	RHOT1	42415
chr17:43120800-43132200	NMT1	-2478
chr17:45688000-45690800	KPNB1	-37804
chr17:57768600-57770600	PTRH2	9186
chr19:38864400-38869200	PSMD8	1624
chr19:40807600-40809200	AKT2	-17098
chr19:40807600-40809200	AKT2	-17098
chr19:49480200-49484000	FTL	13542
chr20:30275200-30295800	BCL2L1	25201
chr20:30275200-30295800	BCL2L1	25201
chr20:30275200-30295800	BCL2L1	25201
chr20:32991200-32995400	ITCH	42182
chr20:62552400-62555800	DNAJC5	27565
chr21:46345200-46346400	ITGB2	2988
chr22:18354400-18355800	BID	-98318
chr22:30657600-30658800	OSM	4629
chr22:45998400-46002200	ATXN10	-67379
chr22:50998000-50999200	SYCE3	2734

## Sheet: Death
Peak	Gene	Distance
chr1:10120800-10131400	UBE4B	32446
chr1:10141000-10144000	UBE4B	48846
chr1:27451600-27453800	SLC9A1	28701
chr1:85785800-85787800	BCL10	-44027
chr1:151857000-151861400	THEM4	23084
chr1:151857000-151861400	THEM4	23084
chr1:155929000-155931800	ARHGEF2	17918
chr1:156072600-156078600	LMNA	-8898
chr1:158979400-158982800	IFI16	1418
chr1:213045400-213049000	FLVCR1	15603
chr2:47647600-47651600	MSH2	19492
chr2:55238000-55240800	RTN4	38280
chr2:55424800-55427600	RPS27A	-33338
chr2:68191000-68193000	C1D	98115
chr2:175991200-175993200	ATF2	40734
chr2:191884800-191887600	STAT1	-7224
chr2:204520200-204522200	CD28	-50071
chr3:58160400-58163400	DNASE1L3	38498
chr3:63937000-63940800	PSMD6	70336
chr3:100420800-100421800	TFG	-6969
chr3:121570000-121571600	EAF2	16738
chr3:178787000-178790200	ZMAT3	1467
chr3:178787000-178790200	ZMAT3	1467
chr4:123718600-123723600	FGF2	-26763
chr4:186091400-186094400	SLC25A4	28505
chr5:145658200-145664600	POU4F3	-57187
chr5:168780800-168783600	SLIT3	-54067
chr6:43699400-43703000	VEGFA	-37244
chr6:50753200-50754800	TFAP2B	-32436
chr6:106826000-106832200	ATG5	-55434
chr6:108883200-108886200	FOXO3	2631
chr6:111887600-111890800	TRAF3IP2	38249
chr6:138421000-138430400	PERP	2948
chr7:6420400-6431600	RAC1	11830
chr7:6442400-6444600	RAC1	29330
chr7:17281000-17283400	AHR	-56046
chr7:30650000-30654400	GARS	17903
chr7:75925600-75937200	HSPB1	-461
chr7:155522200-155529400	SHH	79167
chr7:157137400-157140800	DNAJB6	9440
chr7:157137400-157140800	DNAJB6	9440
chr7:157146200-157148800	DNAJB6	17840
chr9:36584200-36590200	MELK	14341
chr9:79772600-79774800	VPS13A	-18661
chr10:35275800-35283200	CUL2	83716
chr10:50758000-50762800	ERCC6-PGBD3	-12816
chr10:71106200-71112200	HK1	60700
chr10:74030000-74038000	DDIT4	322
chr11:35077800-35080800	CD44	-81428
chr11:62494600-62502600	ENSG00000234857	-3744
chr11:63452800-63457600	RTN3	6245
chr11:66535000-66536600	SPTBN2	-39370
chr12:12149800-12152800	BCL2L14	-72573
chr12:50169600-50171600	TMBIM6	35008
chr12:68490600-68492000	IFNG	62227
chr12:68490600-68492000	IFNG	62227
chr12:76345600-76349000	PHLDA1	80412
chr12:80097400-80101400	PAWR	-14523
chr12:102249200-102253400	DRAM1	-19829
chr13:32905000-32906000	BRCA2	15883
chr13:108844000-108847800	LIG4	21230
chr14:35682400-35685800	PSMA6	-77463
chr14:51066800-51068600	ATL1	40957
chr14:51066800-51068600	ATL1	40957
chr14:102446000-102449000	DYNC1H1	16635
chr15:41030400-41034400	RMDN3	15649
chr15:50941200-50949000	TRPM7	33912
chr15:63448400-63450600	RPS27L	501
chr15:72512400-72526000	PKM	4484
chr15:72528600-72532800	PKM	-7016
chr16:3069800-3075600	THOC6	-1332
chr16:11651000-11658000	LITAF	26919
chr16:28546200-28552000	NUPR1	1229
chr16:48491200-48497200	SIAH1	-94388
chr17:5332600-5335800	C1QBP	8275
chr17:30510600-30513200	RHOT1	42415
chr17:43120800-43132200	NMT1	-2478
chr17:45688000-45690800	KPNB1	-37804
chr17:57768600-57770600	PTRH2	9186
chr19:38864400-38869200	PSMD8	1624
chr19:40807600-40809200	AKT2	-17098
chr19:40807600-40809200	AKT2	-17098
chr19:49480200-49484000	FTL	13542
chr20:30275200-30295800	BCL2L1	25201
chr20:30275200-30295800	BCL2L1	25201
chr20:30275200-30295800	BCL2L1	25201
chr20:32991200-32995400	ITCH	42182
chr20:62552400-62555800	DNAJC5	27565
chr21:46345200-46346400	ITGB2	2988
chr22:18354400-18355800	BID	-98318
chr22:30657600-30658800	OSM	4629
chr22:45998400-46002200	ATXN10	-67379
chr22:50998000-50999200	SYCE3	2734

## Sheet: PhosphorusMetabolicProcess
Peak	Gene	Distance
chr1:6605000-6607000	NOL9	8595
chr1:31871600-31875400	SERINC2	-8912
chr1:42997200-42999600	PPCS	76170
chr1:42997200-42999600	PPCS	76170
chr1:43837200-43840200	ELOVL1	-5011
chr1:63086200-63089600	ANGPTL3	24742
chr1:146637800-146645600	PRKAB2	2423
chr1:154954800-154957600	FLAD1	351
chr1:162552200-162556000	UAP1	22777
chr1:165865800-165873200	UCK2	72732
chr1:179006600-179009600	FAM20B	13069
chr1:241745600-241747000	KMO	50866
chr2:26230400-26235000	RAB10	-24279
chr2:38625400-38627200	ATL2	-21896
chr2:47647600-47651600	MSH2	19492
chr2:54751000-54752800	SPTBN1	68478
chr2:64018200-64021000	UGP2	-49244
chr2:100001400-100003600	EIF5B	48684
chr2:102319800-102322400	MAP4K4	6557
chr2:102319800-102322400	MAP4K4	6557
chr2:102358400-102360600	MAP4K4	44957
chr2:209129600-209134800	PIKFYVE	1209
chr2:209129600-209134800	PIKFYVE	1209
chr2:216053000-216056800	ABCA12	-51749
chr3:47426200-47429400	PTPN23	5290
chr3:63937000-63940800	PSMD6	70336
chr3:138043400-138046000	NME9	4028
chr3:155635800-155641000	GMPS	50075
chr4:75071800-75075200	MTHFD2L	49671
chr4:85539400-85544600	CDS1	37868
chr4:123718600-123723600	FGF2	-26763
chr5:64910000-64911600	TRIM23	9673
chr5:68530400-68539000	CDK7	4000
chr5:133680400-133684000	CDKL3	20565
chr5:149315000-149321000	PDE6A	6356
chr5:168072800-168079600	PANK3	-69595
chr5:176492800-176495400	FGFR4	-19787
chr6:64232200-64234200	PTP4A1	-48717
chr6:80588200-80590000	ELOVL4	68197
chr6:158427800-158429600	SYNJ2	25781
chr7:2913400-2916000	GNA12	-30742
chr7:6420400-6431600	RAC1	11830
chr7:6442400-6444600	RAC1	29330
chr7:30650000-30654400	GARS	17903
chr7:39726600-39729800	RALA	65118
chr7:77201800-77205800	PTPN12	37208
chr7:77201800-77205800	PTPN12	37208
chr7:121433400-121440400	PTPRZ1	-76243
chr7:127876000-127877800	LEP	-4437
chr7:141284200-141287200	AGK	34711
chr7:150722000-150727800	ABCB8	-610
chr8:54719800-54721600	ATP6V1H	35122
chr8:61367600-61369600	RAB2A	-60816
chr8:94924000-94925800	PDP1	-4275
chr9:36336400-36337800	GNE	-60047
chr9:36584200-36590200	MELK	14341
chr10:71106200-71112200	HK1	60700
chr10:104874400-104875400	NT5C2	78156
chr11:14367600-14369400	RRAS2	12230
chr11:61585400-61589000	FADS1	-2566
chr11:66828400-66833200	RHOD	6511
chr11:122502200-122504600	UBASH3B	-22983
chr12:14425200-14428000	ATF7IP	-92016
chr12:14666600-14669600	PLBD1	53183
chr12:18876600-18879200	PLCZ1	13091
chr12:28183400-28189200	PTHLH	-61397
chr12:49188200-49189200	ADCY6	-10788
chr12:69013400-69019600	RAP1B	11881
chr12:120679800-120689400	PXN	18963
chr13:21604400-21609200	LATS2	28886
chr13:34418400-34420800	RFC3	27414
chr13:42547800-42549800	VWA8	-13580
chr14:51066800-51068600	ATL1	40957
chr14:51066800-51068600	ATL1	40957
chr14:67805600-67806800	EIF2S1	-20514
chr14:74471800-74474400	ENTPD5	12935
chr14:102446000-102449000	DYNC1H1	16635
chr14:103826600-103829600	MARK3	-23757
chr14:103826600-103829600	MARK3	-23757
chr14:103865600-103871200	MARK3	16543
chr15:44736600-44739000	CTDSPL2	18368
chr15:50941200-50949000	TRPM7	33912
chr15:55542000-55546000	RAB27A	18592
chr15:72512400-72526000	PKM	4484
chr15:72528600-72532800	PKM	-7016
chr16:4184800-4192800	ADCY9	-22614
chr16:4184800-4192800	ADCY9	-22614
chr16:4184800-4192800	ADCY9	-22614
chr16:4184800-4192800	ADCY9	-22614
chr16:16058000-16063400	ABCC1	17266
chr16:66929200-66933000	PDP2	16836
chr17:2465000-2470400	PAFAH1B1	-29340
chr17:2465000-2470400	PAFAH1B1	-29340
chr17:2465000-2470400	PAFAH1B1	-29340
chr17:7653000-7655600	DNAH2	33628
chr17:30510600-30513200	RHOT1	42415
chr17:43201600-43207400	PLCD3	5391
chr17:47178000-47180000	B4GALNT2	-31329
chr17:63013800-63017200	GNA13	37457
chr17:63059000-63062000	GNA13	-7543
chr17:67170200-67174800	ABCA6	-34485
chr17:73119000-73124000	NT5C	6390
chr18:9055000-9056400	NDUFV2	-46928
chr18:9624000-9630000	PPP4R1	-12444
chr18:11953400-11956400	IMPA2	-26527
chr18:46474200-46484800	SMAD7	-2419
chr18:47113200-47116200	LIPG	26299
chr18:55393200-55397200	ATP8B1	75127
chr19:10748000-10752600	SLC44A2	14366
chr19:39049000-39051200	MAP4K1	58464
chr19:40807600-40809200	AKT2	-17098
chr19:40807600-40809200	AKT2	-17098
chr19:40836400-40837600	PLD3	-17592
chr19:41218800-41233000	ITPKC	2892
chr19:48168800-48171400	EHD2	-46500
chr20:3200200-3203200	ITPA	11694
chr20:5512000-5513600	GPCPD1	78872
chr20:45958400-45964400	ZMYND8	24014
chr20:56887000-56890000	RAB22A	3748
chr21:11065000-11089200	TPTE	-86218
chr22:30657600-30658800	OSM	4629
chr22:32085600-32088200	PISD	-62693
chr22:38699800-38705800	CSNK1E	10613
chr22:41994400-41996200	PMM1	-9406
chrX:22139000-22143800	PHEX	90841
chrX:22139000-22143800	PHEX	90841
chrX:149856800-149859200	MTMR1	-3883
