# Supplementary material for: Interaction of the NRF2 and p63 transcription factors promotes keratinocyte proliferation in the epidermis
Source: Nucleic Acids Res. 2021 Mar 25;49(7):3748–63. doi: 10.1093/nar/gkab167 (PMC8053124; doi:10.1093/nar/gkab167)
Supplement: gkab167_Supplemental_Files [file gkab167_supplemental_files.zip › Suppl.Table S9.common.xlsx]

## Sheet: positiveRegulationOfBiolProcess
#identically colored sheets were binned under the left-most label
Peak	Gene	Distance
chr1:2464400-2465200	HES5	-3116
chr1:9949600-9955000	CTNNBIP1	18021
chr1:9949600-9955000	CTNNBIP1	18021
chr1:23918800-23920600	ID3	-33415
chr1:24610000-24613800	GRHL3	-34015
chr1:24610000-24613800	GRHL3	-34015
chr1:24619000-24622600	GRHL3	-25115
chr1:39568400-39574000	MACF1	22166
chr1:41350600-41358000	CITED4	-26282
chr1:41350600-41358000	CITED4	-26282
chr1:44376800-44382800	ARTN	-19192
chr1:87102000-87104000	SH3GLB1	-67578
chr1:116883200-116884400	ATP1A1	-32689
chr1:154390400-154396000	IL6R	15531
chr1:156082000-156089400	LMNA	1202
chr1:181001000-181004400	MR1	-439
chr1:181001000-181004400	MR1	-439
chr1:181011800-181014800	MR1	10161
chr1:201443400-201446400	PHLDA3	-6588
chr1:209976200-209984400	IRF6	-911
chr1:209976200-209984400	IRF6	-911
chr2:34600-40200	FAM110C	8985
chr2:34600-40200	FAM110C	8985
chr2:20709800-20710400	RHOB	63265
chr2:31612600-31616600	XDH	22981
chr2:32581400-32583600	BIRC6	404
chr2:43384000-43387600	ZFP36L2	67948
chr2:43384000-43387600	ZFP36L2	67948
chr2:46533000-46539200	EPAS1	11559
chr2:46553600-46563600	EPAS1	34059
chr2:70735200-70738200	TGFA	44447
chr2:70822800-70825400	TGFA	-42953
chr2:70822800-70825400	TGFA	-42953
chr2:106018200-106022800	FHL2	-4819
chr2:113378800-113387600	SLC20A1	-20234
chr2:113625000-113628000	IL1B	-32020
chr2:173060000-173063000	DLX2	-93872
chr2:173299600-173308800	ITGA6	11683
chr2:178125200-178132200	NFE2L2	1159
chr2:201980000-201984400	CFLAR	1373
chr2:202010600-202018800	CASP10	-32904
chr2:202010600-202018800	CASP10	-32904
chr2:206610200-206612000	NRP2	63876
chr2:208369000-208371600	CREB1	-24316
chr2:230226800-230229000	PID1	-91919
chr2:231657800-231663600	ITM2C	-68915
chr3:42556400-42558200	VIPR1	13185
chr3:50673200-50676000	MAPKAPK3	25261
chr3:107849400-107852000	CD47	-40839
chr3:119862200-119867600	GSK3B	-52387
chr3:136674200-136681400	IL20RB	1093
chr3:141101800-141106400	ZBTB38	-2554
chr3:141124200-141129800	ZBTB38	20346
chr3:172232800-172236200	TNFSF10	6797
chr3:196466800-196469600	PAK2	1472
chr3:196466800-196469600	PAK2	1472
chr3:197102600-197103800	DLG1	-77753
chr4:41120000-41121400	APBB2	95849
chr4:41143600-41150600	APBB2	69449
chr4:48331800-48336400	SLAIN2	-9239
chr4:159754800-159758000	FNIP2	66110
chr5:14179200-14183800	TRIO	37689
chr5:14179200-14183800	TRIO	37689
chr5:14672800-14675800	FAM105B	9443
chr5:16539000-16541600	ZNF622	-74399
chr5:39194600-39197400	FYB	74759
chr5:57699600-57704400	PLK2	54087
chr5:72664000-72670800	FOXD1	76952
chr5:76106800-76107600	F2RL1	-7602
chr5:133769600-133776000	UBE2B	65930
chr5:150459000-150464200	TNIP1	-603
chr6:10399000-10421000	TFAP2A	5470
chr6:10429200-10437800	TFAP2A	-18030
chr6:30714800-30725200	IER3	-7669
chr6:30714800-30725200	IER3	-7669
chr6:35358000-35362800	PPARD	50009
chr6:36643200-36651600	CDKN1A	913
chr6:36643200-36651600	CDKN1A	913
chr6:56522600-56530600	DST	-18806
chr6:56522600-56530600	DST	-18806
chr6:56522600-56530600	DST	-18806
chr6:111907800-111918400	TRAF3IP2	14349
chr6:138148200-138156200	TNFAIP3	-36381
chr6:138172200-138175800	TNFAIP3	-14581
chr6:138355600-138358800	PERP	71448
chr6:158244000-158246600	SNX9	1004
chr7:30445400-30448400	NOD1	71496
chr7:30445400-30448400	NOD1	71496
chr7:30507200-30509600	NOD1	9996
chr7:44834200-44838200	PPIA	-79
chr7:55175600-55179800	EGFR	90906
chr7:87882200-87884800	SRI	-34106
chr7:116327600-116335000	MET	18841
chr7:137563600-137569400	DGKI	-34891
chr8:32366000-32373400	NRG1	-36028
chr8:32366000-32373400	NRG1	-36028
chr8:128745600-128755800	MYC	2370
chr9:27518400-27530200	IFNK	-12
chr9:33157000-33167800	B4GALT1	4954
chr9:75745600-75753600	ANXA1	-22970
chr9:119454600-119456800	TRIM32	6119
chr10:5488000-5491600	NET1	35286
chr10:6533400-6536400	PRKCQ	87363
chr10:35619600-35626000	CCNY	-3002
chr10:102043200-102047800	BLOC1S2	969
chr10:124065800-124069600	PLEKHA1	-66512
chr10:124065800-124069600	PLEKHA1	-66512
chr11:12712400-12719600	TEAD1	-50588
chr11:12712400-12719600	TEAD1	-50588
chr11:12712400-12719600	TEAD1	-50588
chr11:12712400-12719600	TEAD1	-50588
chr11:12744400-12749000	TEAD1	-19888
chr11:12791000-12793600	TEAD1	25712
chr11:12791000-12793600	TEAD1	25712
chr11:13278000-13286200	ARNTL	-17245
chr11:33710600-33715000	CD59	45185
chr11:43708000-43709800	HSD17B12	6641
chr11:63606000-63610000	MARK2	1600
chr11:66451800-66454800	RBM4B	-8081
chr11:67350000-67353600	GSTP1	734
chr11:93861200-93865400	PANX1	1206
chr11:94585000-94586000	AMOTL1	83963
chr11:102125800-102127800	BIRC3	-61426
chr11:118779600-118792400	BCL9L	-4387
chr11:118779600-118792400	BCL9L	-4387
chr12:10512800-10518200	KLRK1	27117
chr12:12756200-12766200	CREBL2	-3626
chr12:32589600-32594200	FGD4	-63194
chr12:53617600-53621200	RARG	6636
chr12:89762200-89770600	DUSP6	-19352
chr12:94017600-94021000	CRADD	-52193
chr12:110684000-110687200	ATP2A2	-33886
chr12:120666800-120677600	PXN	31363
chr12:125398200-125417200	UBC	-7806
chr13:28204200-28209200	POLR1D	11797
chr13:28216800-28218800	POLR1D	22897
chr13:48728200-48735600	MED4	-62660
chr13:48728200-48735600	MED4	-62660
chr13:53027000-53030400	CKAP2	-902
chr13:80055400-80072800	NDFIP2	8813
chr14:23304200-23310200	MMP14	1434
chr14:31522600-31532400	STRN3	-31912
chr14:32810800-32815000	AKAP6	14421
chr14:32810800-32815000	AKAP6	14421
chr14:32838600-32844800	AKAP6	43221
chr14:32838600-32844800	AKAP6	43221
chr14:50358400-50361400	ARF6	90
chr15:32974600-32981200	GREM1	-32275
chr15:32974600-32981200	GREM1	-32275
chr15:60681600-60695200	ANXA2	1784
chr15:67397400-67401400	SMAD3	41217
chr16:1751000-1757200	MAPK8IP3	-2084
chr16:2817600-2821400	TCEB2	7778
chr16:20876200-20878600	DCUN1D3	34306
chr16:20876200-20878600	DCUN1D3	34306
chr16:27324400-27343600	IL4R	8766
chr16:68771000-68781400	CDH1	5072
chr16:75337000-75343000	BCAR1	-40095
chr17:4745400-4759400	MINK1	15717
chr17:17739200-17745200	SREBF1	-1899
chr17:27481800-27486000	MYO18A	23530
chr17:39928600-39932000	JUP	12650
chr17:76311400-76312200	SOCS3	44358
chr18:47134200-47138400	LIPG	47899
chr18:77438200-77440600	CTDP1	-401
chr19:7965600-7969800	MAP2K7	-1076
chr19:15385000-15395600	BRD4	962
chr19:30152600-30156800	PLEKHF1	-1263
chr19:33861400-33868800	CEBPG	864
chr19:39136800-39152800	ACTN4	6490
chr19:39162800-39187400	ACTN4	36790
chr19:39162800-39187400	ACTN4	36790
chr19:47217400-47220400	PRKD2	1484
chr20:1396000-1400000	FKBP1A	-24194
chr20:10613800-10618000	JAG1	38794
chr20:30297000-30311200	BCL2L1	6601
chr20:30297000-30311200	BCL2L1	6601
chr20:30297000-30311200	BCL2L1	6601
chr20:30785400-30797600	PLAGL2	4094
chr20:46449000-46451200	SULF2	-34770
chr21:35053200-35059600	ITSN1	41636
chr21:40127200-40132000	ETS2	-47631
chr21:43589400-43592600	ABCG1	-48228
chr21:46430200-46434200	ADARB1	-62293
chr22:30657600-30658800	OSM	4629
chr22:46402800-46405000	WNT7B	-30891

## Sheet: RegulationOfProgrammedCellDeath
Peak	Gene	Distance
chr1:23918800-23920600	ID3	-33415
chr1:38489600-38492400	UTP11L	12586
chr1:38489600-38492400	UTP11L	12586
chr1:87102000-87104000	SH3GLB1	-67578
chr1:156082000-156089400	LMNA	1202
chr1:201443400-201446400	PHLDA3	-6588
chr2:20709800-20710400	RHOB	63265
chr2:31612600-31616600	XDH	22981
chr2:32581400-32583600	BIRC6	404
chr2:55275400-55279800	RTN4	80
chr2:70735200-70738200	TGFA	44447
chr2:70822800-70825400	TGFA	-42953
chr2:70822800-70825400	TGFA	-42953
chr2:106018200-106022800	FHL2	-4819
chr2:113625000-113628000	IL1B	-32020
chr2:173299600-173308800	ITGA6	11683
chr2:178125200-178132200	NFE2L2	1159
chr2:201980000-201984400	CFLAR	1373
chr2:202010600-202018800	CASP10	-32904
chr2:202010600-202018800	CASP10	-32904
chr2:231657800-231663600	ITM2C	-68915
chr3:119862200-119867600	GSK3B	-52387
chr3:150442400-150444400	SIAH2	37764
chr3:172232800-172236200	TNFSF10	6797
chr3:196466800-196469600	PAK2	1472
chr3:196466800-196469600	PAK2	1472
chr4:41120000-41121400	APBB2	95849
chr4:41143600-41150600	APBB2	69449
chr5:14179200-14183800	TRIO	37689
chr5:14179200-14183800	TRIO	37689
chr5:16539000-16541600	ZNF622	-74399
chr5:57699600-57704400	PLK2	54087
chr5:96025000-96028600	CAST	28859
chr5:133769600-133776000	UBE2B	65930
chr6:10399000-10421000	TFAP2A	5470
chr6:10429200-10437800	TFAP2A	-18030
chr6:30714800-30725200	IER3	-7669
chr6:30714800-30725200	IER3	-7669
chr6:36643200-36651600	CDKN1A	913
chr6:36643200-36651600	CDKN1A	913
chr6:138148200-138156200	TNFAIP3	-36381
chr6:138172200-138175800	TNFAIP3	-14581
chr7:30445400-30448400	NOD1	71496
chr7:30445400-30448400	NOD1	71496
chr7:30507200-30509600	NOD1	9996
chr7:55175600-55179800	EGFR	90906
chr7:116327600-116335000	MET	18841
chr8:32366000-32373400	NRG1	-36028
chr8:32366000-32373400	NRG1	-36028
chr8:128745600-128755800	MYC	2370
chr9:33157000-33167800	B4GALT1	4954
chr9:75745600-75753600	ANXA1	-22970
chr9:115644000-115646600	SLC46A2	7893
chr9:119454600-119456800	TRIM32	6119
chr9:130322600-130332200	FAM129B	3967
chr10:5488000-5491600	NET1	35286
chr10:6533400-6536400	PRKCQ	87363
chr10:106086800-106091800	ITPRIP	4363
chr11:33710600-33715000	CD59	45185
chr11:67350000-67353600	GSTP1	734
chr11:102125800-102127800	BIRC3	-61426
chr12:32589600-32594200	FGD4	-63194
chr12:53617600-53621200	RARG	6636
chr12:89762200-89770600	DUSP6	-19352
chr12:94017600-94021000	CRADD	-52193
chr12:125398200-125417200	UBC	-7806
chr13:103561600-103565600	ERCC5	66406
chr14:69403600-69406400	ACTN1	40956
chr14:69408800-69413600	ACTN1	34756
chr15:67397400-67401400	SMAD3	41217
chr15:68559400-68566600	FEM1B	-7141
chr16:3069800-3075600	THOC6	-1332
chr16:20876200-20878600	DCUN1D3	34306
chr16:20876200-20878600	DCUN1D3	34306
chr16:68771000-68781400	CDH1	5072
chr16:75337000-75343000	BCAR1	-40095
chr17:27481800-27486000	MYO18A	23530
chr17:33389200-33391600	RFFL	25938
chr17:76311400-76312200	SOCS3	44358
chr19:7965600-7969800	MAP2K7	-1076
chr19:13947400-13959800	NANOS3	-34461
chr19:39136800-39152800	ACTN4	6490
chr19:39162800-39187400	ACTN4	36790
chr19:39162800-39187400	ACTN4	36790
chr20:30297000-30311200	BCL2L1	6601
chr20:30297000-30311200	BCL2L1	6601
chr20:30297000-30311200	BCL2L1	6601
chr21:35053200-35059600	ITSN1	41636

## Sheet: RegulationOfApoptoticProcess
Peak	Gene	Distance
chr1:23918800-23920600	ID3	-33415
chr1:38489600-38492400	UTP11L	12586
chr1:38489600-38492400	UTP11L	12586
chr1:87102000-87104000	SH3GLB1	-67578
chr1:156082000-156089400	LMNA	1202
chr1:201443400-201446400	PHLDA3	-6588
chr2:20709800-20710400	RHOB	63265
chr2:31612600-31616600	XDH	22981
chr2:32581400-32583600	BIRC6	404
chr2:55275400-55279800	RTN4	80
chr2:70735200-70738200	TGFA	44447
chr2:70822800-70825400	TGFA	-42953
chr2:70822800-70825400	TGFA	-42953
chr2:106018200-106022800	FHL2	-4819
chr2:113625000-113628000	IL1B	-32020
chr2:173299600-173308800	ITGA6	11683
chr2:178125200-178132200	NFE2L2	1159
chr2:201980000-201984400	CFLAR	1373
chr2:202010600-202018800	CASP10	-32904
chr2:202010600-202018800	CASP10	-32904
chr2:231657800-231663600	ITM2C	-68915
chr3:119862200-119867600	GSK3B	-52387
chr3:150442400-150444400	SIAH2	37764
chr3:172232800-172236200	TNFSF10	6797
chr3:196466800-196469600	PAK2	1472
chr3:196466800-196469600	PAK2	1472
chr4:41120000-41121400	APBB2	95849
chr4:41143600-41150600	APBB2	69449
chr5:14179200-14183800	TRIO	37689
chr5:14179200-14183800	TRIO	37689
chr5:16539000-16541600	ZNF622	-74399
chr5:57699600-57704400	PLK2	54087
chr5:96025000-96028600	CAST	28859
chr5:133769600-133776000	UBE2B	65930
chr6:10399000-10421000	TFAP2A	5470
chr6:10429200-10437800	TFAP2A	-18030
chr6:30714800-30725200	IER3	-7669
chr6:30714800-30725200	IER3	-7669
chr6:36643200-36651600	CDKN1A	913
chr6:36643200-36651600	CDKN1A	913
chr6:138148200-138156200	TNFAIP3	-36381
chr6:138172200-138175800	TNFAIP3	-14581
chr7:30445400-30448400	NOD1	71496
chr7:30445400-30448400	NOD1	71496
chr7:30507200-30509600	NOD1	9996
chr7:55175600-55179800	EGFR	90906
chr8:32366000-32373400	NRG1	-36028
chr8:32366000-32373400	NRG1	-36028
chr8:128745600-128755800	MYC	2370
chr9:33157000-33167800	B4GALT1	4954
chr9:75745600-75753600	ANXA1	-22970
chr9:115644000-115646600	SLC46A2	7893
chr9:119454600-119456800	TRIM32	6119
chr9:130322600-130332200	FAM129B	3967
chr10:5488000-5491600	NET1	35286
chr10:6533400-6536400	PRKCQ	87363
chr10:106086800-106091800	ITPRIP	4363
chr11:33710600-33715000	CD59	45185
chr11:67350000-67353600	GSTP1	734
chr11:102125800-102127800	BIRC3	-61426
chr12:32589600-32594200	FGD4	-63194
chr12:53617600-53621200	RARG	6636
chr12:89762200-89770600	DUSP6	-19352
chr12:94017600-94021000	CRADD	-52193
chr12:125398200-125417200	UBC	-7806
chr13:103561600-103565600	ERCC5	66406
chr14:69403600-69406400	ACTN1	40956
chr14:69408800-69413600	ACTN1	34756
chr15:67397400-67401400	SMAD3	41217
chr15:68559400-68566600	FEM1B	-7141
chr16:3069800-3075600	THOC6	-1332
chr16:20876200-20878600	DCUN1D3	34306
chr16:20876200-20878600	DCUN1D3	34306
chr16:68771000-68781400	CDH1	5072
chr16:75337000-75343000	BCAR1	-40095
chr17:27481800-27486000	MYO18A	23530
chr17:33389200-33391600	RFFL	25938
chr17:76311400-76312200	SOCS3	44358
chr19:7965600-7969800	MAP2K7	-1076
chr19:13947400-13959800	NANOS3	-34461
chr19:39136800-39152800	ACTN4	6490
chr19:39162800-39187400	ACTN4	36790
chr19:39162800-39187400	ACTN4	36790
chr20:30297000-30311200	BCL2L1	6601
chr20:30297000-30311200	BCL2L1	6601
chr20:30297000-30311200	BCL2L1	6601
chr21:35053200-35059600	ITSN1	41636

## Sheet: positiveRegulationOfCellProcess
Peak	Gene	Distance
chr1:2464400-2465200	HES5	-3116
chr1:9949600-9955000	CTNNBIP1	18021
chr1:9949600-9955000	CTNNBIP1	18021
chr1:23918800-23920600	ID3	-33415
chr1:24610000-24613800	GRHL3	-34015
chr1:24610000-24613800	GRHL3	-34015
chr1:24619000-24622600	GRHL3	-25115
chr1:39568400-39574000	MACF1	22166
chr1:41350600-41358000	CITED4	-26282
chr1:41350600-41358000	CITED4	-26282
chr1:87102000-87104000	SH3GLB1	-67578
chr1:154390400-154396000	IL6R	15531
chr1:156082000-156089400	LMNA	1202
chr1:201443400-201446400	PHLDA3	-6588
chr1:209976200-209984400	IRF6	-911
chr1:209976200-209984400	IRF6	-911
chr2:34600-40200	FAM110C	8985
chr2:34600-40200	FAM110C	8985
chr2:20709800-20710400	RHOB	63265
chr2:31612600-31616600	XDH	22981
chr2:32581400-32583600	BIRC6	404
chr2:43384000-43387600	ZFP36L2	67948
chr2:43384000-43387600	ZFP36L2	67948
chr2:46533000-46539200	EPAS1	11559
chr2:46553600-46563600	EPAS1	34059
chr2:70735200-70738200	TGFA	44447
chr2:70822800-70825400	TGFA	-42953
chr2:70822800-70825400	TGFA	-42953
chr2:106018200-106022800	FHL2	-4819
chr2:113378800-113387600	SLC20A1	-20234
chr2:113625000-113628000	IL1B	-32020
chr2:173060000-173063000	DLX2	-93872
chr2:173299600-173308800	ITGA6	11683
chr2:178125200-178132200	NFE2L2	1159
chr2:201980000-201984400	CFLAR	1373
chr2:202010600-202018800	CASP10	-32904
chr2:202010600-202018800	CASP10	-32904
chr2:206610200-206612000	NRP2	63876
chr2:208369000-208371600	CREB1	-24316
chr2:230226800-230229000	PID1	-91919
chr2:231657800-231663600	ITM2C	-68915
chr3:42556400-42558200	VIPR1	13185
chr3:50673200-50676000	MAPKAPK3	25261
chr3:107849400-107852000	CD47	-40839
chr3:119862200-119867600	GSK3B	-52387
chr3:141101800-141106400	ZBTB38	-2554
chr3:141124200-141129800	ZBTB38	20346
chr3:172232800-172236200	TNFSF10	6797
chr3:196466800-196469600	PAK2	1472
chr3:196466800-196469600	PAK2	1472
chr3:197102600-197103800	DLG1	-77753
chr4:41120000-41121400	APBB2	95849
chr4:41143600-41150600	APBB2	69449
chr4:48331800-48336400	SLAIN2	-9239
chr4:159754800-159758000	FNIP2	66110
chr5:14179200-14183800	TRIO	37689
chr5:14179200-14183800	TRIO	37689
chr5:16539000-16541600	ZNF622	-74399
chr5:57699600-57704400	PLK2	54087
chr5:72664000-72670800	FOXD1	76952
chr5:76106800-76107600	F2RL1	-7602
chr5:133769600-133776000	UBE2B	65930
chr5:150459000-150464200	TNIP1	-603
chr6:10399000-10421000	TFAP2A	5470
chr6:10429200-10437800	TFAP2A	-18030
chr6:30714800-30725200	IER3	-7669
chr6:30714800-30725200	IER3	-7669
chr6:35358000-35362800	PPARD	50009
chr6:36643200-36651600	CDKN1A	913
chr6:36643200-36651600	CDKN1A	913
chr6:56522600-56530600	DST	-18806
chr6:56522600-56530600	DST	-18806
chr6:56522600-56530600	DST	-18806
chr6:111907800-111918400	TRAF3IP2	14349
chr6:138148200-138156200	TNFAIP3	-36381
chr6:138172200-138175800	TNFAIP3	-14581
chr6:138355600-138358800	PERP	71448
chr7:30445400-30448400	NOD1	71496
chr7:30445400-30448400	NOD1	71496
chr7:30507200-30509600	NOD1	9996
chr7:44834200-44838200	PPIA	-79
chr7:55175600-55179800	EGFR	90906
chr7:87882200-87884800	SRI	-34106
chr7:116327600-116335000	MET	18841
chr7:137563600-137569400	DGKI	-34891
chr8:32366000-32373400	NRG1	-36028
chr8:32366000-32373400	NRG1	-36028
chr8:128745600-128755800	MYC	2370
chr9:33157000-33167800	B4GALT1	4954
chr9:75745600-75753600	ANXA1	-22970
chr9:119454600-119456800	TRIM32	6119
chr10:5488000-5491600	NET1	35286
chr10:6533400-6536400	PRKCQ	87363
chr10:35619600-35626000	CCNY	-3002
chr10:102043200-102047800	BLOC1S2	969
chr11:12712400-12719600	TEAD1	-50588
chr11:12712400-12719600	TEAD1	-50588
chr11:12712400-12719600	TEAD1	-50588
chr11:12712400-12719600	TEAD1	-50588
chr11:12744400-12749000	TEAD1	-19888
chr11:12791000-12793600	TEAD1	25712
chr11:12791000-12793600	TEAD1	25712
chr11:13278000-13286200	ARNTL	-17245
chr11:33710600-33715000	CD59	45185
chr11:43708000-43709800	HSD17B12	6641
chr11:63606000-63610000	MARK2	1600
chr11:67350000-67353600	GSTP1	734
chr11:93861200-93865400	PANX1	1206
chr11:94585000-94586000	AMOTL1	83963
chr11:102125800-102127800	BIRC3	-61426
chr11:118779600-118792400	BCL9L	-4387
chr11:118779600-118792400	BCL9L	-4387
chr12:10512800-10518200	KLRK1	27117
chr12:12756200-12766200	CREBL2	-3626
chr12:32589600-32594200	FGD4	-63194
chr12:53617600-53621200	RARG	6636
chr12:89762200-89770600	DUSP6	-19352
chr12:94017600-94021000	CRADD	-52193
chr12:120666800-120677600	PXN	31363
chr12:125398200-125417200	UBC	-7806
chr13:48728200-48735600	MED4	-62660
chr13:48728200-48735600	MED4	-62660
chr13:53027000-53030400	CKAP2	-902
chr13:80055400-80072800	NDFIP2	8813
chr14:23304200-23310200	MMP14	1434
chr14:31522600-31532400	STRN3	-31912
chr14:32810800-32815000	AKAP6	14421
chr14:32810800-32815000	AKAP6	14421
chr14:32838600-32844800	AKAP6	43221
chr14:32838600-32844800	AKAP6	43221
chr14:50358400-50361400	ARF6	90
chr15:32974600-32981200	GREM1	-32275
chr15:32974600-32981200	GREM1	-32275
chr15:60681600-60695200	ANXA2	1784
chr15:67397400-67401400	SMAD3	41217
chr16:1751000-1757200	MAPK8IP3	-2084
chr16:2817600-2821400	TCEB2	7778
chr16:20876200-20878600	DCUN1D3	34306
chr16:20876200-20878600	DCUN1D3	34306
chr16:27324400-27343600	IL4R	8766
chr16:68771000-68781400	CDH1	5072
chr16:75337000-75343000	BCAR1	-40095
chr17:4745400-4759400	MINK1	15717
chr17:17739200-17745200	SREBF1	-1899
chr17:27481800-27486000	MYO18A	23530
chr17:39928600-39932000	JUP	12650
chr17:76311400-76312200	SOCS3	44358
chr18:77438200-77440600	CTDP1	-401
chr19:7965600-7969800	MAP2K7	-1076
chr19:15385000-15395600	BRD4	962
chr19:30152600-30156800	PLEKHF1	-1263
chr19:33861400-33868800	CEBPG	864
chr19:39136800-39152800	ACTN4	6490
chr19:39162800-39187400	ACTN4	36790
chr19:39162800-39187400	ACTN4	36790
chr19:47217400-47220400	PRKD2	1484
chr20:1396000-1400000	FKBP1A	-24194
chr20:10613800-10618000	JAG1	38794
chr20:30297000-30311200	BCL2L1	6601
chr20:30297000-30311200	BCL2L1	6601
chr20:30297000-30311200	BCL2L1	6601
chr20:30785400-30797600	PLAGL2	4094
chr20:46449000-46451200	SULF2	-34770
chr21:35053200-35059600	ITSN1	41636
chr21:40127200-40132000	ETS2	-47631
chr21:46430200-46434200	ADARB1	-62293
chr22:30657600-30658800	OSM	4629
chr22:46402800-46405000	WNT7B	-30891

## Sheet: RegulationOfCellDeath
Peak	Gene	Distance
chr1:23918800-23920600	ID3	-33415
chr1:38489600-38492400	UTP11L	12586
chr1:38489600-38492400	UTP11L	12586
chr1:87102000-87104000	SH3GLB1	-67578
chr1:156082000-156089400	LMNA	1202
chr1:201443400-201446400	PHLDA3	-6588
chr2:20709800-20710400	RHOB	63265
chr2:31612600-31616600	XDH	22981
chr2:32581400-32583600	BIRC6	404
chr2:55275400-55279800	RTN4	80
chr2:70735200-70738200	TGFA	44447
chr2:70822800-70825400	TGFA	-42953
chr2:70822800-70825400	TGFA	-42953
chr2:106018200-106022800	FHL2	-4819
chr2:113625000-113628000	IL1B	-32020
chr2:173299600-173308800	ITGA6	11683
chr2:178125200-178132200	NFE2L2	1159
chr2:201980000-201984400	CFLAR	1373
chr2:202010600-202018800	CASP10	-32904
chr2:202010600-202018800	CASP10	-32904
chr2:231657800-231663600	ITM2C	-68915
chr3:119862200-119867600	GSK3B	-52387
chr3:150442400-150444400	SIAH2	37764
chr3:172232800-172236200	TNFSF10	6797
chr3:196466800-196469600	PAK2	1472
chr3:196466800-196469600	PAK2	1472
chr4:41120000-41121400	APBB2	95849
chr4:41143600-41150600	APBB2	69449
chr5:14179200-14183800	TRIO	37689
chr5:14179200-14183800	TRIO	37689
chr5:16539000-16541600	ZNF622	-74399
chr5:57699600-57704400	PLK2	54087
chr5:96025000-96028600	CAST	28859
chr5:133769600-133776000	UBE2B	65930
chr6:10399000-10421000	TFAP2A	5470
chr6:10429200-10437800	TFAP2A	-18030
chr6:30714800-30725200	IER3	-7669
chr6:30714800-30725200	IER3	-7669
chr6:36643200-36651600	CDKN1A	913
chr6:36643200-36651600	CDKN1A	913
chr6:138148200-138156200	TNFAIP3	-36381
chr6:138172200-138175800	TNFAIP3	-14581
chr7:30445400-30448400	NOD1	71496
chr7:30445400-30448400	NOD1	71496
chr7:30507200-30509600	NOD1	9996
chr7:55175600-55179800	EGFR	90906
chr7:116327600-116335000	MET	18841
chr8:32366000-32373400	NRG1	-36028
chr8:32366000-32373400	NRG1	-36028
chr8:128745600-128755800	MYC	2370
chr9:33157000-33167800	B4GALT1	4954
chr9:75745600-75753600	ANXA1	-22970
chr9:115644000-115646600	SLC46A2	7893
chr9:119454600-119456800	TRIM32	6119
chr9:130322600-130332200	FAM129B	3967
chr10:5488000-5491600	NET1	35286
chr10:6533400-6536400	PRKCQ	87363
chr10:106086800-106091800	ITPRIP	4363
chr11:33710600-33715000	CD59	45185
chr11:67350000-67353600	GSTP1	734
chr11:102125800-102127800	BIRC3	-61426
chr12:32589600-32594200	FGD4	-63194
chr12:53617600-53621200	RARG	6636
chr12:89762200-89770600	DUSP6	-19352
chr12:94017600-94021000	CRADD	-52193
chr12:125398200-125417200	UBC	-7806
chr13:103561600-103565600	ERCC5	66406
chr14:69403600-69406400	ACTN1	40956
chr14:69408800-69413600	ACTN1	34756
chr15:67397400-67401400	SMAD3	41217
chr15:68559400-68566600	FEM1B	-7141
chr16:3069800-3075600	THOC6	-1332
chr16:20876200-20878600	DCUN1D3	34306
chr16:20876200-20878600	DCUN1D3	34306
chr16:68771000-68781400	CDH1	5072
chr16:75337000-75343000	BCAR1	-40095
chr17:27481800-27486000	MYO18A	23530
chr17:33389200-33391600	RFFL	25938
chr17:76311400-76312200	SOCS3	44358
chr19:7965600-7969800	MAP2K7	-1076
chr19:13947400-13959800	NANOS3	-34461
chr19:39136800-39152800	ACTN4	6490
chr19:39162800-39187400	ACTN4	36790
chr19:39162800-39187400	ACTN4	36790
chr20:30297000-30311200	BCL2L1	6601
chr20:30297000-30311200	BCL2L1	6601
chr20:30297000-30311200	BCL2L1	6601
chr21:35053200-35059600	ITSN1	41636

## Sheet: ResponseToStress
Peak	Gene	Distance
chr1:9949600-9955000	CTNNBIP1	18021
chr1:9949600-9955000	CTNNBIP1	18021
chr1:23918800-23920600	ID3	-33415
chr1:24610000-24613800	GRHL3	-34015
chr1:24610000-24613800	GRHL3	-34015
chr1:24619000-24622600	GRHL3	-25115
chr1:39568400-39574000	MACF1	22166
chr1:43400400-43410000	SLC2A1	19301
chr1:55007400-55010200	ACOT11	-5101
chr1:154390400-154396000	IL6R	15531
chr1:156082000-156089400	LMNA	1202
chr1:181001000-181004400	MR1	-439
chr1:181001000-181004400	MR1	-439
chr1:181011800-181014800	MR1	10161
chr1:201443400-201446400	PHLDA3	-6588
chr1:209976200-209984400	IRF6	-911
chr1:209976200-209984400	IRF6	-911
chr1:223894400-223898600	CAPN2	-3534
chr1:223894400-223898600	CAPN2	-3534
chr2:1656200-1660000	PXDN	90178
chr2:20709800-20710400	RHOB	63265
chr2:46533000-46539200	EPAS1	11559
chr2:46553600-46563600	EPAS1	34059
chr2:70735200-70738200	TGFA	44447
chr2:70822800-70825400	TGFA	-42953
chr2:70822800-70825400	TGFA	-42953
chr2:113625000-113628000	IL1B	-32020
chr2:113633600-113636800	IL37	-35348
chr2:173299600-173308800	ITGA6	11683
chr2:178125200-178132200	NFE2L2	1159
chr2:201980000-201984400	CFLAR	1373
chr2:202010600-202018800	CASP10	-32904
chr2:202010600-202018800	CASP10	-32904
chr2:208369000-208371600	CREB1	-24316
chr3:14275000-14277000	XPC	-55717
chr3:50673200-50676000	MAPKAPK3	25261
chr3:107849400-107852000	CD47	-40839
chr3:119862200-119867600	GSK3B	-52387
chr3:127517400-127523800	MGLL	21101
chr3:136674200-136681400	IL20RB	1093
chr3:150065800-150070800	TSC22D2	-57822
chr3:150186000-150191000	TSC22D2	62378
chr3:171524200-171530600	PLD1	884
chr3:190248800-190254800	IL1RAP	19909
chr3:190248800-190254800	IL1RAP	19909
chr3:196466800-196469600	PAK2	1472
chr3:196466800-196469600	PAK2	1472
chr4:24764600-24766000	SOD3	-31785
chr4:159754800-159758000	FNIP2	66110
chr5:14672800-14675800	FAM105B	9443
chr5:16539000-16541600	ZNF622	-74399
chr5:76106800-76107600	F2RL1	-7602
chr5:133769600-133776000	UBE2B	65930
chr5:139364200-139366200	NRG2	57679
chr5:149315000-149321000	PDE6A	6356
chr5:150459000-150464200	TNIP1	-603
chr6:30784600-30791600	DDR1	-63761
chr6:35358000-35362800	PPARD	50009
chr6:36643200-36651600	CDKN1A	913
chr6:36643200-36651600	CDKN1A	913
chr6:56522600-56530600	DST	-18806
chr6:56522600-56530600	DST	-18806
chr6:56522600-56530600	DST	-18806
chr6:128811600-128814800	PTPRK	28528
chr6:138148200-138156200	TNFAIP3	-36381
chr6:138172200-138175800	TNFAIP3	-14581
chr7:30445400-30448400	NOD1	71496
chr7:30445400-30448400	NOD1	71496
chr7:30507200-30509600	NOD1	9996
chr7:44834200-44838200	PPIA	-79
chr7:48122000-48131200	UPP1	-1641
chr7:55175600-55179800	EGFR	90906
chr7:79762400-79767200	GNAI1	696
chr7:79779400-79782200	GNAI1	16696
chr7:80107200-80113200	GNAT3	31136
chr7:137563600-137569400	DGKI	-34891
chr8:27530200-27531200	SCARA3	39002
chr8:32366000-32373400	NRG1	-36028
chr8:32366000-32373400	NRG1	-36028
chr8:128745600-128755800	MYC	2370
chr9:27518400-27530200	IFNK	-12
chr9:33157000-33167800	B4GALT1	4954
chr9:75745600-75753600	ANXA1	-22970
chr9:117038400-117043600	ORM1	-44336
chr9:117038400-117043600	ORM1	-44336
chr9:119454600-119456800	TRIM32	6119
chr9:124048600-124052800	GSN	-11371
chr10:5488000-5491600	NET1	35286
chr10:6533400-6536400	PRKCQ	87363
chr10:75665000-75670000	PLAU	-3415
chr10:75665000-75670000	PLAU	-3415
chr10:95217600-95233000	MYOF	16651
chr10:97006600-97010000	PDLIM1	42481
chr10:124065800-124069600	PLEKHA1	-66512
chr10:124065800-124069600	PLEKHA1	-66512
chr11:33710600-33715000	CD59	45185
chr11:67350000-67353600	GSTP1	734
chr11:67780400-67782600	ALDH3B1	5452
chr11:93861200-93865400	PANX1	1206
chr11:102125800-102127800	BIRC3	-61426
chr12:10512800-10518200	KLRK1	27117
chr12:56319200-56328800	DGKA	-756
chr12:89762200-89770600	DUSP6	-19352
chr12:94017600-94021000	CRADD	-52193
chr12:104679600-104685000	EID3	-15217
chr12:110684000-110687200	ATP2A2	-33886
chr12:120666800-120677600	PXN	31363
chr12:125398200-125417200	UBC	-7806
chr13:28204200-28209200	POLR1D	11797
chr13:28216800-28218800	POLR1D	22897
chr13:103561600-103565600	ERCC5	66406
chr14:23304200-23310200	MMP14	1434
chr14:69403600-69406400	ACTN1	40956
chr14:69408800-69413600	ACTN1	34756
chr15:67397400-67401400	SMAD3	41217
chr16:1751000-1757200	MAPK8IP3	-2084
chr16:2817600-2821400	TCEB2	7778
chr16:24770400-24775600	TNRC6A	31966
chr16:27324400-27343600	IL4R	8766
chr16:75337000-75343000	BCAR1	-40095
chr17:4745400-4759400	MINK1	15717
chr17:17739200-17745200	SREBF1	-1899
chr17:48140200-48144400	ITGA3	8496
chr17:73695000-73698600	ITGB4	-20716
chr17:76311400-76312200	SOCS3	44358
chr19:5717000-5720000	LONP1	1801
chr19:7965600-7969800	MAP2K7	-1076
chr19:15385000-15395600	BRD4	962
chr19:33861400-33868800	CEBPG	864
chr19:39136800-39152800	ACTN4	6490
chr19:39162800-39187400	ACTN4	36790
chr19:39162800-39187400	ACTN4	36790
chr19:44179000-44180200	PLAUR	-5098
chr20:30297000-30311200	BCL2L1	6601
chr20:30297000-30311200	BCL2L1	6601
chr20:30297000-30311200	BCL2L1	6601
chr20:49108400-49116000	PTPN1	-14691
chr21:30630200-30635200	BACH1	-39037
chr21:45063400-45066600	HSF2BP	14374
chr21:46430200-46434200	ADARB1	-62293
chr22:30657600-30658800	OSM	4629
chr22:46922400-46925800	CELSR1	8967
